# Supplementary material for: Multimodal Dimension Reduction and Subtype Classification of Head and Neck Squamous Cell Tumors
Source: Front Oncol. 2022 Jul 13;12:892207. doi: 10.3389/fonc.2022.892207 (PMC9326399; doi:10.3389/fonc.2022.892207)
Supplement: Supplementary file 1 [file Presentation_1.zip]

Archive with 2 entries (2 files):
- Supplemental Figures_Reviews.docx
- __MACOSX/._Supplemental Figures_Reviews.docx
