# Supplementary material for: Multimodal Dimension Reduction and Subtype Classification of Head and Neck Squamous Cell Tumors
Source: Front Oncol. 2022 Jul 13;12:892207. doi: 10.3389/fonc.2022.892207 (PMC9326399; doi:10.3389/fonc.2022.892207)
Supplement: Supplementary file 2 [file Table_1.xlsx]

## Sheet: table (9)
Gene	Cytoband	Mean log2(B1)	Mean log2(B4)	stdev(log2(B1))	stdev(log2(B4))	log2(B1/B4)	p-Value	q-Value	Higher expression in
KRT6C	12q13.13	18.57	14.74	0.41	1.06	3.83	7.28e-48	1.45e-43	(B) B1-Trimodal
KRT6B	12q13.13	19.44	16.28	0.42	1	3.15	6.01e-42	5.98e-38	(B) B1-Trimodal
KRT6A	12q13.13	19.98	18.01	0.34	0.62	1.97	1.02e-37	6.79e-34	(B) B1-Trimodal
KRT14	17q21.2	20.23	18.19	0.23	0.77	2.04	3.47e-37	1.72e-33	(B) B1-Trimodal
KRT16	17q21.2	19.33	16.16	0.43	1.46	3.17	8.39e-31	3.33e-27	(B) B1-Trimodal
FAM25A	10q23.2	10.98	6.24	1.04	2.31	4.74	1.33e-26	4.41e-23	(B) B1-Trimodal
ENDOU	12q13.11	9.36	4.54	1.23	2.42	4.82	4e-24	1.14e-20	(B) B1-Trimodal
RNF222	17p13.1	8.8	4.95	0.94	2.13	3.85	4e-23	9.95e-20	(B) B1-Trimodal
DEFB103A	8p23.1	10.46	5.12	1.43	2.8	5.34	8.06e-23	1.78e-19	(B) B1-Trimodal
FAM25BP	10q11.22	7.98	3.76	1.25	1.82	4.21	1.19e-22	2.36e-19	(B) B1-Trimodal
PKP1	1q32.1	16.38	14.84	0.35	0.9	1.54	1.43e-22	2.58e-19	(B) B1-Trimodal
C6ORF132	6p21.1	9.95	8.6	0.39	0.68	1.35	2.51e-22	4.15e-19	(B) B1-Trimodal
DSC2	18q12.1	15.15	12.75	0.69	1.21	2.4	2.83e-22	4.32e-19	(B) B1-Trimodal
LAD1	1q32.1	14.31	13.28	0.3	0.51	1.03	5.54e-22	7.87e-19	(B) B1-Trimodal
SFN	1p36.11	17.17	15.87	0.4	0.54	1.3	6.41e-22	8.49e-19	(B) B1-Trimodal
ESRP2	16q22.1	11.6	10.4	0.34	0.64	1.2	6.97e-22	8.65e-19	(B) B1-Trimodal
USP2	11q23.3	9.55	6.8	0.7	1.6	2.75	8.02e-22	9.32e-19	(B) B1-Trimodal
MAFB	20q12	12.7	10.74	0.6	0.91	1.97	8.44e-22	9.32e-19	(B) B1-Trimodal
TENT5B	1p36.11	11.86	9.36	0.64	1.48	2.5	1.93e-21	2.02e-18	(B) B1-Trimodal
JUP	17q21.2	16.6	15.24	0.42	0.67	1.36	3.34e-21	3.29e-18	(B) B1-Trimodal
SDR9C7	12q13.3	9.44	5.48	0.89	2.48	3.96	3.48e-21	3.29e-18	(B) B1-Trimodal
DSP	6p24.3	17.39	15.73	0.49	0.9	1.66	4.07e-21	3.68e-18	(B) B1-Trimodal
DSG1	18q12.1	14.86	9.38	1.3	3.42	5.48	5.33e-21	4.61e-18	(B) B1-Trimodal
IVL	1q21.3	14.76	11.16	0.82	2.29	3.6	6.79e-21	5.56e-18	(B) B1-Trimodal
C10ORF99	10q23.1	12.88	9.33	0.63	2.33	3.55	7.17e-21	5.56e-18	(B) B1-Trimodal
EPGN	4q13.3	8.63	4.5	1.27	2.15	4.13	7.33e-21	5.56e-18	(B) B1-Trimodal
PERP	6q23.3	16.83	15.4	0.45	0.7	1.43	7.56e-21	5.56e-18	(B) B1-Trimodal
EVPL	17q25.1	13.6	11.78	0.55	0.98	1.82	1.11e-20	7.86e-18	(B) B1-Trimodal
TMEM79	1q22	12.38	10.71	0.4	1.05	1.66	1.23e-20	8.46e-18	(B) B1-Trimodal
BPIFC	22q12.3	8.04	3.58	1.37	2.55	4.46	5.38e-20	3.56e-17	(B) B1-Trimodal
LYPD3	19q13.31	14.99	12.93	0.61	1.23	2.06	7.25e-20	4.65e-17	(B) B1-Trimodal
BNIPL	1q21.3	10.43	7.42	0.76	1.97	3.01	1.07e-19	6.67e-17	(B) B1-Trimodal
ZNF185	Xq28	13.51	11.56	0.59	1.17	1.95	1.33e-19	8.01e-17	(B) B1-Trimodal
SBSN	19q13.12	15.76	12.07	0.96	2.41	3.69	1.41e-19	8.21e-17	(B) B1-Trimodal
TUBA4A	2q35	14.19	12.86	0.44	0.72	1.33	1.53e-19	8.67e-17	(B) B1-Trimodal
TMEM117	12q12	8.93	7.83	0.32	0.67	1.09	1.69e-19	9.11e-17	(B) B1-Trimodal
CRCT1	1q21.3	11.31	7.42	1.01	2.54	3.88	1.7e-19	9.11e-17	(B) B1-Trimodal
FOXN1	17q11.2	9.85	6.98	0.57	1.99	2.88	1.78e-19	9.33e-17	(B) B1-Trimodal
CNFN	19q13.2	13.64	9.76	1.18	2.34	3.88	2.05e-19	1.04e-16	(B) B1-Trimodal
SPRR1B	1q21.3	16.54	12.96	0.82	2.44	3.59	2.22e-19	1.1e-16	(B) B1-Trimodal
PLA2G4E	15q15.1	10.8	7.2	0.97	2.37	3.61	3.26e-19	1.58e-16	(B) B1-Trimodal
TRIM29	11q23.3	15.31	13.93	0.48	0.72	1.38	5.51e-19	2.61e-16	(B) B1-Trimodal
KRT17	17q21.2	18.99	17.29	0.59	0.91	1.71	8.46e-19	3.91e-16	(B) B1-Trimodal
NSG1	4p16.3	10.67	8.08	0.65	1.79	2.59	9.05e-19	4.09e-16	(B) B1-Trimodal
CYSRT1	9q34.3	10.65	7.5	1.03	1.88	3.15	1.32e-18	5.81e-16	(B) B1-Trimodal
CDSN	6p21.33	13.47	8.78	1.6	2.67	4.69	1.52e-18	6.56e-16	(B) B1-Trimodal
CRYBG2	1p36.11	10.47	9.18	0.37	0.88	1.3	2.52e-18	1.06e-15	(B) B1-Trimodal
SULT2B1	19q13.33	12.05	9.16	0.87	1.92	2.89	3.4e-18	1.4e-15	(B) B1-Trimodal
PKP3	11p15.5	13.8	12.74	0.36	0.65	1.06	3.44e-18	1.4e-15	(B) B1-Trimodal
CLIC3	9q34.3	10.71	8.04	0.96	1.44	2.67	3.65e-18	1.43e-15	(B) B1-Trimodal
TMPRSS13	11q23.3	11.18	8.95	0.66	1.5	2.23	3.66e-18	1.43e-15	(B) B1-Trimodal
TUBB2A	6p25.2	13.23	11.11	0.79	0.82	2.11	4.61e-18	1.76e-15	(B) B1-Trimodal
GJB2	13q12.11	16.23	14.15	0.65	1.36	2.08	5e-18	1.86e-15	(B) B1-Trimodal
VSIG10L	19q13.41	11.08	8.01	1.12	1.62	3.07	5.04e-18	1.86e-15	(B) B1-Trimodal
IL36RN	2q14.1	12.57	8.78	0.98	2.71	3.8	5.42e-18	1.96e-15	(B) B1-Trimodal
RAET1E	6q25.1	9.16	6.59	0.82	1.66	2.57	6.04e-18	2.14e-15	(B) B1-Trimodal
LCE3D	1q21.3	12.71	8.3	1.46	2.8	4.41	7.48e-18	2.61e-15	(B) B1-Trimodal
LCE3E	1q21.3	11.05	6.34	1.7	2.65	4.72	8.94e-18	3.06e-15	(B) B1-Trimodal
CERS3	15q26.3	11.75	9.95	0.58	1.19	1.81	9.71e-18	3.27e-15	(B) B1-Trimodal
TGM1	14q12	14.08	10.96	0.98	2.09	3.12	1.01e-17	3.34e-15	(B) B1-Trimodal
SLC5A10	17p11.2	6.38	4.19	0.83	0.88	2.19	1.05e-17	3.42e-15	(B) B1-Trimodal
NDEL1	17p13.1	11.77	10.6	0.44	0.52	1.17	1.19e-17	3.82e-15	(B) B1-Trimodal
S100A8	1q21.3	16.95	14.46	0.74	1.72	2.49	1.31e-17	4.14e-15	(B) B1-Trimodal
SPRR2A	1q21.3	15.64	11.62	1.12	2.88	4.02	1.68e-17	5.22e-15	(B) B1-Trimodal
GCOM1	15q21.3	8.66	6.05	0.92	1.62	2.62	2.25e-17	6.89e-15	(B) B1-Trimodal
PPFIBP2	11p15.4	10.02	8.39	0.56	1.04	1.63	2.51e-17	7.55e-15	(B) B1-Trimodal
KPRP	1q21.3	9.96	5.18	1.83	2.52	4.78	3.65e-17	1.08e-14	(B) B1-Trimodal
GSDMA	17q21.1	10.28	6.85	1.22	2.14	3.43	3.95e-17	1.15e-14	(B) B1-Trimodal
SPPL3	12q24.31	11.54	10.77	0.29	0.44	0.77	4.15e-17	1.19e-14	(B) B1-Trimodal
DYNLL1	12q24.31	13.4	12.41	0.39	0.4	0.99	4.21e-17	1.2e-14	(B) B1-Trimodal
DSG3	18q12.1	15.59	14.12	0.51	0.95	1.47	4.66e-17	1.31e-14	(B) B1-Trimodal
PLA2G4F	15q15.1	9.95	7	0.97	2.01	2.95	4.87e-17	1.34e-14	(B) B1-Trimodal
S100A9	1q21.3	17.69	15.42	0.69	1.63	2.27	6.43e-17	1.75e-14	(B) B1-Trimodal
SPRR1A	1q21.3	15.39	11.27	1.19	3.03	4.13	7e-17	1.88e-14	(B) B1-Trimodal
GRHL3	1p36.11	11.46	9.21	0.6	1.7	2.26	7.44e-17	1.97e-14	(B) B1-Trimodal
PLCD1	3p22.2	10.65	8.66	0.79	0.93	1.98	7.72e-17	2.02e-14	(B) B1-Trimodal
SDCBP2	20p13	11.09	9.29	0.61	1.23	1.8	9.19e-17	2.37e-14	(B) B1-Trimodal
SPRR2G	1q21.3	13.27	8.25	1.7	3.44	5.02	1.17e-16	2.97e-14	(B) B1-Trimodal
TMEM40	3p25.2	10.95	9.26	0.66	0.95	1.69	1.51e-16	3.79e-14	(B) B1-Trimodal
CSNK1A1	5q32	13.94	13.12	0.33	0.41	0.82	1.58e-16	3.93e-14	(B) B1-Trimodal
RAB25	1q22	12.32	10.44	0.5	1.45	1.89	1.62e-16	3.94e-14	(B) B1-Trimodal
SLC22A23	6p25.2	12.19	10.94	0.42	0.88	1.26	1.63e-16	3.94e-14	(B) B1-Trimodal
FABP5	8q21.13	13.99	12.19	0.6	1.28	1.79	2.41e-16	5.76e-14	(B) B1-Trimodal
ZNF750	17q25.3	12.07	9.97	0.46	1.68	2.1	2.62e-16	6.2e-14	(B) B1-Trimodal
BLNK	10q24.1	9.04	7.28	0.6	1.25	1.77	2.81e-16	6.56e-14	(B) B1-Trimodal
TMEM184A	7p22.3	11.1	9.29	0.66	1.23	1.81	4.03e-16	9.31e-14	(B) B1-Trimodal
RDH12	14q24.1	9.67	5.52	1.58	2.67	4.15	4.45e-16	1.02e-13	(B) B1-Trimodal
ANKRD22	10q23.31	10.5	8.64	0.6	1.38	1.86	6.47e-16	1.44e-13	(B) B1-Trimodal
TOLLIP	11p15.5	11.9	11	0.36	0.55	0.9	6.47e-16	1.44e-13	(B) B1-Trimodal
DMKN	19q13.12	14.22	11.5	1.11	1.54	2.72	6.54e-16	1.44e-13	(B) B1-Trimodal
RAB5B	12q13.2	12.34	11.63	0.28	0.43	0.71	7.05e-16	1.54e-13	(B) B1-Trimodal
GDPD3	16p11.2	8.69	5.57	1.31	1.49	3.13	8.14e-16	1.76e-13	(B) B1-Trimodal
POU3F1	1p34.3	9.27	7.01	0.62	1.79	2.26	8.29e-16	1.77e-13	(B) B1-Trimodal
SPRR2E	1q21.3	15.19	10.71	1.54	3.27	4.48	8.52e-16	1.8e-13	(B) B1-Trimodal
LTB4R	14q12	11.91	10.26	0.69	0.83	1.65	8.7e-16	1.82e-13	(B) B1-Trimodal
LTB4R2	14q12	10.25	8.57	0.7	0.79	1.67	8.93e-16	1.85e-13	(B) B1-Trimodal
SPRR2D	1q21.3	14.9	11.34	1.04	2.79	3.56	9.54e-16	1.95e-13	(B) B1-Trimodal
GPR1	2q33.3	8.59	6.18	0.8	1.8	2.41	9.88e-16	2e-13	(B) B1-Trimodal
FAM166C	2p23.3	0.23	2.05	0.5	1.45	-1.82	1.13e-15	2.27e-13	(E) B4-Trimodal
ALOX12B	17p13.1	11	6.62	1.68	2.91	4.38	1.19e-15	2.37e-13	(B) B1-Trimodal
CPEB2	4p15.32	10.55	8.88	0.7	0.89	1.67	1.36e-15	2.68e-13	(B) B1-Trimodal
ADAP2	17q11.2	9.6	7.78	0.77	0.91	1.82	1.4e-15	2.73e-13	(B) B1-Trimodal
THEM5	1q21.3	8.65	4.94	1.51	2.26	3.71	1.58e-15	3.04e-13	(B) B1-Trimodal
KRTDAP	19q13.12	14.04	9.97	1.35	3.1	4.08	1.59e-15	3.04e-13	(B) B1-Trimodal
SPINK7	5q32	9.91	4.22	2.42	2.92	5.69	1.8e-15	3.41e-13	(B) B1-Trimodal
ATP6V1D	14q23.3	11.45	10.66	0.32	0.5	0.8	2.06e-15	3.85e-13	(B) B1-Trimodal
TRPV3	17p13.2	8.51	5.98	0.93	1.81	2.52	2.41e-15	4.47e-13	(B) B1-Trimodal
EVPLL	17p11.2	6.28	3.6	1.07	1.75	2.68	2.43e-15	4.47e-13	(B) B1-Trimodal
PRRG4	11p13	10.56	9.58	0.33	0.75	0.98	2.65e-15	4.83e-13	(B) B1-Trimodal
RAB3D	19p13.2	11.89	10.7	0.49	0.71	1.18	2.7e-15	4.88e-13	(B) B1-Trimodal
CEACAM19	19q13.31	10.41	8.77	0.61	1.19	1.64	2.96e-15	5.3e-13	(B) B1-Trimodal
KRT5	12q13.13	19.45	18.18	0.56	0.54	1.27	4.47e-15	7.93e-13	(B) B1-Trimodal
CTNNBIP1	1p36.22	11.94	10.98	0.42	0.52	0.96	6.78e-15	1.19e-12	(B) B1-Trimodal
CDH1	16q22.1	13.8	12.92	0.33	0.65	0.87	7.25e-15	1.26e-12	(B) B1-Trimodal
KCNK6	19q13.2	10.57	9.58	0.43	0.56	0.98	8.69e-15	1.5e-12	(B) B1-Trimodal
CYP2C18	10q23.33	9.05	5.54	1.39	2.47	3.5	9.02e-15	1.55e-12	(B) B1-Trimodal
BSPRY	9q32	9.4	6.93	0.92	1.86	2.47	1.03e-14	1.75e-12	(B) B1-Trimodal
DUOXA1	15q21.1	10.88	9.4	0.66	0.77	1.47	1.1e-14	1.86e-12	(B) B1-Trimodal
IPPK	9q22.31	11.28	10.34	0.4	0.6	0.94	1.13e-14	1.89e-12	(B) B1-Trimodal
PLEKHM1	17q21.31	10.95	10	0.42	0.54	0.95	1.15e-14	1.91e-12	(B) B1-Trimodal
CSTA	3q21.1	14.63	12.08	1.11	1.55	2.55	1.18e-14	1.94e-12	(B) B1-Trimodal
SPTLC3	20p12.1	9.59	7.57	0.65	1.65	2.02	1.28e-14	2.09e-12	(B) B1-Trimodal
LYPD5	19q13.31	11.56	8.89	1.2	1.37	2.67	1.37e-14	2.21e-12	(B) B1-Trimodal
DUOX1	15q21.1	12.57	11.04	0.69	0.8	1.53	1.4e-14	2.25e-12	(B) B1-Trimodal
SCAMP2	15q24.1	11.86	11.26	0.26	0.36	0.6	1.43e-14	2.27e-12	(B) B1-Trimodal
MAPK13	6p21.31	11.7	10.38	0.55	0.9	1.32	1.78e-14	2.8e-12	(B) B1-Trimodal
KRT78	12q13.13	10.32	6.12	1.79	2.76	4.2	1.85e-14	2.89e-12	(B) B1-Trimodal
HOOK1	1p32.1	10.31	8.68	0.7	1.06	1.63	1.88e-14	2.93e-12	(B) B1-Trimodal
MAD2L2	1p36.22	8.72	9.77	0.48	0.59	-1.06	1.99e-14	3.06e-12	(E) B4-Trimodal
SERPINB8	18q22.1	10.47	9.23	0.55	0.71	1.23	2.09e-14	3.19e-12	(B) B1-Trimodal
CSTB	21q22.3	15.37	13.46	0.84	1.2	1.92	2.14e-14	3.25e-12	(B) B1-Trimodal
RABGEF1	7q11.21	10.79	10.12	0.31	0.36	0.67	2.45e-14	3.69e-12	(B) B1-Trimodal
ASPG	14q32.33	7.45	4.78	1.03	2.02	2.67	2.52e-14	3.77e-12	(B) B1-Trimodal
METRNL	17q25.3	11.34	9.98	0.6	0.85	1.36	2.57e-14	3.82e-12	(B) B1-Trimodal
KRT80	12q13.13	12.85	10.25	1.07	1.86	2.6	3.08e-14	4.53e-12	(B) B1-Trimodal
TMEM125	1p34.2	7.66	5.47	0.93	1.51	2.19	3.46e-14	5.06e-12	(B) B1-Trimodal
EXPH5	11q22.3	9.17	7.44	0.79	0.97	1.73	3.54e-14	5.14e-12	(B) B1-Trimodal
PPL	16p13.3	14.39	12.46	0.83	1.31	1.94	3.65e-14	5.25e-12	(B) B1-Trimodal
OVOL1	11q13.1	11.46	9.74	0.68	1.3	1.72	3.69e-14	5.28e-12	(B) B1-Trimodal
LY6G6C	6p21.33	9.88	6.27	1.57	2.41	3.62	3.8e-14	5.4e-12	(B) B1-Trimodal
PNPLA1	6p21.31	6.88	3.66	1.43	2.05	3.22	4.03e-14	5.68e-12	(B) B1-Trimodal
CBS	21q22.3	5.04	7.8	1.29	1.31	-2.76	4.21e-14	5.86e-12	(E) B4-Trimodal
GNRHR	4q13.2	5.45	3.23	1.01	1.32	2.22	4.22e-14	5.86e-12	(B) B1-Trimodal
GJB6	13q12.11	14.24	12.25	0.62	1.71	1.99	4.37e-14	6.03e-12	(B) B1-Trimodal
ANKRD31	5q13.3	3.83	1.07	1.28	1	2.76	4.58e-14	6.27e-12	(B) B1-Trimodal
BICDL2	16p13.3	10.17	7.82	1.01	1.62	2.35	4.91e-14	6.68e-12	(B) B1-Trimodal
GRHL1	2p25.1	11.67	9.7	0.76	1.55	1.97	5.04e-14	6.81e-12	(B) B1-Trimodal
CCDC120	Xp11.23	10.28	9.03	0.58	0.73	1.25	6.22e-14	8.35e-12	(B) B1-Trimodal
RAB11A	15q22.31	12.56	11.68	0.42	0.41	0.88	7.62e-14	1.02e-11	(B) B1-Trimodal
GLTP	12q24.11	13.51	11.56	0.92	1.02	1.94	7.68e-14	1.02e-11	(B) B1-Trimodal
RAB24	5q35.3	9.71	8.77	0.44	0.53	0.94	9.03e-14	1.19e-11	(B) B1-Trimodal
ARHGEF37	5q32	10.98	9.7	0.5	1.02	1.29	9.16e-14	1.2e-11	(B) B1-Trimodal
ANXA1	9q21.13	16.17	14.65	0.7	0.96	1.52	1.09e-13	1.42e-11	(B) B1-Trimodal
NAT14	19q13.42	6.42	7.63	0.54	0.83	-1.21	1.27e-13	1.64e-11	(E) B4-Trimodal
PLA2G4D	15q15.1	9.4	4.94	2.15	2.33	4.46	1.46e-13	1.87e-11	(B) B1-Trimodal
MPZL2	11q23.3	13.06	11.6	0.69	0.85	1.46	1.55e-13	1.98e-11	(B) B1-Trimodal
HOMER2	15q25.2	10.29	8.7	0.65	1.24	1.59	1.62e-13	2.05e-11	(B) B1-Trimodal
CDA	1p36.12	10.77	8.38	1.02	1.8	2.39	1.91e-13	2.39e-11	(B) B1-Trimodal
STIM1	11p15.4	11.63	10.89	0.32	0.56	0.74	1.91e-13	2.39e-11	(B) B1-Trimodal
PPP2R2C	4p16.1	12.21	10.29	0.63	1.7	1.93	2.06e-13	2.56e-11	(B) B1-Trimodal
TMEM154	4q31.3	11.33	10.05	0.58	0.89	1.28	2.23e-13	2.75e-11	(B) B1-Trimodal
SNAP47	1q42.13	8.87	9.5	0.31	0.31	-0.62	2.3e-13	2.82e-11	(E) B4-Trimodal
CRYBG1	6q21	12.58	11.68	0.43	0.56	0.91	2.43e-13	2.96e-11	(B) B1-Trimodal
DEFB4A	8p23.1	9.72	4.64	2.35	3.45	5.09	2.54e-13	3.07e-11	(B) B1-Trimodal
B4GALT5	20q13.13	10.15	10.91	0.35	0.52	-0.75	2.55e-13	3.07e-11	(E) B4-Trimodal
SPRR2B	1q21.3	11.51	6.49	2.23	3.68	5.02	2.82e-13	3.38e-11	(B) B1-Trimodal
PART1	5q12.1	6.02	3.11	1.24	2.25	2.91	3.09e-13	3.67e-11	(B) B1-Trimodal
FAM83C	20q11.22	11.57	8.57	1.01	2.67	3	3.56e-13	4.21e-11	(B) B1-Trimodal
SCEL	13q22.3	11.41	8.44	1.01	2.65	2.98	3.68e-13	4.32e-11	(B) B1-Trimodal
AMPD3	11p15.4	10.08	9.09	0.46	0.7	0.99	4.26e-13	4.98e-11	(B) B1-Trimodal
ABLIM1	10q25.3	13.15	11.84	0.6	0.95	1.31	4.48e-13	5.21e-11	(B) B1-Trimodal
DLX3	17q21.33	9.58	7.57	0.91	1.47	2.01	4.95e-13	5.72e-11	(B) B1-Trimodal
TGM5	15q15.2	8.33	5.7	1.21	1.88	2.63	5.18e-13	5.95e-11	(B) B1-Trimodal
MAPK3	16p11.2	11.03	10.1	0.47	0.47	0.93	5.79e-13	6.62e-11	(B) B1-Trimodal
PHF1	6p21.32	8.65	9.49	0.42	0.44	-0.83	5.83e-13	6.62e-11	(E) B4-Trimodal
MELTF	3q29	5.99	8.47	1.25	1.25	-2.48	5.9e-13	6.66e-11	(E) B4-Trimodal
LGALSL	2p14	11.77	9.65	1.06	1.13	2.12	6.07e-13	6.8e-11	(B) B1-Trimodal
LIPN	10q23.31	4.79	1.58	1.61	1.78	3.21	6.09e-13	6.8e-11	(B) B1-Trimodal
OSGIN2	8q21.3	8.4	9.13	0.34	0.49	-0.72	6.16e-13	6.81e-11	(E) B4-Trimodal
SERPINB5	18q21.33	14.47	13.33	0.54	0.8	1.15	6.17e-13	6.81e-11	(B) B1-Trimodal
ELL2	5q15	12.47	11.3	0.59	0.61	1.17	6.23e-13	6.84e-11	(B) B1-Trimodal
CXCR2	2q35	7.43	4.93	1.22	1.61	2.5	6.88e-13	7.48e-11	(B) B1-Trimodal
ZNF770	15q14	11.29	10.23	0.48	0.8	1.07	6.88e-13	7.48e-11	(B) B1-Trimodal
LYNX1	8q24.3	12.55	9.57	1.48	1.81	2.98	6.96e-13	7.52e-11	(B) B1-Trimodal
CAPNS2	16q12.2	10.14	7.93	0.75	2	2.21	7.17e-13	7.67e-11	(B) B1-Trimodal
PAQR5	15q23	10.32	8.4	0.82	1.54	1.91	7.18e-13	7.67e-11	(B) B1-Trimodal
ALOXE3	17p13.1	9.58	7.02	1.21	1.81	2.56	8e-13	8.5e-11	(B) B1-Trimodal
STX19	3q11.2	5.98	4.03	0.82	1.61	1.96	8.49e-13	8.98e-11	(B) B1-Trimodal
GAB1	4q31.21	9.91	8.77	0.58	0.64	1.14	8.85e-13	9.3e-11	(B) B1-Trimodal
BICD2	9q22.31	13.06	12.05	0.51	0.57	1.01	9.54e-13	9.98e-11	(B) B1-Trimodal
CCND3	6p21.1	9.7	10.49	0.37	0.57	-0.79	1.02e-12	1.06e-10	(E) B4-Trimodal
RAB10	2p23.3	13.3	12.44	0.43	0.51	0.86	1.04e-12	1.07e-10	(B) B1-Trimodal
ST3GAL4	11q24.2	7.62	8.87	0.61	0.83	-1.25	1.23e-12	1.26e-10	(E) B4-Trimodal
TWF1	12q12	11.96	11.19	0.39	0.43	0.77	1.24e-12	1.28e-10	(B) B1-Trimodal
HMGN4	6p22.2	9.86	10.51	0.31	0.46	-0.65	1.44e-12	1.46e-10	(E) B4-Trimodal
AQP3	9p13.3	15.11	12.9	1.02	1.69	2.21	1.48e-12	1.5e-10	(B) B1-Trimodal
CLPX	15q22.31	10.47	9.6	0.45	0.42	0.87	1.53e-12	1.54e-10	(B) B1-Trimodal
GOLGA7B	10q24.2	10.68	9.3	0.45	1.29	1.38	1.54e-12	1.54e-10	(B) B1-Trimodal
ANKRD35	1q21.1	8.81	6.24	1.27	1.75	2.57	1.8e-12	1.8e-10	(B) B1-Trimodal
TRIM46	1q22	3.66	4.93	0.63	0.88	-1.27	1.84e-12	1.83e-10	(E) B4-Trimodal
PLA2G3	22q12.2	8.57	4.22	2.14	3.05	4.35	1.91e-12	1.89e-10	(B) B1-Trimodal
FAM83G	17p11.2	11.56	10.11	0.74	0.88	1.45	1.95e-12	1.92e-10	(B) B1-Trimodal
ARHGAP32	11q24.3	11.34	10.26	0.53	0.78	1.08	2.14e-12	2.1e-10	(B) B1-Trimodal
NLRX1	11q23.3	11.11	9.62	0.78	0.86	1.5	2.37e-12	2.31e-10	(B) B1-Trimodal
KAT2B	3p24.3	9.35	8.09	0.66	0.72	1.26	2.4e-12	2.32e-10	(B) B1-Trimodal
EPHA1	7q34-q35	10.76	9.77	0.49	0.69	0.99	2.41e-12	2.33e-10	(B) B1-Trimodal
CNPY3	6p21.1	9.22	10.1	0.45	0.57	-0.88	2.49e-12	2.39e-10	(E) B4-Trimodal
SLC39A2	14q11.2	8.81	6.68	0.96	1.73	2.13	2.55e-12	2.44e-10	(B) B1-Trimodal
GCNT4	5q13.3	6.56	4.77	0.93	1.05	1.8	2.6e-12	2.47e-10	(B) B1-Trimodal
POMGNT1	1p34.1	9.79	10.61	0.43	0.48	-0.82	2.75e-12	2.6e-10	(E) B4-Trimodal
WFDC12	20q13.12	9.49	4.83	2.44	2.6	4.66	2.77e-12	2.61e-10	(B) B1-Trimodal
TINAGL1	1p35.2	9.8	11.38	0.76	1.17	-1.57	2.8e-12	2.63e-10	(E) B4-Trimodal
PTK6	20q13.33	10.98	9.69	0.67	0.81	1.29	2.93e-12	2.74e-10	(B) B1-Trimodal
MAPK6	15q21.2	12.52	11.6	0.45	0.69	0.92	3.17e-12	2.94e-10	(B) B1-Trimodal
ACKR2	3p22.1	7.09	4.65	1.28	1.44	2.44	3.45e-12	3.18e-10	(B) B1-Trimodal
RASAL1	12q24.13	9.34	7.31	0.92	1.66	2.03	3.45e-12	3.18e-10	(B) B1-Trimodal
MYO1H	12q24.11	4.76	2.09	1.42	1.41	2.68	3.74e-12	3.43e-10	(B) B1-Trimodal
KLK11	19q13.41	11.75	9.07	1.14	2.34	2.68	3.93e-12	3.58e-10	(B) B1-Trimodal
GPR37	7q31.33	7.16	5.67	0.64	1.3	1.5	4.1e-12	3.72e-10	(B) B1-Trimodal
ATP10B	5q34	9.22	6.58	1.21	2.19	2.65	4.42e-12	4e-10	(B) B1-Trimodal
PLCXD1	Xp22.33 and Yp11.32	10.14	8.51	0.86	0.95	1.62	4.49e-12	4.02e-10	(B) B1-Trimodal
ATP6V0A1	17q21.2	11	10.14	0.45	0.52	0.86	4.49e-12	4.02e-10	(B) B1-Trimodal
C1ORF116	1q32.1	12	11.05	0.47	0.73	0.95	4.78e-12	4.26e-10	(B) B1-Trimodal
SH3RF2	5q32	11.04	10.2	0.42	0.62	0.85	4.93e-12	4.38e-10	(B) B1-Trimodal
S100A16	1q21.3	14.31	13.48	0.42	0.57	0.83	4.97e-12	4.39e-10	(B) B1-Trimodal
CDKN1A	6p21.2	13.7	12.83	0.42	0.67	0.87	5.01e-12	4.4e-10	(B) B1-Trimodal
TTC39A	1p32.3	8.84	6.49	1.19	1.7	2.35	5.36e-12	4.7e-10	(B) B1-Trimodal
TMEM54	1p35.1	12.13	11.27	0.46	0.44	0.85	5.44e-12	4.74e-10	(B) B1-Trimodal
HIBADH	7p15.2	8.55	9.25	0.37	0.39	-0.7	6.02e-12	5.22e-10	(E) B4-Trimodal
ISYNA1	19p13.11	6.83	8.46	0.82	1.2	-1.63	6.09e-12	5.26e-10	(E) B4-Trimodal
ETV5	3q27.2	7.12	8.65	0.8	1.02	-1.53	6.5e-12	5.59e-10	(E) B4-Trimodal
BBOX1	11p14.2	8.1	5.91	0.89	2.02	2.2	6.96e-12	5.96e-10	(B) B1-Trimodal
SLURP1	8q24.3	10.41	6.05	2.29	2.87	4.36	7.22e-12	6.16e-10	(B) B1-Trimodal
NBEAL2	3p21.31	11.7	10.61	0.59	0.59	1.09	7.29e-12	6.19e-10	(B) B1-Trimodal
ARF6	14q21.3	12.77	12.21	0.27	0.43	0.56	7.32e-12	6.19e-10	(B) B1-Trimodal
A2ML1	12p13.31	13.51	10.26	1.38	2.91	3.25	7.37e-12	6.21e-10	(B) B1-Trimodal
CD24	6q21	14.49	12.79	0.71	1.54	1.7	7.76e-12	6.5e-10	(B) B1-Trimodal
USH1G	17q25.1	8.34	6.29	0.96	1.7	2.05	7.88e-12	6.58e-10	(B) B1-Trimodal
LIF	22q12.2	5.37	7.32	0.92	1.61	-1.95	7.98e-12	6.64e-10	(E) B4-Trimodal
RNF185	22q12.2	10.43	9.89	0.29	0.32	0.54	8.1e-12	6.7e-10	(B) B1-Trimodal
IL22RA1	1p36.11	9.74	8.65	0.59	0.65	1.09	8.12e-12	6.7e-10	(B) B1-Trimodal
GGT6	17p13.2	9.54	7.67	0.68	1.81	1.87	8.81e-12	7.24e-10	(B) B1-Trimodal
CEP170	1q43	8.65	9.5	0.44	0.6	-0.84	8.9e-12	7.26e-10	(E) B4-Trimodal
CARD14	17q25.3	9.09	7.49	0.81	1.21	1.6	8.91e-12	7.26e-10	(B) B1-Trimodal
ARHGEF10L	1p36.13	10.08	9.06	0.54	0.68	1.02	9.74e-12	7.88e-10	(B) B1-Trimodal
SASH1	6q24.3-q25.1	10.37	8.61	0.95	1.08	1.75	9.76e-12	7.88e-10	(B) B1-Trimodal
STXBP5	6q24.3	9.72	8.66	0.54	0.81	1.06	1.01e-11	8.13e-10	(B) B1-Trimodal
BTBD11	12q23.3	10.26	9.16	0.54	0.89	1.11	1.02e-11	8.14e-10	(B) B1-Trimodal
BDH1	3q29	10.54	9.2	0.63	1.13	1.34	1.02e-11	8.14e-10	(B) B1-Trimodal
DHRS1	14q12	11.12	9.67	0.79	0.85	1.44	1.11e-11	8.84e-10	(B) B1-Trimodal
CD46	1q32.2	11.22	11.87	0.31	0.53	-0.65	1.12e-11	8.87e-10	(E) B4-Trimodal
PRSS27	16p13.3	9.87	7.03	1.42	2.21	2.84	1.13e-11	8.9e-10	(B) B1-Trimodal
DLX5	7q21.3	8.72	7.13	0.69	1.44	1.59	1.14e-11	8.96e-10	(B) B1-Trimodal
DGKD	2q37.1	7.79	8.76	0.5	0.71	-0.96	1.21e-11	9.49e-10	(E) B4-Trimodal
SIX4	14q23.1	5.2	7.3	1.17	1.04	-2.1	1.24e-11	9.66e-10	(E) B4-Trimodal
TCAF2	7q35	10.17	8.95	0.66	0.8	1.22	1.26e-11	9.73e-10	(B) B1-Trimodal
RNF11	1p32.3	12.01	11.07	0.52	0.5	0.93	1.26e-11	9.73e-10	(B) B1-Trimodal
CXCL14	5q31.1	14.54	12.21	1.02	2.09	2.33	1.28e-11	9.84e-10	(B) B1-Trimodal
SLC2A6	9q34.2	6.18	7.64	0.7	1.2	-1.46	1.32e-11	1.01e-09	(E) B4-Trimodal
CALM1	14q32.11	13.77	13.19	0.32	0.38	0.59	1.34e-11	1.03e-09	(B) B1-Trimodal
TOR3A	1q25.2	9.29	9.97	0.37	0.43	-0.69	1.41e-11	1.07e-09	(E) B4-Trimodal
PPFIA3	19q13.33	9.68	8.44	0.63	0.95	1.24	1.46e-11	1.11e-09	(B) B1-Trimodal
VSIG8	1q23.2	8.61	3.79	2.69	2.55	4.82	1.55e-11	1.17e-09	(B) B1-Trimodal
TMPRSS11F	4q13.2	6.99	4.53	1.03	2.28	2.45	1.61e-11	1.21e-09	(B) B1-Trimodal
SPINDOC	11q13.1	8.39	9.32	0.49	0.65	-0.93	1.66e-11	1.24e-09	(E) B4-Trimodal
RPS6KB2	11q13.2	11.46	10.63	0.41	0.67	0.83	1.68e-11	1.26e-09	(B) B1-Trimodal
ZNF385A	12q13.13	12.25	11.48	0.38	0.63	0.77	1.8e-11	1.34e-09	(B) B1-Trimodal
BMP2K	4q21.21	9.56	8.49	0.58	0.72	1.07	1.82e-11	1.35e-09	(B) B1-Trimodal
S100A14	1q21.3	14.36	13.19	0.61	0.9	1.17	1.84e-11	1.36e-09	(B) B1-Trimodal
ACER1	19p13.3	5.66	1.77	2.19	1.85	3.89	1.84e-11	1.36e-09	(B) B1-Trimodal
SPRR2C	1q21.3	9.35	5.69	1.8	3.01	3.66	1.95e-11	1.43e-09	(B) B1-Trimodal
CLIP1	12q24.31	12.48	11.64	0.44	0.62	0.84	1.96e-11	1.43e-09	(B) B1-Trimodal
RIMS3	1p34.2	9.46	7.75	0.79	1.51	1.71	2.03e-11	1.48e-09	(B) B1-Trimodal
SH2B2	7q22.1	4.2	5.25	0.52	0.88	-1.06	2.06e-11	1.5e-09	(E) B4-Trimodal
POFUT2	21q22.3	7.91	8.83	0.52	0.52	-0.93	2.1e-11	1.51e-09	(E) B4-Trimodal
LCE3A	1q21.3	6.19	2.19	2.26	1.95	3.99	2.15e-11	1.55e-09	(B) B1-Trimodal
CPEB4	5q35.2	10.51	9.34	0.63	0.82	1.17	2.2e-11	1.58e-09	(B) B1-Trimodal
ESRP1	8q22.1	12.41	11.72	0.38	0.45	0.69	2.31e-11	1.65e-09	(B) B1-Trimodal
EML1	14q32.2	9.49	7.88	0.83	1.24	1.6	2.34e-11	1.67e-09	(B) B1-Trimodal
PPIF	10q22.3	13.09	12.05	0.57	0.68	1.04	2.38e-11	1.69e-09	(B) B1-Trimodal
CALML3	10p15.1	14.89	13.24	0.81	1.39	1.65	2.39e-11	1.69e-09	(B) B1-Trimodal
USP13	3q26.33	6.99	8.33	0.73	0.88	-1.33	2.41e-11	1.7e-09	(E) B4-Trimodal
TTC9	14q24.2	9.91	8.08	0.9	1.54	1.83	2.47e-11	1.74e-09	(B) B1-Trimodal
PGLYRP4	1q21.3	9.51	7.17	1.18	1.9	2.34	2.54e-11	1.78e-09	(B) B1-Trimodal
PLD2	17p13.2	11.58	10.45	0.65	0.56	1.14	2.63e-11	1.83e-09	(B) B1-Trimodal
EFR3B	2p23.3	7.38	4.82	1.44	1.55	2.56	2.66e-11	1.85e-09	(B) B1-Trimodal
RNF10	12q24.31	12.03	11.61	0.2	0.35	0.42	2.69e-11	1.86e-09	(B) B1-Trimodal
ARHGEF4	2q21.1	11.61	10.6	0.44	0.94	1.01	2.78e-11	1.92e-09	(B) B1-Trimodal
CLGN	4q31.1	0.94	2.85	0.9	1.69	-1.91	2.81e-11	1.93e-09	(E) B4-Trimodal
SPRR2F	1q21.3	10.46	6.21	2.09	3.62	4.25	3e-11	2.06e-09	(B) B1-Trimodal
MPP7	10p12.1	10.09	8.86	0.63	1	1.23	3.17e-11	2.17e-09	(B) B1-Trimodal
RAET1L	6q25.1	8.18	6.25	0.92	1.69	1.93	3.23e-11	2.2e-09	(B) B1-Trimodal
CLDN17	21q21.3	6.12	2.08	2.3	2.25	4.04	3.24e-11	2.2e-09	(B) B1-Trimodal
IL1F10	2q14.1	5.88	2.54	1.91	1.84	3.34	3.25e-11	2.2e-09	(B) B1-Trimodal
UXS1	2q12.2	9.22	9.92	0.36	0.56	-0.7	3.28e-11	2.21e-09	(E) B4-Trimodal
SLPI	20q13.12	14.34	12.25	1.15	1.45	2.09	3.43e-11	2.3e-09	(B) B1-Trimodal
XKRX	Xq22.1	7.1	5.19	1.02	1.41	1.9	3.45e-11	2.31e-09	(B) B1-Trimodal
MINK1	17p13.2	12.81	12.1	0.4	0.48	0.72	3.5e-11	2.33e-09	(B) B1-Trimodal
COLGALT1	19p13.11	11.45	12.15	0.38	0.52	-0.7	3.59e-11	2.39e-09	(E) B4-Trimodal
TIAM1	21q22.11	10.54	9.37	0.63	0.88	1.17	3.9e-11	2.58e-09	(B) B1-Trimodal
DENND2C	1p13.2	9.6	8.41	0.59	1.02	1.19	3.96e-11	2.61e-09	(B) B1-Trimodal
KLK5	19q13.41	12.41	9.31	1.41	2.87	3.1	4.1e-11	2.7e-09	(B) B1-Trimodal
NKPD1	19q13.32	7.83	5.38	1.37	1.61	2.45	4.16e-11	2.73e-09	(B) B1-Trimodal
SLC28A3	9q21.32-q21.33	8.6	6.86	0.82	1.56	1.74	4.4e-11	2.87e-09	(B) B1-Trimodal
GRAMD1A	19q13.11	8.82	9.7	0.48	0.64	-0.88	4.54e-11	2.96e-09	(E) B4-Trimodal
GALNT6	12q13.13	11.61	10.31	0.71	0.95	1.3	4.8e-11	3.12e-09	(B) B1-Trimodal
ZBTB7B	1q21.3	11.79	10.76	0.58	0.66	1.03	4.82e-11	3.12e-09	(B) B1-Trimodal
ABCA12	2q35	11.34	9	1.2	1.95	2.35	5.04e-11	3.25e-09	(B) B1-Trimodal
PDZK1IP1	1p33	12.29	10.6	0.78	1.57	1.69	5.1e-11	3.28e-09	(B) B1-Trimodal
SMAP1	6q13	10.11	9.4	0.41	0.43	0.71	5.14e-11	3.29e-09	(B) B1-Trimodal
RNF39	6p22.1	9.4	7.38	1.15	1.3	2.03	5.17e-11	3.3e-09	(B) B1-Trimodal
KIF13B	8p12	10.64	9.19	0.84	0.78	1.44	5.26e-11	3.35e-09	(B) B1-Trimodal
HOPX	4q12	11.5	8.92	1.43	1.82	2.58	5.32e-11	3.37e-09	(B) B1-Trimodal
FNBP1	9q34.11	10.25	9.58	0.33	0.58	0.67	5.42e-11	3.43e-09	(B) B1-Trimodal
GNAI1	7q21.11	11.22	10.5	0.39	0.56	0.72	5.49e-11	3.46e-09	(B) B1-Trimodal
NSL1	1q32.3	7.94	8.65	0.41	0.44	-0.71	5.51e-11	3.46e-09	(E) B4-Trimodal
DOK4	16q21	10.28	9.3	0.53	0.72	0.97	5.53e-11	3.47e-09	(B) B1-Trimodal
MAPK12	22q13.33	7	8.29	0.72	0.91	-1.29	5.56e-11	3.47e-09	(E) B4-Trimodal
C12ORF29	12q21.32	9.62	8.77	0.49	0.54	0.85	5.59e-11	3.48e-09	(B) B1-Trimodal
SPINK5	5q32	12.77	9.47	1.82	2.42	3.3	5.73e-11	3.56e-09	(B) B1-Trimodal
DUSP14	17q12	11.39	10.16	0.72	0.65	1.23	5.81e-11	3.6e-09	(B) B1-Trimodal
TBC1D31	8q24.13	7.17	8.01	0.49	0.42	-0.83	6.3e-11	3.89e-09	(E) B4-Trimodal
POU2F3	11q23.3	7.1	5.34	0.9	1.5	1.76	6.85e-11	4.21e-09	(B) B1-Trimodal
MUC15	11p14.2	8.7	5.22	1.93	2.55	3.48	7e-11	4.3e-09	(B) B1-Trimodal
SCNN1G	16p12.2	7.8	5.35	1.3	2.01	2.46	7.33e-11	4.48e-09	(B) B1-Trimodal
PSORS1C2	6p21.33	7.53	4.31	1.79	2.36	3.22	7.59e-11	4.63e-09	(B) B1-Trimodal
ZNF710	15q26.1	9.29	8.56	0.39	0.6	0.73	7.69e-11	4.67e-09	(B) B1-Trimodal
PTP4A3	8q24.3	7.5	8.74	0.61	1.12	-1.24	8.03e-11	4.86e-09	(E) B4-Trimodal
GJA1	6q22.31	14.47	13.01	0.72	1.31	1.47	8.08e-11	4.88e-09	(B) B1-Trimodal
DNAJC10	2q32.1	10.05	10.76	0.38	0.56	-0.71	8.81e-11	5.3e-09	(E) B4-Trimodal
PDLIM2	8p21.3	10.22	9.07	0.66	0.78	1.15	9.29e-11	5.58e-09	(B) B1-Trimodal
PGLYRP3	1q21.3	8.96	6.94	0.93	1.92	2.01	9.9e-11	5.93e-09	(B) B1-Trimodal
SMPDL3A	6q22.31	8.71	7.38	0.76	0.91	1.33	1e-10	5.98e-09	(B) B1-Trimodal
PPT1	1p34.2	10.85	11.6	0.45	0.41	-0.75	1.02e-10	6.05e-09	(E) B4-Trimodal
TFAP2C	20q13.31	10.67	10	0.35	0.56	0.66	1.1e-10	6.52e-09	(B) B1-Trimodal
RNF166	16q24.2-q24.3	7.02	7.75	0.41	0.55	-0.73	1.11e-10	6.55e-09	(E) B4-Trimodal
HMGCR	5q13.3	11.91	10.73	0.71	0.59	1.18	1.14e-10	6.72e-09	(B) B1-Trimodal
KRT1	12q13.13	14.81	9.45	3.12	3.58	5.36	1.15e-10	6.78e-09	(B) B1-Trimodal
RELCH	18q21.33	10.33	9.37	0.56	0.68	0.96	1.31e-10	7.67e-09	(B) B1-Trimodal
EPS8L2	11p15.5	11.98	11.21	0.35	0.75	0.77	1.35e-10	7.86e-09	(B) B1-Trimodal
MFSD5	12q13.13	10.43	9.89	0.32	0.32	0.54	1.36e-10	7.93e-09	(B) B1-Trimodal
TTC21B	2q24.3	6.93	7.74	0.48	0.46	-0.81	1.37e-10	7.96e-09	(E) B4-Trimodal
FBLIM1	1p36.21	12.34	11.61	0.4	0.58	0.73	1.39e-10	8.05e-09	(B) B1-Trimodal
FAM89A	1q42.2	10.05	8.91	0.66	0.8	1.14	1.41e-10	8.12e-09	(B) B1-Trimodal
SYT14	1q32.2	0.96	2.53	0.77	1.46	-1.57	1.42e-10	8.21e-09	(E) B4-Trimodal
PGM2	4p14	11.54	10.66	0.5	0.65	0.87	1.47e-10	8.42e-09	(B) B1-Trimodal
MED8	1p34.2	10.38	9.82	0.33	0.34	0.56	1.49e-10	8.53e-09	(B) B1-Trimodal
LPAR5	12p13.31	9.51	8.73	0.4	0.7	0.78	1.5e-10	8.53e-09	(B) B1-Trimodal
KLK12	19q13.41	9.85	5.79	2.27	3.18	4.05	1.5e-10	8.53e-09	(B) B1-Trimodal
DDX3X	Xp11.4	13.29	12.54	0.41	0.62	0.75	1.52e-10	8.65e-09	(B) B1-Trimodal
PRDM4	12q23.3	10.34	9.83	0.3	0.36	0.51	1.55e-10	8.79e-09	(B) B1-Trimodal
EFHD2	1p36.21	11.35	12.27	0.54	0.64	-0.92	1.56e-10	8.79e-09	(E) B4-Trimodal
PRKCSH	19p13.2	12.04	12.56	0.3	0.38	-0.52	1.68e-10	9.45e-09	(E) B4-Trimodal
TTC22	1p32.3	9.24	7.88	0.77	1.03	1.35	1.71e-10	9.59e-09	(B) B1-Trimodal
PLK2	5q11.2	11.98	10.93	0.6	0.78	1.05	1.75e-10	9.79e-09	(B) B1-Trimodal
FAM83B	6p12.1	10.78	9.72	0.52	1	1.06	1.75e-10	9.79e-09	(B) B1-Trimodal
NFKBIE	6p21.1	7.95	8.84	0.52	0.65	-0.89	1.79e-10	9.97e-09	(E) B4-Trimodal
LEXM	1p32.3	5.42	2.87	1.54	1.5	2.55	1.91e-10	1.06e-08	(B) B1-Trimodal
JMJD7-PLA2G4B	15q15.1	11.04	9.48	0.95	0.82	1.55	2.04e-10	1.13e-08	(B) B1-Trimodal
DEPP1	10q11.21	7.95	9.56	0.91	1.27	-1.6	2.18e-10	1.2e-08	(E) B4-Trimodal
ANKHD1-EIF4EBP3	5q31.3	10.38	9.37	0.58	0.77	1.01	2.21e-10	1.22e-08	(B) B1-Trimodal
GPR78	4p16.1	4.44	2	1.45	1.68	2.44	2.23e-10	1.22e-08	(B) B1-Trimodal
CALML5	10p15.1	11.87	8.22	2.08	2.85	3.65	2.29e-10	1.26e-08	(B) B1-Trimodal
NELL2	12q12	11.64	9.13	1.36	2.16	2.51	2.32e-10	1.27e-08	(B) B1-Trimodal
KCNN4	19q13.31	6.49	8.05	0.79	1.44	-1.56	2.44e-10	1.33e-08	(E) B4-Trimodal
HES5	1p36.32	5.4	2.99	1.48	1.32	2.41	2.45e-10	1.33e-08	(B) B1-Trimodal
TCF7L2	10q25.2-q25.3	8.16	8.88	0.43	0.5	-0.72	2.48e-10	1.34e-08	(E) B4-Trimodal
NAPA	19q13.33	12.15	11.52	0.36	0.51	0.63	2.52e-10	1.36e-08	(B) B1-Trimodal
PIMREG	17p13.2	6.06	7.76	1.05	0.82	-1.7	2.55e-10	1.37e-08	(E) B4-Trimodal
PLA2G2F	1p36.12	8.02	5.24	1.49	2.44	2.78	2.55e-10	1.37e-08	(B) B1-Trimodal
ACAA1	3p22.2	10.59	9.64	0.59	0.51	0.96	2.62e-10	1.41e-08	(B) B1-Trimodal
SP6	17q21.32	8.71	7.74	0.56	0.76	0.98	2.67e-10	1.42e-08	(B) B1-Trimodal
SLC16A9	10q21.2	8.55	6.02	1.28	2.37	2.53	2.68e-10	1.43e-08	(B) B1-Trimodal
MYO5A	15q21.2	11.64	10.83	0.43	0.72	0.81	2.71e-10	1.44e-08	(B) B1-Trimodal
RCN1	11p13	10	10.81	0.47	0.61	-0.8	2.72e-10	1.44e-08	(E) B4-Trimodal
SERPINB13	18q21.33	12.31	10.1	1.19	1.95	2.21	2.78e-10	1.47e-08	(B) B1-Trimodal
SLC19A1	21q22.3	7.16	8.22	0.63	0.76	-1.06	2.83e-10	1.49e-08	(E) B4-Trimodal
EPB41L4B	9q31.3	9.67	8.47	0.67	0.98	1.2	2.83e-10	1.49e-08	(B) B1-Trimodal
MALL	2q13	12.99	11.77	0.66	1.07	1.22	2.86e-10	1.5e-08	(B) B1-Trimodal
NTAQ1	8q24.13	7.45	8.22	0.46	0.54	-0.77	2.87e-10	1.5e-08	(E) B4-Trimodal
UBE2T	1q32.1	7.64	8.69	0.63	0.7	-1.04	2.98e-10	1.55e-08	(E) B4-Trimodal
MT1F	16q13	5.43	6.66	0.71	0.98	-1.24	3.03e-10	1.58e-08	(E) B4-Trimodal
TLE3	15q23	11.33	10.42	0.54	0.64	0.91	3.06e-10	1.59e-08	(B) B1-Trimodal
NECTIN4	1q23.3	12.07	10.82	0.43	1.38	1.25	3.07e-10	1.59e-08	(B) B1-Trimodal
AKR1B10	7q33	12.99	10.5	0.94	2.71	2.49	3.27e-10	1.69e-08	(B) B1-Trimodal
AMMECR1	Xq23	10.78	9.76	0.6	0.78	1.03	3.3e-10	1.7e-08	(B) B1-Trimodal
TGM3	20p13	11.97	6.52	3.26	3.9	5.45	3.48e-10	1.79e-08	(B) B1-Trimodal
ADGRF4	6p12.3	9.99	9.12	0.44	0.84	0.88	3.5e-10	1.79e-08	(B) B1-Trimodal
SSBP4	19p13.11	7.91	8.78	0.54	0.53	-0.87	3.52e-10	1.8e-08	(E) B4-Trimodal
DBI	2q14.2	11.97	11.06	0.51	0.76	0.91	3.54e-10	1.8e-08	(B) B1-Trimodal
SDR16C5	8q12.1	10.9	9.38	0.88	1.18	1.51	3.65e-10	1.85e-08	(B) B1-Trimodal
KCNK7	11q13.1	7.93	5.85	1.21	1.64	2.08	3.76e-10	1.91e-08	(B) B1-Trimodal
UBQLN2	Xp11.21	11.38	10.53	0.5	0.65	0.85	4.07e-10	2.06e-08	(B) B1-Trimodal
SEMA3F	3p21.31	11.62	10.86	0.44	0.59	0.76	4.23e-10	2.13e-08	(B) B1-Trimodal
TUT7	9q21.33	10.98	10.21	0.45	0.58	0.77	4.24e-10	2.13e-08	(B) B1-Trimodal
NEK2	1q32.3	7.73	8.81	0.67	0.67	-1.08	4.35e-10	2.18e-08	(E) B4-Trimodal
CKMT1B	15q15.3	11.65	10.38	0.74	1.03	1.27	4.42e-10	2.21e-08	(B) B1-Trimodal
RABGGTA	14q12	10.43	9.77	0.4	0.49	0.66	4.53e-10	2.26e-08	(B) B1-Trimodal
VOPP1	7p11.2	9.04	10.18	0.65	0.96	-1.14	4.56e-10	2.27e-08	(E) B4-Trimodal
RABL2A	2q14.1	6.63	7.46	0.51	0.53	-0.83	4.59e-10	2.28e-08	(E) B4-Trimodal
TOM1	22q12.3	11.22	10.45	0.47	0.54	0.77	4.65e-10	2.3e-08	(B) B1-Trimodal
CENPS	1p36.22	6.97	7.78	0.5	0.53	-0.81	5.18e-10	2.56e-08	(E) B4-Trimodal
RECQL4	8q24.3	8.47	9.55	0.68	0.63	-1.08	5.5e-10	2.71e-08	(E) B4-Trimodal
ARAP2	4p14	10.72	9.74	0.57	0.81	0.98	5.54e-10	2.73e-08	(B) B1-Trimodal
CKS1B	1q21.3	9.45	10.4	0.58	0.65	-0.94	5.62e-10	2.76e-08	(E) B4-Trimodal
S100A7	1q21.3	14.91	11.92	1.62	2.74	3	5.74e-10	2.81e-08	(B) B1-Trimodal
WFDC5	20q13.12	9.72	7.4	1.42	1.65	2.32	5.83e-10	2.85e-08	(B) B1-Trimodal
TDG	12q23.3	9.75	9.23	0.28	0.46	0.51	5.93e-10	2.89e-08	(B) B1-Trimodal
SMIM5	17q25.1	6.7	4.63	1.15	1.83	2.07	6.05e-10	2.94e-08	(B) B1-Trimodal
MAP3K14-AS1	17q21.31	2.81	3.75	0.49	0.91	-0.95	6.21e-10	3.01e-08	(E) B4-Trimodal
MYD88	3p22.2	11.36	10.59	0.48	0.51	0.77	6.27e-10	3.03e-08	(B) B1-Trimodal
CLTB	5q35.2	13.06	12.21	0.51	0.66	0.85	6.62e-10	3.2e-08	(B) B1-Trimodal
PITHD1	1p36.11	10.62	10.09	0.32	0.43	0.53	6.86e-10	3.3e-08	(B) B1-Trimodal
ATP6V0D1	16q22.1	11.95	11.4	0.34	0.41	0.56	6.88e-10	3.3e-08	(B) B1-Trimodal
DAAM1	14q23.1	10.71	9.72	0.57	0.85	0.99	6.99e-10	3.35e-08	(B) B1-Trimodal
ATXN7L3	17q21.31	11.33	10.94	0.22	0.31	0.38	7.08e-10	3.38e-08	(B) B1-Trimodal
PAFAH1B3	19q13.1	8.44	9.23	0.47	0.63	-0.79	7.11e-10	3.39e-08	(E) B4-Trimodal
ADGRL2	1p31.1	10.45	8.82	0.92	1.44	1.63	7.18e-10	3.41e-08	(B) B1-Trimodal
GIPC1	19p13.12	12.71	12.16	0.3	0.5	0.55	7.43e-10	3.52e-08	(B) B1-Trimodal
FUT1	19q13.33	9.08	8.3	0.47	0.6	0.78	7.55e-10	3.57e-08	(B) B1-Trimodal
NPEPPS	17q21.32	12.1	11.2	0.57	0.52	0.9	7.74e-10	3.65e-08	(B) B1-Trimodal
SULT1A1	16p11.2	5.09	6.35	0.74	1.04	-1.26	7.86e-10	3.7e-08	(E) B4-Trimodal
ITPR2	12p11.23	10.43	9.38	0.65	0.76	1.06	7.88e-10	3.7e-08	(B) B1-Trimodal
MED30	8q24.11	7.47	8.27	0.5	0.51	-0.8	7.89e-10	3.7e-08	(E) B4-Trimodal
TM7SF2	11q13.1	9.33	7.24	1.31	1.42	2.09	7.98e-10	3.73e-08	(B) B1-Trimodal
TMEM39B	1p35.2	8.17	8.77	0.38	0.38	-0.6	7.99e-10	3.73e-08	(E) B4-Trimodal
RNF175	4q31.3	2.22	3.65	0.84	1.2	-1.43	8.02e-10	3.73e-08	(E) B4-Trimodal
IDH3A	15q25.1	11.1	10.47	0.39	0.46	0.63	8.08e-10	3.75e-08	(B) B1-Trimodal
RPTN	1q21.3	9.32	4.8	2.77	3.4	4.53	8.25e-10	3.82e-08	(B) B1-Trimodal
TAF1A	1q41	6.11	6.96	0.54	0.57	-0.85	8.51e-10	3.93e-08	(E) B4-Trimodal
CKLF	16q21	7.42	8.23	0.49	0.61	-0.8	8.86e-10	4.09e-08	(E) B4-Trimodal
EEA1	12q22	10.38	9.72	0.35	0.64	0.66	8.9e-10	4.1e-08	(B) B1-Trimodal
FUT2	19q13.33	9.96	8.44	0.87	1.36	1.53	9.22e-10	4.23e-08	(B) B1-Trimodal
P2RX4	12q24.31	7.14	8.1	0.58	0.76	-0.96	9.29e-10	4.25e-08	(E) B4-Trimodal
CYP4F22	19p13.12	9.23	5.48	2.34	2.64	3.74	9.43e-10	4.31e-08	(B) B1-Trimodal
CASTOR1	22q12.2	8.52	7.28	0.75	0.99	1.24	9.55e-10	4.35e-08	(B) B1-Trimodal
DZIP1L	3q22.3	5.46	7.07	1.01	1.11	-1.6	9.61e-10	4.37e-08	(E) B4-Trimodal
CERS4	19p13.2	10.56	9.62	0.59	0.68	0.95	9.7e-10	4.4e-08	(B) B1-Trimodal
MAP7	6q23.3	10.85	10	0.52	0.65	0.85	9.93e-10	4.49e-08	(B) B1-Trimodal
FRS3	6p21.1	5.3	6.24	0.59	0.68	-0.94	1.01e-09	4.55e-08	(E) B4-Trimodal
IMPA2	18p11.21	11.94	10.77	0.7	0.95	1.17	1.02e-09	4.59e-08	(B) B1-Trimodal
UNC13B	9p13.3	10.33	9.22	0.68	0.86	1.11	1.04e-09	4.66e-08	(B) B1-Trimodal
MAB21L4	2q37.3	9.1	6.84	1.19	2.21	2.26	1.04e-09	4.68e-08	(B) B1-Trimodal
LSR	19q13.12	11.5	12.18	0.36	0.65	-0.67	1.08e-09	4.82e-08	(E) B4-Trimodal
STAM	10p12.33	9.8	9.24	0.29	0.55	0.56	1.08e-09	4.83e-08	(B) B1-Trimodal
NIBAN2	9q34.11	14.3	13.54	0.47	0.56	0.76	1.14e-09	5.06e-08	(B) B1-Trimodal
ALS2CL	3p21.31	10.95	9.63	0.82	0.97	1.32	1.14e-09	5.09e-08	(B) B1-Trimodal
ALMS1	2p13.1	8.14	8.8	0.42	0.49	-0.67	1.18e-09	5.23e-08	(E) B4-Trimodal
SLC23A1	5q31.2	3.94	2	1.26	1.18	1.95	1.19e-09	5.25e-08	(B) B1-Trimodal
PGPEP1	19p13.11	6.32	7.43	0.71	0.75	-1.11	1.21e-09	5.36e-08	(E) B4-Trimodal
CARHSP1	16p13.2	12.31	11.37	0.6	0.65	0.94	1.23e-09	5.41e-08	(B) B1-Trimodal
GDPD2	Xq13.1	8.18	5.46	1.33	2.84	2.72	1.23e-09	5.42e-08	(B) B1-Trimodal
UBE2S	19q13.42	8.38	9.35	0.61	0.7	-0.97	1.24e-09	5.43e-08	(E) B4-Trimodal
ECE1	1p36.12	11.22	12.03	0.49	0.63	-0.8	1.24e-09	5.44e-08	(E) B4-Trimodal
ANP32E	1q21.2	10.09	10.66	0.33	0.48	-0.56	1.29e-09	5.62e-08	(E) B4-Trimodal
CHP1	15q15.1	11.92	11.31	0.39	0.46	0.62	1.29e-09	5.64e-08	(B) B1-Trimodal
SCAPER	15q24.3	9.36	8.13	0.79	0.78	1.23	1.34e-09	5.83e-08	(B) B1-Trimodal
ACD	16q22.1	8.33	8.98	0.4	0.53	-0.65	1.35e-09	5.88e-08	(E) B4-Trimodal
STMN1	1p36.11	10.94	12.04	0.72	0.64	-1.1	1.36e-09	5.88e-08	(E) B4-Trimodal
PRDX3	10q26.11	10.49	11.01	0.32	0.43	-0.52	1.37e-09	5.92e-08	(E) B4-Trimodal
MAB21L3	1p13.1	6.73	4.63	1.07	2.13	2.09	1.41e-09	6.07e-08	(B) B1-Trimodal
DSC3	18q12.1	14.77	13.87	0.5	0.85	0.9	1.42e-09	6.13e-08	(B) B1-Trimodal
B4GALNT3	12p13.33	10.38	8.99	0.73	1.38	1.39	1.45e-09	6.22e-08	(B) B1-Trimodal
NCCRP1	19q13.2	12.03	9.05	1.85	2.34	2.98	1.47e-09	6.29e-08	(B) B1-Trimodal
ANKRD29	18q11.2	8.38	6.74	0.86	1.64	1.64	1.5e-09	6.42e-08	(B) B1-Trimodal
TUBB4A	19p13.3	7.78	6.57	0.72	1.06	1.21	1.51e-09	6.42e-08	(B) B1-Trimodal
PPP1R16A	8q24.3	8.68	9.42	0.47	0.53	-0.74	1.53e-09	6.5e-08	(E) B4-Trimodal
BID	22q11.21	8.78	9.66	0.56	0.62	-0.88	1.6e-09	6.81e-08	(E) B4-Trimodal
RALBP1	18p11.22	11.97	11.24	0.47	0.5	0.73	1.62e-09	6.85e-08	(B) B1-Trimodal
TMOD3	15q21.2	11.85	11.26	0.37	0.45	0.58	1.62e-09	6.85e-08	(B) B1-Trimodal
SIX1	14q23.1	5.85	7.37	0.99	0.93	-1.52	1.62e-09	6.86e-08	(E) B4-Trimodal
DSC1	18q12.1	10.23	5.71	2.92	3.03	4.52	1.66e-09	6.98e-08	(B) B1-Trimodal
CLPTM1L	5p15.33	10.89	11.51	0.35	0.59	-0.62	1.69e-09	7.08e-08	(E) B4-Trimodal
CCDC74B	2q21.1	2.36	3.71	0.75	1.29	-1.34	1.72e-09	7.21e-08	(E) B4-Trimodal
KRT2	12q13.13	7.89	2.53	3.57	2.59	5.36	1.76e-09	7.37e-08	(B) B1-Trimodal
PPARD	6p21.31	12.11	11.28	0.51	0.65	0.82	1.88e-09	7.83e-08	(B) B1-Trimodal
UNC13D	17q25.3	10.26	9.22	0.55	1.05	1.04	1.88e-09	7.83e-08	(B) B1-Trimodal
UTP25	1q32.2	8.9	9.44	0.34	0.4	-0.54	1.9e-09	7.92e-08	(E) B4-Trimodal
MYO5B	18q	10.64	9.39	0.8	0.95	1.25	1.94e-09	8.05e-08	(B) B1-Trimodal
GDF15	19p13.11	4	6.11	1.31	1.69	-2.1	1.98e-09	8.2e-08	(E) B4-Trimodal
AIFM2	10q22.1	7.33	8.34	0.66	0.66	-1.01	2.01e-09	8.29e-08	(E) B4-Trimodal
TSPAN10	17q25.3	8.31	6.74	0.97	1.29	1.57	2.04e-09	8.41e-08	(B) B1-Trimodal
NEK6	9q33.3	8.28	9.32	0.66	0.76	-1.04	2.11e-09	8.69e-08	(E) B4-Trimodal
PLOD3	7q22.1	9.81	11.03	0.81	0.76	-1.22	2.13e-09	8.73e-08	(E) B4-Trimodal
LGALS7	19q13.13	13.89	11.89	1.05	2.05	2	2.17e-09	8.9e-08	(B) B1-Trimodal
NPHP1	2q13	3.94	5.39	0.96	0.93	-1.46	2.3e-09	9.38e-08	(E) B4-Trimodal
FBXO32	8q24.13	8.08	9.45	0.86	1.07	-1.36	2.42e-09	9.87e-08	(E) B4-Trimodal
ERBB3	12q13.2	11.03	10.16	0.53	0.76	0.88	2.44e-09	9.92e-08	(B) B1-Trimodal
MVK	12q24.11	9.99	8.96	0.69	0.58	1.03	2.53e-09	1.03e-07	(B) B1-Trimodal
ATG9B	7q36.1	8.02	5.48	1.7	1.61	2.55	2.68e-09	1.09e-07	(B) B1-Trimodal
PLD3	19q13.2	11.16	11.92	0.47	0.64	-0.75	2.83e-09	1.15e-07	(E) B4-Trimodal
EPHB6	7q34	8.79	7.09	1.05	1.48	1.71	2.84e-09	1.15e-07	(B) B1-Trimodal
FDXR	17q25.1	9.99	9.25	0.45	0.65	0.74	2.87e-09	1.16e-07	(B) B1-Trimodal
SLC19A2	1q24.2	8.92	7.97	0.61	0.71	0.95	2.99e-09	1.2e-07	(B) B1-Trimodal
IL12A	3q25.33	1.24	2.4	0.7	1.04	-1.16	3e-09	1.2e-07	(E) B4-Trimodal
RABL2B	22q13.33	7.31	7.99	0.46	0.43	-0.69	3.04e-09	1.22e-07	(E) B4-Trimodal
KANK1	9p24.3	11.49	10.06	0.94	1.06	1.43	3.13e-09	1.25e-07	(B) B1-Trimodal
PHC2	1p35.1	10.72	11.3	0.35	0.52	-0.58	3.19e-09	1.27e-07	(E) B4-Trimodal
CCNB1IP1	14q11.2	8.5	9.29	0.49	0.66	-0.78	3.34e-09	1.33e-07	(E) B4-Trimodal
EFCAB2	1q44	4.28	5.47	0.8	0.73	-1.18	3.34e-09	1.33e-07	(E) B4-Trimodal
SGPP2	2q36.1	8.85	7.41	0.86	1.32	1.43	3.37e-09	1.34e-07	(B) B1-Trimodal
AIF1L	9q34.12-q34.13	9.79	7.85	1.14	1.8	1.93	3.43e-09	1.36e-07	(B) B1-Trimodal
CRTC2	1q21.3	9.6	9.99	0.23	0.35	-0.38	3.48e-09	1.38e-07	(E) B4-Trimodal
S100A12	1q21.3	10.22	7.52	1.66	2.37	2.7	3.49e-09	1.38e-07	(B) B1-Trimodal
FBXO3	11p13	9.86	9.29	0.34	0.54	0.57	3.5e-09	1.38e-07	(B) B1-Trimodal
NRBF2	10q21.3	10.14	9.45	0.44	0.54	0.69	3.5e-09	1.38e-07	(B) B1-Trimodal
KLK7	19q13.41	12.63	9.75	1.78	2.5	2.87	3.53e-09	1.38e-07	(B) B1-Trimodal
PRXL2A	10q23.1	12.29	11.31	0.62	0.8	0.97	3.6e-09	1.41e-07	(B) B1-Trimodal
SPNS2	17p13.2	10.1	8.19	1.26	1.35	1.9	3.63e-09	1.42e-07	(B) B1-Trimodal
FABP5P3	7q36.1	2.96	1.73	0.78	1.01	1.23	3.7e-09	1.44e-07	(B) B1-Trimodal
PRAG1	8p23.1	10.64	9.76	0.55	0.74	0.88	3.71e-09	1.44e-07	(B) B1-Trimodal
KLK9	19q13.41	10.28	7.85	1.5	2.14	2.43	3.72e-09	1.44e-07	(B) B1-Trimodal
DNAJB6	7q36.3	11.74	10.94	0.51	0.66	0.81	3.77e-09	1.46e-07	(B) B1-Trimodal
TUBA8	22q11.21	3.99	5.06	0.72	0.73	-1.07	3.82e-09	1.48e-07	(E) B4-Trimodal
LLGL2	17q25.1	10.48	9.39	0.73	0.71	1.09	3.93e-09	1.52e-07	(B) B1-Trimodal
RUFY3	4q13.3	9.22	8.67	0.35	0.45	0.55	3.95e-09	1.52e-07	(B) B1-Trimodal
TCEA2	20q13.33	6.23	7.27	0.65	0.89	-1.04	3.99e-09	1.53e-07	(E) B4-Trimodal
TJAP1	6p21.1	8.55	9.3	0.52	0.45	-0.76	4.04e-09	1.55e-07	(E) B4-Trimodal
RARG	12q13.13	12.09	11.39	0.43	0.63	0.7	4.12e-09	1.58e-07	(B) B1-Trimodal
MAF1	8q24.3	10.82	11.38	0.36	0.45	-0.56	4.13e-09	1.58e-07	(E) B4-Trimodal
MTF1	1p34.3	10.17	9.47	0.46	0.51	0.7	4.23e-09	1.61e-07	(B) B1-Trimodal
DEFB1	8p23.1	9.94	7.34	1.63	2.25	2.6	4.27e-09	1.62e-07	(B) B1-Trimodal
CCDC28B	1p35.2	5.21	6.09	0.56	0.74	-0.88	4.36e-09	1.66e-07	(E) B4-Trimodal
CABYR	18q11.2	4.12	5.71	1	1.38	-1.59	4.48e-09	1.7e-07	(E) B4-Trimodal
OSBPL2	20q13.33	10.92	10.23	0.47	0.47	0.69	4.57e-09	1.73e-07	(B) B1-Trimodal
CPSF1	8q24.3	10.5	11.12	0.41	0.47	-0.62	4.64e-09	1.75e-07	(E) B4-Trimodal
CCDC74A	2q21.1	3.51	4.74	0.77	1.08	-1.23	4.65e-09	1.75e-07	(E) B4-Trimodal
ACVR2B-AS1	3p22.2	2.16	3.34	0.75	0.98	-1.18	4.67e-09	1.76e-07	(E) B4-Trimodal
GFOD2	16q22.1	10.3	9.38	0.63	0.56	0.92	4.7e-09	1.77e-07	(B) B1-Trimodal
FAM135A	6q13	10.35	9.31	0.7	0.73	1.04	4.72e-09	1.77e-07	(B) B1-Trimodal
TMEM270	7q11.23	0.27	1.24	0.52	1.02	-0.97	4.77e-09	1.79e-07	(E) B4-Trimodal
DBF4B	17q21.31	6.77	7.54	0.49	0.65	-0.77	4.82e-09	1.8e-07	(E) B4-Trimodal
MYCL	1p34.2	9.92	8.79	0.73	0.91	1.13	4.86e-09	1.81e-07	(B) B1-Trimodal
C1ORF216	1p34.3	7.63	8.48	0.59	0.42	-0.85	5.04e-09	1.87e-07	(E) B4-Trimodal
KLK10	19q13.41	13.93	11.65	1.41	2.06	2.28	5.05e-09	1.87e-07	(B) B1-Trimodal
SLC27A4	9q34.11	11.67	10.85	0.56	0.55	0.82	5.05e-09	1.87e-07	(B) B1-Trimodal
RAB34	17q11.2	9.84	10.57	0.46	0.63	-0.73	5.11e-09	1.89e-07	(E) B4-Trimodal
HSD17B11	4q22.1	7.13	8.24	0.72	0.88	-1.1	5.12e-09	1.89e-07	(E) B4-Trimodal
PDCD6IP	3p22.3	12.29	11.64	0.45	0.36	0.65	5.27e-09	1.94e-07	(B) B1-Trimodal
ARHGAP27	17q21.31	10.25	9.62	0.37	0.59	0.62	5.27e-09	1.94e-07	(B) B1-Trimodal
GAS7	17p13.1	9.58	8.18	0.88	1.25	1.4	5.32e-09	1.95e-07	(B) B1-Trimodal
QPCTL	19q13.32	7.04	7.79	0.5	0.56	-0.75	5.39e-09	1.98e-07	(E) B4-Trimodal
TREML3P	6p21.1	0.74	2.27	0.7	1.76	-1.53	5.41e-09	1.98e-07	(E) B4-Trimodal
SPIDR	8q11.21	9.06	9.69	0.41	0.5	-0.63	5.51e-09	2.01e-07	(E) B4-Trimodal
BATF3	1q32.3	4.29	5.38	0.7	0.92	-1.09	5.52e-09	2.01e-07	(E) B4-Trimodal
TMEM121	14q32.33	3.27	4.49	0.79	1.02	-1.22	5.54e-09	2.01e-07	(E) B4-Trimodal
AMPD2	1p13.3	9.28	9.81	0.35	0.39	-0.53	5.61e-09	2.03e-07	(E) B4-Trimodal
DFFB	1p36.32	5.54	6.42	0.6	0.58	-0.88	5.61e-09	2.03e-07	(E) B4-Trimodal
PACS2	14q32.33	9.45	9.98	0.33	0.48	-0.53	5.72e-09	2.07e-07	(E) B4-Trimodal
TRIP13	5p15.33	8.51	9.52	0.67	0.8	-1.01	5.77e-09	2.09e-07	(E) B4-Trimodal
MSH2	2p21-p16.3	9.02	9.59	0.36	0.5	-0.57	6.18e-09	2.23e-07	(E) B4-Trimodal
ANK3	10q21.2	10.24	9.06	0.72	1.11	1.18	6.28e-09	2.26e-07	(B) B1-Trimodal
SLC25A33	1p36.22	5.98	6.74	0.48	0.68	-0.76	6.35e-09	2.28e-07	(E) B4-Trimodal
SDCCAG8	1q43-q44	8.2	8.76	0.36	0.5	-0.56	6.36e-09	2.28e-07	(E) B4-Trimodal
GPX4	19p13.3	10.37	11.03	0.41	0.61	-0.66	6.36e-09	2.28e-07	(E) B4-Trimodal
NECTIN1	11q23.3	14.06	13.34	0.43	0.72	0.73	6.43e-09	2.3e-07	(B) B1-Trimodal
PRELID1	5q35.3	11.43	10.84	0.38	0.5	0.58	6.52e-09	2.33e-07	(B) B1-Trimodal
TUBA1C	12q13.12	14.72	14.04	0.48	0.41	0.68	6.61e-09	2.35e-07	(B) B1-Trimodal
FBXO43	8q22.2	2.52	4.01	1.02	1.05	-1.49	6.74e-09	2.4e-07	(E) B4-Trimodal
ABI2	2q33.2	8.55	9.25	0.48	0.5	-0.7	6.78e-09	2.41e-07	(E) B4-Trimodal
CUEDC2	10q24.32	8.85	9.37	0.33	0.47	-0.52	6.86e-09	2.43e-07	(E) B4-Trimodal
IL36B	2q14.1	5.41	2.56	1.91	2.16	2.85	6.88e-09	2.43e-07	(B) B1-Trimodal
RAB20	13q34	6.96	7.84	0.55	0.81	-0.88	6.89e-09	2.43e-07	(E) B4-Trimodal
PNKD	2q35	8.82	9.5	0.46	0.53	-0.68	6.92e-09	2.44e-07	(E) B4-Trimodal
CARD6	5p13.1	9.88	9.04	0.48	0.86	0.84	7e-09	2.46e-07	(B) B1-Trimodal
TAF5L	1q42.13	9.14	9.52	0.24	0.34	-0.38	7.1e-09	2.49e-07	(E) B4-Trimodal
HIP1R	12q24.31	11	10.31	0.47	0.47	0.68	7.11e-09	2.49e-07	(B) B1-Trimodal
DCBLD2	3q12.1	9.31	10.63	0.84	1.16	-1.32	7.16e-09	2.5e-07	(E) B4-Trimodal
SLC12A7	5p15.33	8.11	9.6	1.02	1.04	-1.49	7.17e-09	2.5e-07	(E) B4-Trimodal
CST6	11q13.1	9.25	7.39	1.05	1.93	1.86	7.18e-09	2.5e-07	(B) B1-Trimodal
FOXL1	16q24.1	4.77	6.55	1.15	1.55	-1.78	7.21e-09	2.51e-07	(E) B4-Trimodal
C5ORF34	5p12	4.27	5.56	0.89	0.82	-1.29	7.27e-09	2.53e-07	(E) B4-Trimodal
MAP1S	19p13.12	8.24	9.13	0.63	0.47	-0.9	7.47e-09	2.59e-07	(E) B4-Trimodal
RAPGEFL1	17q21.1	11.54	10.33	0.66	1.29	1.21	7.48e-09	2.59e-07	(B) B1-Trimodal
CTSZ	20q13.32	10.79	11.95	0.76	0.97	-1.16	7.59e-09	2.62e-07	(E) B4-Trimodal
CYSTM1	5q31.3	7.48	8.71	0.86	0.75	-1.23	7.67e-09	2.65e-07	(E) B4-Trimodal
MYO18A	17q11.2	11.87	11.21	0.42	0.57	0.65	7.88e-09	2.71e-07	(B) B1-Trimodal
DNASE2	19p13.13	9.52	10.17	0.43	0.51	-0.65	7.92e-09	2.72e-07	(E) B4-Trimodal
MSH6	2p16.3	9.91	10.64	0.51	0.44	-0.73	7.95e-09	2.73e-07	(E) B4-Trimodal
EPS8L1	19q13.42	10.81	9.42	0.94	1.06	1.39	7.96e-09	2.73e-07	(B) B1-Trimodal
NIPSNAP2	7p11.2	9.44	10.32	0.52	0.88	-0.88	8.01e-09	2.74e-07	(E) B4-Trimodal
HEY1	8q21.13	6.21	7.56	0.87	1.18	-1.35	8.03e-09	2.74e-07	(E) B4-Trimodal
KLHL18	3p21.31	9.64	8.8	0.59	0.47	0.83	8.17e-09	2.79e-07	(B) B1-Trimodal
KCNK10	14q31.3	7.58	5.51	1.09	2.28	2.07	8.23e-09	2.8e-07	(B) B1-Trimodal
RAET1G	6q25.1	8.21	7.06	0.64	1.22	1.16	8.28e-09	2.81e-07	(B) B1-Trimodal
DENND2D	1p13.3-p13.2	9.48	8.77	0.48	0.51	0.71	8.39e-09	2.84e-07	(B) B1-Trimodal
PTDSS1	8q22.1	10.89	11.58	0.47	0.52	-0.68	8.4e-09	2.85e-07	(E) B4-Trimodal
IQGAP3	1q22	8.65	9.52	0.59	0.67	-0.87	8.43e-09	2.85e-07	(E) B4-Trimodal
BAG2	6p12.1	6.2	7.56	0.92	1.03	-1.35	8.46e-09	2.85e-07	(E) B4-Trimodal
ARRDC2	19p13.11	8.44	9.07	0.41	0.56	-0.63	8.48e-09	2.85e-07	(E) B4-Trimodal
MXD1	2p13.3	12.07	11	0.65	1.04	1.07	8.49e-09	2.85e-07	(B) B1-Trimodal
PLIN3	19p13.3	12.68	11.98	0.47	0.54	0.7	8.59e-09	2.88e-07	(B) B1-Trimodal
PATZ1	22q12.2	7.86	8.73	0.59	0.68	-0.87	8.86e-09	2.97e-07	(E) B4-Trimodal
KLK8	19q13.41	11.75	9.55	1.33	2.15	2.19	9.07e-09	3.03e-07	(B) B1-Trimodal
CHRAC1	8q24.3	9.6	10.17	0.4	0.4	-0.57	9.17e-09	3.06e-07	(E) B4-Trimodal
PRKD3	2p22.2	8.87	9.62	0.52	0.52	-0.75	9.64e-09	3.22e-07	(E) B4-Trimodal
KIF5B	10p11.22	12.44	11.84	0.4	0.52	0.61	9.73e-09	3.24e-07	(B) B1-Trimodal
COL9A2	1p34.2	5.53	7.06	0.92	1.51	-1.53	9.74e-09	3.24e-07	(E) B4-Trimodal
TNKS1BP1	11q12.1	13.7	13.14	0.35	0.54	0.57	9.77e-09	3.24e-07	(B) B1-Trimodal
RAI14	5p13.2	9.45	10.77	0.89	1.09	-1.33	9.81e-09	3.25e-07	(E) B4-Trimodal
HMOX2	16p13.3	11.6	10.9	0.48	0.53	0.71	9.94e-09	3.29e-07	(B) B1-Trimodal
KIAA0753	17p13.1	7.74	8.34	0.41	0.5	-0.61	9.96e-09	3.29e-07	(E) B4-Trimodal
HPS3	3q24	8.7	9.42	0.49	0.54	-0.72	1e-08	3.3e-07	(E) B4-Trimodal
SLC6A9	1p34.1	10.2	9.12	0.71	0.9	1.07	1.01e-08	3.31e-07	(B) B1-Trimodal
SEPTIN8	5q31.1	11.21	10.44	0.54	0.48	0.77	1.01e-08	3.33e-07	(B) B1-Trimodal
PLD1	3q26.31	10.77	9.87	0.59	0.78	0.9	1.02e-08	3.36e-07	(B) B1-Trimodal
XYLT2	17q21.33	9.38	10.11	0.5	0.56	-0.73	1.05e-08	3.42e-07	(E) B4-Trimodal
TM2D1	1p31.3	7.62	8.25	0.43	0.5	-0.63	1.05e-08	3.42e-07	(E) B4-Trimodal
SLC45A4	8q24.3	7.39	8.78	0.99	0.86	-1.39	1.06e-08	3.45e-07	(E) B4-Trimodal
FRMPD1	9p13.2	4.76	2.46	1.63	1.43	2.3	1.07e-08	3.47e-07	(B) B1-Trimodal
ERI3	1p34.1	9.4	10.07	0.47	0.39	-0.66	1.07e-08	3.49e-07	(E) B4-Trimodal
ARID5A	2q11.2	8.08	8.88	0.54	0.64	-0.8	1.09e-08	3.54e-07	(E) B4-Trimodal
ACP7	19q13.2	8.47	5.51	2.05	2.16	2.96	1.16e-08	3.77e-07	(B) B1-Trimodal
SCNN1A	12p13	10.73	9.04	1.1	1.54	1.7	1.17e-08	3.78e-07	(B) B1-Trimodal
MAPK14	6p21.31	11.12	10.62	0.35	0.36	0.5	1.18e-08	3.8e-07	(B) B1-Trimodal
CLCN2	3q27.1	6.18	6.97	0.52	0.68	-0.79	1.19e-08	3.83e-07	(E) B4-Trimodal
PNLIPRP3	10q25.3	8.81	5.91	1.62	3.13	2.9	1.2e-08	3.86e-07	(B) B1-Trimodal
STEAP4	7q21.12	10.62	8.23	1.35	2.57	2.39	1.26e-08	4.06e-07	(B) B1-Trimodal
MPIG6B	6p21.33	2.77	1.25	1.08	1.01	1.52	1.27e-08	4.06e-07	(B) B1-Trimodal
IL1RN	2q14.1	13.3	11.65	1.1	1.42	1.65	1.28e-08	4.09e-07	(B) B1-Trimodal
RHEBL1	12q13.12	4.24	5.59	0.95	0.96	-1.35	1.28e-08	4.09e-07	(E) B4-Trimodal
MT1DP	16q13	0.54	1.47	0.52	1.01	-0.93	1.28e-08	4.09e-07	(E) B4-Trimodal
TCHP	12q24.11	9.31	8.74	0.37	0.52	0.57	1.3e-08	4.14e-07	(B) B1-Trimodal
SERHL2	22q13.2	3.02	4.26	0.84	1.01	-1.24	1.3e-08	4.14e-07	(E) B4-Trimodal
EID2B	19q13.2	3.47	4.4	0.64	0.73	-0.93	1.33e-08	4.22e-07	(E) B4-Trimodal
PKN1	19p13.12	8.64	9.59	0.65	0.75	-0.95	1.36e-08	4.31e-07	(E) B4-Trimodal
FUT8	14q23.3	7.62	8.53	0.64	0.65	-0.91	1.37e-08	4.34e-07	(E) B4-Trimodal
GLA	Xq22.1	8.59	9.28	0.46	0.58	-0.69	1.37e-08	4.34e-07	(E) B4-Trimodal
BBC3	19q13.32	6.25	7.07	0.5	0.81	-0.81	1.38e-08	4.36e-07	(E) B4-Trimodal
CEBPA	19q13.11	10.39	9.21	0.71	1.21	1.18	1.38e-08	4.36e-07	(B) B1-Trimodal
EPHB3	3q27.1	11.68	10.72	0.45	1.13	0.95	1.39e-08	4.37e-07	(B) B1-Trimodal
AMD1	6q21	11.7	11.12	0.4	0.44	0.58	1.4e-08	4.41e-07	(B) B1-Trimodal
GOLGA2	9q34.11	11.58	11.12	0.27	0.46	0.45	1.41e-08	4.41e-07	(B) B1-Trimodal
GRB14	2q24.3	2.11	3.85	1.08	1.71	-1.74	1.41e-08	4.41e-07	(E) B4-Trimodal
NDST1	5q33.1	12.49	11.84	0.43	0.56	0.65	1.41e-08	4.42e-07	(B) B1-Trimodal
KDM7A-DT	7q34	9.34	8.2	0.8	0.87	1.14	1.42e-08	4.43e-07	(B) B1-Trimodal
TMEM201	1p36.22	8.55	9.23	0.47	0.52	-0.68	1.42e-08	4.44e-07	(E) B4-Trimodal
LIPK	10q23.31	5.83	3.66	1.41	1.97	2.16	1.44e-08	4.48e-07	(B) B1-Trimodal
CHKA	11q13.2	6.7	7.68	0.68	0.76	-0.98	1.46e-08	4.53e-07	(E) B4-Trimodal
ST3GAL3	1p34.1	6.74	7.68	0.68	0.61	-0.94	1.46e-08	4.54e-07	(E) B4-Trimodal
B4GALT3	1q23.3	9.53	9.98	0.31	0.34	-0.45	1.47e-08	4.55e-07	(E) B4-Trimodal
LYST	1q42.3	10.22	9.49	0.46	0.7	0.73	1.49e-08	4.61e-07	(B) B1-Trimodal
LARP6	15q23	6.62	8.07	1.03	0.97	-1.45	1.5e-08	4.64e-07	(E) B4-Trimodal
FAM216A	12q24.11	5.2	6.27	0.72	0.91	-1.07	1.54e-08	4.76e-07	(E) B4-Trimodal
CCDC88A	2p16.1	8.74	9.56	0.56	0.64	-0.81	1.56e-08	4.8e-07	(E) B4-Trimodal
KCTD10	12q24.11	11.16	10.66	0.35	0.37	0.5	1.64e-08	5.03e-07	(B) B1-Trimodal
RUNDC3A	17q21.31	7.63	5.7	1.33	1.54	1.92	1.64e-08	5.05e-07	(B) B1-Trimodal
CLEC16A	16p13.13	9.99	9.49	0.32	0.49	0.51	1.71e-08	5.24e-07	(B) B1-Trimodal
ORAI2	7q22.1	7.98	8.98	0.69	0.82	-1	1.72e-08	5.28e-07	(E) B4-Trimodal
EHF	11p13	11.65	10.18	0.9	1.49	1.47	1.74e-08	5.31e-07	(B) B1-Trimodal
RAD1	5p13.2	8.61	9.22	0.4	0.57	-0.61	1.76e-08	5.39e-07	(E) B4-Trimodal
PIK3C2B	1q32.1	9.67	8.77	0.53	0.95	0.89	1.78e-08	5.44e-07	(B) B1-Trimodal
UBXN11	1p36.11	6.78	7.82	0.76	0.67	-1.05	1.79e-08	5.44e-07	(E) B4-Trimodal
BRD3OS	9q34.2	8.04	8.82	0.55	0.55	-0.77	1.79e-08	5.44e-07	(E) B4-Trimodal
HOXA10	7p15.2	5.55	7.36	1.32	1.08	-1.81	1.83e-08	5.57e-07	(E) B4-Trimodal
TMEM143	19q13.32	5.97	6.69	0.52	0.49	-0.72	1.88e-08	5.69e-07	(E) B4-Trimodal
PCGF2	17q12	8.53	9.21	0.46	0.58	-0.68	1.88e-08	5.7e-07	(E) B4-Trimodal
ABHD17B	9q21.13	9.28	8.63	0.47	0.42	0.65	1.89e-08	5.72e-07	(B) B1-Trimodal
NWD2	4p14	4.66	2.47	1.44	2	2.18	1.9e-08	5.72e-07	(B) B1-Trimodal
SIPA1L2	1q42.2	10.58	9.38	0.7	1.3	1.2	1.94e-08	5.84e-07	(B) B1-Trimodal
TRAPPC6A	19q13.32	6.63	7.67	0.7	0.93	-1.04	1.96e-08	5.91e-07	(E) B4-Trimodal
VSNL1	2p24.2	10.79	10.02	0.48	0.78	0.77	1.99e-08	5.98e-07	(B) B1-Trimodal
RAD54B	8q22.1	6.58	7.47	0.63	0.65	-0.88	2.04e-08	6.1e-07	(E) B4-Trimodal
CLCA2	1p22.3	14.72	13.88	0.49	0.91	0.84	2.05e-08	6.14e-07	(B) B1-Trimodal
ABI1	10p12.1	11.5	10.96	0.36	0.49	0.54	2.06e-08	6.14e-07	(B) B1-Trimodal
AP4E1	15q21.2	9.53	9.07	0.3	0.44	0.46	2.06e-08	6.16e-07	(B) B1-Trimodal
RILPL2	12q24.31	7.67	8.36	0.49	0.55	-0.7	2.07e-08	6.18e-07	(E) B4-Trimodal
TRIM27	6p22.1	9.67	10.17	0.35	0.39	-0.49	2.08e-08	6.18e-07	(E) B4-Trimodal
FAHD2B	2q11.2	5.37	6.76	0.96	1.13	-1.39	2.09e-08	6.22e-07	(E) B4-Trimodal
CFAP43	10q25.1	1.65	2.84	0.82	1	-1.19	2.11e-08	6.27e-07	(E) B4-Trimodal
TMEM44	3q29	7.45	8.52	0.79	0.68	-1.08	2.14e-08	6.33e-07	(E) B4-Trimodal
ATMIN	16q23.2	11.05	10.59	0.33	0.36	0.46	2.15e-08	6.34e-07	(B) B1-Trimodal
GSKIP	14q32.2	9.84	9.35	0.31	0.5	0.5	2.17e-08	6.4e-07	(B) B1-Trimodal
SSR2	1q22	11.27	11.77	0.35	0.39	-0.5	2.17e-08	6.41e-07	(E) B4-Trimodal
PLXNA1	3q21.3	11.83	12.47	0.43	0.57	-0.64	2.25e-08	6.61e-07	(E) B4-Trimodal
APCDD1	18p11.22	10.98	9.92	0.69	1.01	1.06	2.29e-08	6.74e-07	(B) B1-Trimodal
TMPRSS11D	4q13.2	11.8	9.17	1.52	2.88	2.63	2.32e-08	6.82e-07	(B) B1-Trimodal
SLF2	10q24.31	8.67	9.21	0.37	0.46	-0.54	2.35e-08	6.89e-07	(E) B4-Trimodal
WDR47	1p13.3	9.96	9.27	0.47	0.61	0.69	2.36e-08	6.92e-07	(B) B1-Trimodal
FLG	1q21.3	10	6.37	2.65	2.45	3.63	2.37e-08	6.92e-07	(B) B1-Trimodal
MAD2L1	4q27	8.54	9.35	0.56	0.69	-0.81	2.39e-08	6.97e-07	(E) B4-Trimodal
RNASE7	14q11.2	10.03	8.36	1.1	1.57	1.66	2.4e-08	6.99e-07	(B) B1-Trimodal
CCDC173	2q31.1	3.82	5.19	0.95	1.17	-1.38	2.41e-08	7.02e-07	(E) B4-Trimodal
RNH1	11p15.5	12.85	12.31	0.36	0.5	0.54	2.45e-08	7.12e-07	(B) B1-Trimodal
RORA	15q22.2	9.54	8.11	1.02	1.09	1.43	2.46e-08	7.14e-07	(B) B1-Trimodal
LINC00205	21q22.3	6.6	7.51	0.65	0.69	-0.91	2.56e-08	7.41e-07	(E) B4-Trimodal
TXNDC12	1p32.3	10.44	10.94	0.35	0.38	-0.5	2.57e-08	7.42e-07	(E) B4-Trimodal
BOD1	5q35.2	9	9.61	0.43	0.5	-0.61	2.57e-08	7.43e-07	(E) B4-Trimodal
C10ORF88B	10q26.13	1.34	2.86	1.08	1.19	-1.52	2.59e-08	7.48e-07	(E) B4-Trimodal
HSPA4L	4q28.1	10.31	9.22	0.79	0.76	1.08	2.64e-08	7.6e-07	(B) B1-Trimodal
USP6NL	10p14	9.65	8.86	0.55	0.68	0.79	2.65e-08	7.61e-07	(B) B1-Trimodal
LIPM	10q23.31	4.19	1.18	2.24	1.66	3.01	2.69e-08	7.72e-07	(B) B1-Trimodal
SLC10A6	4q21.3	8.29	6.7	0.8	1.9	1.59	2.72e-08	7.79e-07	(B) B1-Trimodal
ZDHHC5	11q12.1	12.51	12.08	0.29	0.41	0.43	2.75e-08	7.88e-07	(B) B1-Trimodal
C16ORF46	16q23.2	4.06	4.71	0.46	0.5	-0.65	2.77e-08	7.91e-07	(E) B4-Trimodal
LEO1	15q21.2	9.97	9.42	0.4	0.4	0.55	2.82e-08	8.03e-07	(B) B1-Trimodal
TJP2	9q21.11	11.85	11.19	0.43	0.66	0.67	2.82e-08	8.03e-07	(B) B1-Trimodal
PRR3	6p21.33	6.6	7.3	0.48	0.63	-0.7	2.83e-08	8.06e-07	(E) B4-Trimodal
FAM13A	4q22.1	7.33	8.18	0.58	0.76	-0.85	2.9e-08	8.25e-07	(E) B4-Trimodal
PIM1	6p21.2	11.93	11.09	0.58	0.71	0.84	2.91e-08	8.26e-07	(B) B1-Trimodal
PI3	20q13.12	15.99	13.07	2.09	2.27	2.92	2.93e-08	8.29e-07	(B) B1-Trimodal
TMEM42	3p21.31	6.44	7.14	0.47	0.65	-0.7	2.93e-08	8.29e-07	(E) B4-Trimodal
CLCN3	4q33	10.81	9.87	0.67	0.77	0.95	2.94e-08	8.3e-07	(B) B1-Trimodal
ESYT3	3q22.3	7.16	4.88	1.66	1.68	2.29	2.97e-08	8.37e-07	(B) B1-Trimodal
VPS4B	18q21.33	11.36	10.69	0.48	0.56	0.68	2.97e-08	8.37e-07	(B) B1-Trimodal
PRDM8	4q21.21	4.02	5.32	0.87	1.21	-1.3	3e-08	8.45e-07	(E) B4-Trimodal
NAA40	11q13.1	8.22	8.94	0.53	0.5	-0.72	3e-08	8.45e-07	(E) B4-Trimodal
HDHD5	22q11.1	9.21	9.77	0.39	0.49	-0.56	3.09e-08	8.68e-07	(E) B4-Trimodal
CABLES2	20q13.33	7.3	8	0.47	0.66	-0.7	3.1e-08	8.7e-07	(E) B4-Trimodal
DISP3	1p36.22	1.69	3.8	1.22	2.36	-2.11	3.13e-08	8.75e-07	(E) B4-Trimodal
SLC5A1	22q12.3	9.26	6.73	1.72	2.3	2.53	3.17e-08	8.85e-07	(B) B1-Trimodal
TTL	2q14.1	9.83	10.35	0.36	0.43	-0.52	3.18e-08	8.87e-07	(E) B4-Trimodal
GPR3	1p36.11	3.46	4.59	0.77	1.04	-1.13	3.19e-08	8.89e-07	(E) B4-Trimodal
GRPEL2	5q32	10.12	9.1	0.77	0.51	1.02	3.24e-08	9.03e-07	(B) B1-Trimodal
CDS1	4q21.23	10.53	9.77	0.56	0.46	0.75	3.3e-08	9.17e-07	(B) B1-Trimodal
ZDHHC21	9p22.3	8.56	6.71	1.37	1.23	1.85	3.36e-08	9.32e-07	(B) B1-Trimodal
ZNF22-AS1	10q11.21	3.92	4.81	0.63	0.74	-0.89	3.42e-08	9.49e-07	(E) B4-Trimodal
MEX3A	1q22	5.61	6.86	0.81	1.24	-1.24	3.45e-08	9.55e-07	(E) B4-Trimodal
SAP30	4q34.1	6.28	7.11	0.54	0.82	-0.82	3.47e-08	9.59e-07	(E) B4-Trimodal
KLC3	19q13.32	10.49	9.69	0.53	0.79	0.8	3.48e-08	9.59e-07	(B) B1-Trimodal
DPY19L2P2	7q22.1	2.49	3.7	0.76	1.26	-1.21	3.52e-08	9.7e-07	(E) B4-Trimodal
FTH1P3	2p23.3	8.6	9.63	0.74	0.84	-1.03	3.55e-08	9.78e-07	(E) B4-Trimodal
BHLHE41	12p12.1	6.58	8.28	1.24	1.26	-1.7	3.56e-08	9.78e-07	(E) B4-Trimodal
IER2	19p13.13	12.28	11.47	0.56	0.71	0.81	3.57e-08	9.81e-07	(B) B1-Trimodal
KLHL5	4p14	8.97	9.78	0.59	0.64	-0.81	3.58e-08	9.81e-07	(E) B4-Trimodal
PCDH1	5q31.3	10.72	9.67	0.69	1.06	1.06	3.59e-08	9.83e-07	(B) B1-Trimodal
B3GNT7	2q37.1	5.79	7.18	1.01	1.11	-1.4	3.61e-08	9.87e-07	(E) B4-Trimodal
SLC47A2	17p11.2	7.54	5.69	1.2	1.87	1.85	3.62e-08	9.87e-07	(B) B1-Trimodal
TUBA3FP	22q11.21	1.96	3.49	1.13	1.1	-1.53	3.62e-08	9.87e-07	(E) B4-Trimodal
MTA1	14q32.33	9.59	10.22	0.44	0.54	-0.63	3.64e-08	9.92e-07	(E) B4-Trimodal
JMJD4	1q42.13	8.48	8.98	0.34	0.46	-0.5	3.69e-08	1.003e-06	(E) B4-Trimodal
IFFO2	1p36.13	12.98	11.71	0.92	0.99	1.27	3.7e-08	1.005e-06	(B) B1-Trimodal
TOM1L2	17p11.2	11.65	10.89	0.55	0.59	0.76	3.73e-08	1.011e-06	(B) B1-Trimodal
PDIA5	3q21.1	8.29	9.22	0.7	0.52	-0.93	3.73e-08	1.011e-06	(E) B4-Trimodal
PLEKHH3	17q21.2	10.04	9.33	0.49	0.62	0.71	3.75e-08	1.015e-06	(B) B1-Trimodal
ZNF639	3q26.33	8.88	9.49	0.42	0.54	-0.61	3.77e-08	1.017e-06	(E) B4-Trimodal
PITPNA	17p13.3	11.59	11.1	0.36	0.37	0.49	3.82e-08	1.03e-06	(B) B1-Trimodal
CCDC127	5p15.33	7.63	8.61	0.72	0.7	-0.98	3.86e-08	1.04e-06	(E) B4-Trimodal
AHCYL2	7q32.1	9.49	8.67	0.54	0.8	0.82	3.87e-08	1.042e-06	(B) B1-Trimodal
ACVR2B	3p22.2	6.48	7.21	0.53	0.56	-0.73	3.88e-08	1.043e-06	(E) B4-Trimodal
SOAT1	1q25.2	8.82	9.6	0.59	0.53	-0.79	3.89e-08	1.044e-06	(E) B4-Trimodal
ASB3	2p16.2	7.68	8.07	0.28	0.31	-0.39	3.9e-08	1.045e-06	(E) B4-Trimodal
RAD51D	17q12	6.55	7.3	0.55	0.55	-0.74	3.99e-08	1.068e-06	(E) B4-Trimodal
FTH1	11q12.3	13.36	14.32	0.69	0.79	-0.96	4.01e-08	1.072e-06	(E) B4-Trimodal
MACO1	1p36.11	9.91	9.4	0.36	0.39	0.5	4.11e-08	1.097e-06	(B) B1-Trimodal
C5AR2	19q13.32	5.28	3.6	1.22	1.34	1.68	4.2e-08	1.119e-06	(B) B1-Trimodal
SPATA17	1q41	2.64	3.88	0.93	0.8	-1.24	4.21e-08	1.119e-06	(E) B4-Trimodal
SCNN1D	1p36.33	9.1	6.65	1.82	1.71	2.45	4.24e-08	1.126e-06	(B) B1-Trimodal
AIP	11q13.2	9.35	10.07	0.53	0.54	-0.72	4.29e-08	1.138e-06	(E) B4-Trimodal
SDHAP3	5p15.33	5.2	6.02	0.62	0.59	-0.83	4.32e-08	1.144e-06	(E) B4-Trimodal
ARHGEF2	1q22	9.42	10.11	0.51	0.53	-0.69	4.4e-08	1.165e-06	(E) B4-Trimodal
C1ORF112	1q24.2	7.22	7.96	0.54	0.56	-0.74	4.42e-08	1.168e-06	(E) B4-Trimodal
LCE2D	1q21.3	4.81	1.29	2.7	1.7	3.52	4.55e-08	1.2e-06	(B) B1-Trimodal
LTBP3	11q13.1	8.92	9.95	0.74	0.86	-1.03	4.55e-08	1.2e-06	(E) B4-Trimodal
RPIA	2p11.2	8.04	8.53	0.33	0.47	-0.49	4.6e-08	1.211e-06	(E) B4-Trimodal
PRAF2	Xp11.23	7.36	8.39	0.78	0.68	-1.03	4.61e-08	1.211e-06	(E) B4-Trimodal
MDM1	12q15	6.46	7.23	0.49	0.84	-0.78	4.68e-08	1.229e-06	(E) B4-Trimodal
CENPL	1q25.1	7.21	7.86	0.45	0.62	-0.65	4.73e-08	1.24e-06	(E) B4-Trimodal
S100PBP	1p35.1	8.37	8.87	0.38	0.32	-0.5	4.82e-08	1.262e-06	(E) B4-Trimodal
NOL4L	20q11.21	7.46	8.42	0.66	0.9	-0.96	4.87e-08	1.273e-06	(E) B4-Trimodal
LCE2C	1q21.3	5.65	1.88	2.89	2.11	3.77	4.9e-08	1.28e-06	(B) B1-Trimodal
KCTD21	11q14.1	9.06	8.41	0.42	0.67	0.65	4.91e-08	1.28e-06	(B) B1-Trimodal
HAGHL	16p13.3	4.71	5.89	0.75	1.25	-1.18	4.95e-08	1.289e-06	(E) B4-Trimodal
TCTN3	10q24.1	9.23	9.67	0.32	0.36	-0.44	4.98e-08	1.296e-06	(E) B4-Trimodal
PMVK	1q21.3	10.49	9.92	0.42	0.49	0.58	5.01e-08	1.301e-06	(B) B1-Trimodal
PITPNM3	17p13.2-p13.1	9.83	8.84	0.63	1.06	0.99	5.06e-08	1.312e-06	(B) B1-Trimodal
SLC34A3	9q34.3	3.83	2.11	1.28	1.25	1.72	5.1e-08	1.322e-06	(B) B1-Trimodal
C17ORF67	17q22	3.46	4.36	0.68	0.6	-0.9	5.16e-08	1.333e-06	(E) B4-Trimodal
KIF14	1q32.1	7.82	8.72	0.65	0.75	-0.9	5.16e-08	1.333e-06	(E) B4-Trimodal
PDE4A	19p13.2	7.41	8.29	0.65	0.7	-0.88	5.17e-08	1.335e-06	(E) B4-Trimodal
LRRCC1	8q21.2	7.38	8.22	0.6	0.76	-0.84	5.23e-08	1.348e-06	(E) B4-Trimodal
NHLRC3	13q13.3	7.55	8.19	0.47	0.49	-0.64	5.25e-08	1.352e-06	(E) B4-Trimodal
P2RX5	17p13.2	4.93	5.99	0.71	1.05	-1.06	5.34e-08	1.372e-06	(E) B4-Trimodal
CENPV	17p11.2	3.5	5.26	1.32	1.29	-1.76	5.37e-08	1.378e-06	(E) B4-Trimodal
ERLEC1	2p16.2	9.55	9.98	0.29	0.41	-0.43	5.39e-08	1.383e-06	(E) B4-Trimodal
EFNA3	1q21.3	9.94	8.73	0.86	1.09	1.21	5.46e-08	1.397e-06	(B) B1-Trimodal
C4ORF3	4q26	12.13	11.32	0.62	0.51	0.81	5.46e-08	1.397e-06	(B) B1-Trimodal
ILF2	1q21.3	11.65	12.04	0.25	0.39	-0.38	5.48e-08	1.399e-06	(E) B4-Trimodal
PRMT1	19q13.33	11.16	11.75	0.44	0.45	-0.6	5.48e-08	1.399e-06	(E) B4-Trimodal
SMYD3	1q44	6.43	7.54	0.84	0.75	-1.1	5.49e-08	1.4e-06	(E) B4-Trimodal
ZNF358	19p13.2	8.17	9.09	0.64	0.88	-0.92	5.51e-08	1.402e-06	(E) B4-Trimodal
TIMP1	Xp11.3	10.44	11.71	0.92	1.07	-1.26	5.54e-08	1.405e-06	(E) B4-Trimodal
CNPPD1	2q35	10.77	10.28	0.33	0.49	0.49	5.55e-08	1.405e-06	(B) B1-Trimodal
PAFAH1B1	17p13.3	12.25	11.83	0.3	0.34	0.41	5.56e-08	1.405e-06	(B) B1-Trimodal
SLC20A1	2q14.1	9.94	10.71	0.55	0.68	-0.77	5.56e-08	1.405e-06	(E) B4-Trimodal
HJURP	2q37.1	8.03	8.95	0.69	0.69	-0.92	5.56e-08	1.405e-06	(E) B4-Trimodal
MLLT6	17q12	10.52	11.1	0.4	0.55	-0.58	5.67e-08	1.431e-06	(E) B4-Trimodal
MAP4	3p21.31	13.52	12.88	0.45	0.56	0.63	5.69e-08	1.435e-06	(B) B1-Trimodal
AIDA	1q41	9.37	9.87	0.35	0.47	-0.5	5.7e-08	1.435e-06	(E) B4-Trimodal
NEPRO	3q13.2	9.4	9.93	0.4	0.41	-0.54	5.71e-08	1.437e-06	(E) B4-Trimodal
FLVCR1	1q32.3	5.74	6.58	0.56	0.84	-0.84	5.72e-08	1.437e-06	(E) B4-Trimodal
LRFN4	11q13.2	8.61	9.56	0.69	0.82	-0.95	5.92e-08	1.485e-06	(E) B4-Trimodal
TEAD2	19q13.33	8.56	9.48	0.67	0.76	-0.92	5.95e-08	1.492e-06	(E) B4-Trimodal
DSTN	20p12.1	13.39	12.89	0.33	0.53	0.51	5.97e-08	1.493e-06	(B) B1-Trimodal
KCNMB3	3q26.32	3.95	5.11	0.82	1.06	-1.16	5.98e-08	1.495e-06	(E) B4-Trimodal
ADGRE5	19p13.12	9.31	10.35	0.76	0.88	-1.05	6e-08	1.499e-06	(E) B4-Trimodal
CLUAP1	16p13.3	7.47	8.26	0.59	0.64	-0.79	6.03e-08	1.504e-06	(E) B4-Trimodal
SPOCK3	4q32.3	1.66	3.88	1.49	2.21	-2.22	6.13e-08	1.526e-06	(E) B4-Trimodal
AKTIP	16q12.2	8.86	8.27	0.43	0.48	0.59	6.18e-08	1.535e-06	(B) B1-Trimodal
RHOV	15q15.1	11.39	10.23	0.5	1.52	1.16	6.18e-08	1.535e-06	(B) B1-Trimodal
KRT10	17q21.2	14.48	11.15	2.55	2.13	3.33	6.21e-08	1.541e-06	(B) B1-Trimodal
COQ8A	1q42.13	7.85	8.94	0.77	0.99	-1.09	6.25e-08	1.548e-06	(E) B4-Trimodal
RIMBP2	12q24.33	6.36	4.62	1.06	1.96	1.74	6.29e-08	1.555e-06	(B) B1-Trimodal
FAM8A1	6p22.3	9.43	8.89	0.36	0.55	0.54	6.3e-08	1.558e-06	(B) B1-Trimodal
ASPRV1	2p13.3	10.65	6.93	2.85	2.43	3.72	6.32e-08	1.56e-06	(B) B1-Trimodal
FGFR3	4p16.3	12.03	10.88	0.67	1.34	1.15	6.34e-08	1.563e-06	(B) B1-Trimodal
TMED1	19p13.2	8.76	9.33	0.42	0.48	-0.57	6.36e-08	1.567e-06	(E) B4-Trimodal
SOWAHC	2q13	12.12	11.33	0.6	0.56	0.79	6.39e-08	1.572e-06	(B) B1-Trimodal
DDX50	10q22.1	9.41	9.8	0.27	0.37	-0.39	6.44e-08	1.583e-06	(E) B4-Trimodal
SLC6A11	3p25.3	8.41	7.04	0.76	1.63	1.37	6.49e-08	1.591e-06	(B) B1-Trimodal
STX17	9q31.1	10.1	9.52	0.36	0.64	0.58	6.52e-08	1.597e-06	(B) B1-Trimodal
RNF141	11p15.3	11.17	10.45	0.53	0.61	0.72	6.66e-08	1.629e-06	(B) B1-Trimodal
MOK	14q32.31	5.51	6.81	1	0.88	-1.3	6.73e-08	1.646e-06	(E) B4-Trimodal
SDHA	5p15.33	10.75	11.49	0.54	0.62	-0.74	6.77e-08	1.652e-06	(E) B4-Trimodal
CD164L2	1p36.11	6.62	4.88	1.28	1.43	1.74	6.77e-08	1.652e-06	(B) B1-Trimodal
KLHL12	1q32.1	9.12	9.58	0.34	0.38	-0.46	6.78e-08	1.652e-06	(E) B4-Trimodal
RELB	19q13.32	8.96	9.63	0.5	0.51	-0.67	6.79e-08	1.652e-06	(E) B4-Trimodal
LIX1L	1q21.1	7.61	8.41	0.59	0.65	-0.8	6.81e-08	1.654e-06	(E) B4-Trimodal
DCHS2	4q31.3	2	3.6	1.02	1.75	-1.61	6.85e-08	1.662e-06	(E) B4-Trimodal
DAP	5p15.2	10.6	11.2	0.38	0.64	-0.59	6.92e-08	1.677e-06	(E) B4-Trimodal
LYSMD4	15q26.3	8.72	8.11	0.43	0.58	0.61	6.93e-08	1.678e-06	(B) B1-Trimodal
KATNBL1P6	6q24.3	6.96	6.4	0.38	0.58	0.57	6.98e-08	1.687e-06	(B) B1-Trimodal
FAM86HP	3q22.1	3.44	4.46	0.71	0.99	-1.02	7.02e-08	1.696e-06	(E) B4-Trimodal
CASP4	11q22.3	11.39	10.56	0.55	0.85	0.83	7.08e-08	1.708e-06	(B) B1-Trimodal
GABARAPL1	12p13.2	8.87	9.78	0.67	0.77	-0.91	7.2e-08	1.734e-06	(E) B4-Trimodal
IL27RA	19p13.12	7.66	8.81	0.78	1.16	-1.15	7.21e-08	1.734e-06	(E) B4-Trimodal
SMG9	19q13.31	8.62	9.21	0.43	0.48	-0.58	7.35e-08	1.765e-06	(E) B4-Trimodal
NKAIN1	1p35.2	4.79	3.33	1.03	1.39	1.46	7.35e-08	1.765e-06	(B) B1-Trimodal
SLC46A1	17q11.2	6.5	7.86	1.04	0.95	-1.36	7.37e-08	1.767e-06	(E) B4-Trimodal
NAGK	2p13.3	11.07	10.42	0.49	0.53	0.65	7.43e-08	1.779e-06	(B) B1-Trimodal
SLC29A1	6p21.1	9.45	10.25	0.57	0.74	-0.8	7.49e-08	1.79e-06	(E) B4-Trimodal
UPP1	7p12.3	12.06	11.05	0.72	0.92	1.01	7.55e-08	1.801e-06	(B) B1-Trimodal
IFT22	7q22.1	7.64	8.48	0.65	0.57	-0.84	7.55e-08	1.801e-06	(E) B4-Trimodal
LRRC37BP1	17q11.2	7.75	8.38	0.46	0.52	-0.62	7.56e-08	1.802e-06	(E) B4-Trimodal
EAF1	3p25.1	10.16	9.49	0.52	0.44	0.67	7.65e-08	1.821e-06	(B) B1-Trimodal
H3-3B	17q25.1	14.25	13.85	0.29	0.34	0.4	7.66e-08	1.822e-06	(B) B1-Trimodal
TUFT1	1q21.3	11.07	10.29	0.57	0.67	0.77	7.71e-08	1.827e-06	(B) B1-Trimodal
JOSD1	22q13.1	10.56	11.1	0.42	0.37	-0.54	7.71e-08	1.827e-06	(E) B4-Trimodal
CARMIL3	14q11.2	5.59	3.77	1.31	1.65	1.82	7.74e-08	1.834e-06	(B) B1-Trimodal
ARL14	3q25.33	6.89	5.08	1.32	1.61	1.82	8.03e-08	1.9e-06	(B) B1-Trimodal
P2RY1	3q25.2	8.87	7.1	0.95	2.2	1.77	8.05e-08	1.903e-06	(B) B1-Trimodal
CCDC148	2q24.1	1.14	1.96	0.59	0.76	-0.82	8.07e-08	1.905e-06	(E) B4-Trimodal
YOD1	1q32.1	9.97	8.96	0.77	0.73	1.01	8.08e-08	1.905e-06	(B) B1-Trimodal
CNIH3	1q42.12	3.27	4.64	1.02	1.14	-1.37	8.15e-08	1.918e-06	(E) B4-Trimodal
P4HTM	3p21.31	6.05	6.89	0.61	0.75	-0.84	8.27e-08	1.944e-06	(E) B4-Trimodal
TMEM163	2q21.3	2.78	4.14	0.99	1.22	-1.36	8.33e-08	1.957e-06	(E) B4-Trimodal
NUF2	1q23.3	7.54	8.55	0.77	0.71	-1.01	8.59e-08	2.015e-06	(E) B4-Trimodal
AURKAP1	1q41	4	4.84	0.65	0.62	-0.85	8.7e-08	2.038e-06	(E) B4-Trimodal
KRTCAP2	1q22	9.83	10.46	0.48	0.5	-0.63	8.78e-08	2.056e-06	(E) B4-Trimodal
TMEM94	17q25.1	9.69	10.16	0.31	0.5	-0.47	8.82e-08	2.059e-06	(E) B4-Trimodal
AGBL5	2p23.3	8.49	9.1	0.46	0.47	-0.61	8.82e-08	2.059e-06	(E) B4-Trimodal
NCKAP5	2q21.2	8.29	7.31	0.47	1.27	0.98	8.83e-08	2.059e-06	(B) B1-Trimodal
EXO1	1q43	7.56	8.42	0.65	0.66	-0.86	8.88e-08	2.07e-06	(E) B4-Trimodal
POF1B	Xq21.1	10.55	7.51	2.17	2.83	3.03	8.98e-08	2.091e-06	(B) B1-Trimodal
BCAR3	1p22.1	8.58	9.73	0.79	1.17	-1.15	9.06e-08	2.105e-06	(E) B4-Trimodal
LIMK2	22q12.2	12.11	11.64	0.31	0.48	0.47	9.24e-08	2.146e-06	(B) B1-Trimodal
EPHX4	1p22.1	1.61	2.7	0.75	1.08	-1.09	9.31e-08	2.159e-06	(E) B4-Trimodal
SLC1A5	19q13.32	11.98	12.63	0.49	0.55	-0.65	9.39e-08	2.174e-06	(E) B4-Trimodal
ZBTB2	6q25.1	8.43	8.78	0.25	0.36	-0.36	9.42e-08	2.177e-06	(E) B4-Trimodal
MBD1	18q21.1	11.12	10.28	0.67	0.46	0.85	9.42e-08	2.177e-06	(B) B1-Trimodal
KLF5	13q22.1	13.2	12.43	0.5	0.83	0.77	9.46e-08	2.182e-06	(B) B1-Trimodal
TREX2	Xq28	7.24	3.96	2.57	2.03	3.28	9.47e-08	2.184e-06	(B) B1-Trimodal
ZNF496	1q44	7.22	7.95	0.57	0.52	-0.73	9.5e-08	2.188e-06	(E) B4-Trimodal
NEUROG2	4q25	0.16	0.74	0.28	0.75	-0.58	9.63e-08	2.215e-06	(E) B4-Trimodal
POLR3B	12q23.3	8.79	8.32	0.34	0.44	0.47	9.66e-08	2.22e-06	(B) B1-Trimodal
ABHD11	7q11.23	7.7	8.51	0.62	0.62	-0.81	9.69e-08	2.225e-06	(E) B4-Trimodal
HLTF	3q24	8.23	9.67	1.13	0.95	-1.44	9.77e-08	2.239e-06	(E) B4-Trimodal
NEU2	2q37.1	3.83	1.23	2.06	1.46	2.6	9.84e-08	2.254e-06	(B) B1-Trimodal
IFNAR2	21q22.11	8.12	8.74	0.46	0.51	-0.61	9.93e-08	2.27e-06	(E) B4-Trimodal
S100A7A	1q21.3	12.36	9.13	2.19	3.36	3.23	9.97e-08	2.276e-06	(B) B1-Trimodal
AHNAK2	14q32.33	14.38	13.53	0.61	0.82	0.85	1e-07	2.293e-06	(B) B1-Trimodal
ENAH	1q42.12	12.79	11.99	0.59	0.7	0.8	1.01e-07	2.293e-06	(B) B1-Trimodal
MYDGF	19p13.3	10.18	10.76	0.41	0.54	-0.58	1.01e-07	2.295e-06	(E) B4-Trimodal
OTUB2	14q32.12	8.6	7.37	0.96	0.83	1.23	1.01e-07	2.301e-06	(B) B1-Trimodal
CERS2	1q21.3	10.77	11.4	0.5	0.38	-0.64	1.01e-07	2.301e-06	(E) B4-Trimodal
CDCA8	1p34.3	8.82	9.74	0.71	0.65	-0.91	1.02e-07	2.305e-06	(E) B4-Trimodal
MBOAT2	2p25.1	11.17	10.05	0.81	1.04	1.12	1.02e-07	2.317e-06	(B) B1-Trimodal
ATP6V1B2	8p21.3	11.65	10.96	0.55	0.44	0.7	1.04e-07	2.347e-06	(B) B1-Trimodal
ALCAM	3q13.11	9.3	10.64	1.01	1.11	-1.34	1.05e-07	2.377e-06	(E) B4-Trimodal
IMMT	2p11.2	10.73	11.11	0.28	0.3	-0.37	1.06e-07	2.395e-06	(E) B4-Trimodal
NEDD9	6p24.2	8.32	9.51	0.85	1.15	-1.19	1.06e-07	2.395e-06	(E) B4-Trimodal
EPS8	12p12.3	7.06	8.18	0.74	1.23	-1.13	1.08e-07	2.43e-06	(E) B4-Trimodal
WDR35	2p24.1	6.55	7.57	0.78	0.77	-1.02	1.09e-07	2.453e-06	(E) B4-Trimodal
HACD3	15q22.31	10.36	10.94	0.45	0.4	-0.58	1.09e-07	2.453e-06	(E) B4-Trimodal
USP11	Xp11.3	9.37	10.22	0.66	0.59	-0.85	1.1e-07	2.478e-06	(E) B4-Trimodal
IPO9	1q32.1	10.65	11.06	0.3	0.36	-0.4	1.11e-07	2.497e-06	(E) B4-Trimodal
SPRR3	1q21.3	12.74	8.92	2.65	3.89	3.82	1.12e-07	2.511e-06	(B) B1-Trimodal
RAVER1	19p13.2	10.13	10.58	0.29	0.51	-0.46	1.13e-07	2.523e-06	(E) B4-Trimodal
PCDHGC5	5q31.3	8.19	6.21	1.41	1.92	1.98	1.13e-07	2.523e-06	(B) B1-Trimodal
TRAK1	3p22.1	10.62	10.15	0.34	0.42	0.47	1.14e-07	2.541e-06	(B) B1-Trimodal
PYM1	12q13.2	9.77	9.25	0.39	0.46	0.53	1.14e-07	2.541e-06	(B) B1-Trimodal
TJP1	15q13.1	11.71	11.1	0.44	0.58	0.61	1.14e-07	2.546e-06	(B) B1-Trimodal
PRSS8	16p11.2	11.75	10.93	0.59	0.79	0.83	1.15e-07	2.555e-06	(B) B1-Trimodal
UGGT2	13q32.1	7.53	8.19	0.49	0.58	-0.66	1.16e-07	2.584e-06	(E) B4-Trimodal
DNAH7	2q32.3	1.18	2	0.56	0.87	-0.82	1.16e-07	2.587e-06	(E) B4-Trimodal
STRIP1	1p13.3	10.01	9.51	0.39	0.34	0.5	1.17e-07	2.6e-06	(B) B1-Trimodal
DTL	1q32.3	8.34	9.18	0.65	0.68	-0.84	1.21e-07	2.689e-06	(E) B4-Trimodal
ENTPD6	20p11.21	9.9	10.62	0.55	0.57	-0.71	1.22e-07	2.691e-06	(E) B4-Trimodal
TRIP4	15q22.31	9.63	9.21	0.3	0.39	0.42	1.22e-07	2.692e-06	(B) B1-Trimodal
GATA6	18q11.2	4.86	6.25	1	1.33	-1.39	1.24e-07	2.732e-06	(E) B4-Trimodal
FAM161A	2p15	4.97	5.89	0.69	0.81	-0.92	1.24e-07	2.733e-06	(E) B4-Trimodal
ACTL6A	3q26.33	10.22	10.89	0.49	0.61	-0.67	1.25e-07	2.739e-06	(E) B4-Trimodal
NT5M	17p11.2	3.49	4.95	1.08	1.31	-1.46	1.25e-07	2.739e-06	(E) B4-Trimodal
CHCHD6	3q21.3	6.54	7.45	0.7	0.72	-0.91	1.25e-07	2.739e-06	(E) B4-Trimodal
STAC	3p22.3-p22.2	3.84	5.48	1.17	1.61	-1.64	1.25e-07	2.745e-06	(E) B4-Trimodal
SPC24	19p13.2	4.62	5.61	0.73	0.9	-0.99	1.27e-07	2.777e-06	(E) B4-Trimodal
E2F6	2p25.1	7.89	8.33	0.32	0.39	-0.44	1.28e-07	2.805e-06	(E) B4-Trimodal
PDGFB	22q13.1	8.03	8.93	0.59	1.01	-0.91	1.29e-07	2.821e-06	(E) B4-Trimodal
GMPS	3q25.31	10.51	11.06	0.38	0.58	-0.55	1.29e-07	2.822e-06	(E) B4-Trimodal
NOD2	16q12.1	9.98	8.6	1.05	1.14	1.38	1.29e-07	2.822e-06	(B) B1-Trimodal
EHBP1L1	11q13.1	12.25	11.67	0.43	0.52	0.58	1.3e-07	2.838e-06	(B) B1-Trimodal
EPPK1	8q24.3	12.09	10.69	0.96	1.5	1.41	1.31e-07	2.856e-06	(B) B1-Trimodal
DCTPP1	16p11.2	9.38	10.01	0.48	0.51	-0.63	1.32e-07	2.874e-06	(E) B4-Trimodal
SCUBE3	6p21.3	1.89	3.59	1.05	1.99	-1.7	1.35e-07	2.931e-06	(E) B4-Trimodal
DNAL1	14q24.3	6.9	7.75	0.67	0.58	-0.84	1.35e-07	2.932e-06	(E) B4-Trimodal
STARD10	11q13.4	11.02	10.31	0.43	0.85	0.71	1.36e-07	2.953e-06	(B) B1-Trimodal
TMEM86A	11p15.1	8.99	7.24	1.39	1.17	1.75	1.36e-07	2.957e-06	(B) B1-Trimodal
MAL2	8q24.12	13.32	12.26	0.65	1.27	1.07	1.37e-07	2.965e-06	(B) B1-Trimodal
HEPHL1	11q21	12.4	10.5	1.2	2.19	1.9	1.37e-07	2.965e-06	(B) B1-Trimodal
PKDCC	2p21	3.43	5.34	1.36	1.88	-1.9	1.38e-07	2.99e-06	(E) B4-Trimodal
DBNL	7p13	12.29	11.79	0.37	0.48	0.5	1.39e-07	2.99e-06	(B) B1-Trimodal
FTL	19q13.33	13.98	14.85	0.63	0.84	-0.87	1.42e-07	3.053e-06	(E) B4-Trimodal
ARMH3	10q24.32	9.98	9.53	0.34	0.37	0.44	1.44e-07	3.105e-06	(B) B1-Trimodal
PNKP	19q13.33	8.71	9.23	0.39	0.47	-0.52	1.45e-07	3.111e-06	(E) B4-Trimodal
SMC4	3q25.33	10.7	11.49	0.6	0.68	-0.79	1.45e-07	3.111e-06	(E) B4-Trimodal
FBXO46	19q13.32	9.95	9.28	0.52	0.52	0.67	1.46e-07	3.131e-06	(B) B1-Trimodal
KLF4	9q31.2	12.16	11.03	0.77	1.22	1.13	1.46e-07	3.138e-06	(B) B1-Trimodal
CRABP2	1q23.1	12.87	11.25	1.2	1.54	1.63	1.47e-07	3.139e-06	(B) B1-Trimodal
MEGF9	9q33.2	10.09	9.41	0.45	0.75	0.68	1.47e-07	3.144e-06	(B) B1-Trimodal
VWA5B2	3q27.1	0.68	1.61	0.67	0.93	-0.93	1.47e-07	3.144e-06	(E) B4-Trimodal
ULK3	15q24.1	10.08	9.2	0.7	0.61	0.88	1.49e-07	3.18e-06	(B) B1-Trimodal
DUSP12	1q23.3	7.61	8.14	0.38	0.52	-0.53	1.5e-07	3.188e-06	(E) B4-Trimodal
SH3GLB2	9q34.11	10.97	10.23	0.59	0.52	0.74	1.5e-07	3.19e-06	(B) B1-Trimodal
DAGLA	11q12.2	4.56	5.83	0.96	1.1	-1.27	1.5e-07	3.201e-06	(E) B4-Trimodal
MPZL3	11q23.3	7.38	6.02	1.02	1.21	1.36	1.52e-07	3.236e-06	(B) B1-Trimodal
ZNF48	16p11.2	6.34	7	0.48	0.64	-0.66	1.53e-07	3.25e-06	(E) B4-Trimodal
SPP1	4q22.1	8.86	11.21	1.77	2.09	-2.35	1.56e-07	3.299e-06	(E) B4-Trimodal
AURKB	17p13.1	8.55	9.56	0.79	0.78	-1.01	1.56e-07	3.301e-06	(E) B4-Trimodal
ZBTB41	1q31.3	8.34	8.89	0.39	0.56	-0.55	1.56e-07	3.308e-06	(E) B4-Trimodal
KDM7A	7q34	10.5	9.8	0.48	0.75	0.7	1.57e-07	3.323e-06	(B) B1-Trimodal
ABCB9	12q24.31	6.57	7.3	0.56	0.58	-0.73	1.58e-07	3.327e-06	(E) B4-Trimodal
CNDP2	18q22.3	12.4	11.64	0.55	0.74	0.76	1.6e-07	3.38e-06	(B) B1-Trimodal
HRH3	20q13.33	1.87	0.44	1.17	0.59	1.43	1.6e-07	3.38e-06	(B) B1-Trimodal
DIP2B	12q13.12	11.83	11.24	0.4	0.66	0.6	1.61e-07	3.388e-06	(B) B1-Trimodal
RYK	3q22.2	9.96	10.52	0.43	0.47	-0.56	1.64e-07	3.447e-06	(E) B4-Trimodal
RBMX	Xq26.3	11.02	11.39	0.29	0.28	-0.37	1.65e-07	3.475e-06	(E) B4-Trimodal
STAP2	19p13.3	10.68	10.08	0.35	0.75	0.61	1.66e-07	3.481e-06	(B) B1-Trimodal
MACF1	1p34.3	13.39	12.72	0.5	0.63	0.68	1.67e-07	3.491e-06	(B) B1-Trimodal
ANKRD40	17q21.33	9.61	10.14	0.43	0.31	-0.53	1.67e-07	3.499e-06	(E) B4-Trimodal
CPEB3	10q23.32	7.24	6.36	0.66	0.79	0.87	1.68e-07	3.511e-06	(B) B1-Trimodal
SEMA4F	2p13.1	7.38	8.29	0.67	0.86	-0.91	1.69e-07	3.523e-06	(E) B4-Trimodal
GM2A	5q33.1	13.46	12.68	0.63	0.52	0.79	1.69e-07	3.523e-06	(B) B1-Trimodal
KHDRBS1	1p35.2	11.65	11.9	0.18	0.21	-0.24	1.69e-07	3.526e-06	(E) B4-Trimodal
MTHFR	1p36.22	9.84	9.18	0.5	0.58	0.66	1.69e-07	3.53e-06	(B) B1-Trimodal
BDKRB2	14q32.2	10.54	9.81	0.48	0.82	0.73	1.7e-07	3.542e-06	(B) B1-Trimodal
RNF115	1q21.1	8.1	8.52	0.31	0.41	-0.42	1.72e-07	3.579e-06	(E) B4-Trimodal
SAMD9	7q21.2	13.02	11.99	0.67	1.17	1.02	1.73e-07	3.591e-06	(B) B1-Trimodal
SLC22A4	5q31.1	4.57	5.76	0.95	0.87	-1.19	1.78e-07	3.702e-06	(E) B4-Trimodal
FOXO3	6q21	10.74	10.11	0.46	0.62	0.63	1.8e-07	3.723e-06	(B) B1-Trimodal
E2F5	8q21.2	4.33	5.56	0.89	1.21	-1.22	1.8e-07	3.726e-06	(E) B4-Trimodal
GAB2	11q14.1	8.73	7.74	0.78	0.78	0.99	1.83e-07	3.777e-06	(B) B1-Trimodal
RHNO1	12p13.33	8.89	9.51	0.47	0.57	-0.62	1.83e-07	3.777e-06	(E) B4-Trimodal
RPN1	3q21.3	12.74	13.19	0.36	0.35	-0.45	1.83e-07	3.777e-06	(E) B4-Trimodal
DERL1	8q24.13	11	11.45	0.35	0.38	-0.45	1.83e-07	3.78e-06	(E) B4-Trimodal
AIFM3	22q11.21	3.28	4.56	0.84	1.44	-1.27	1.86e-07	3.832e-06	(E) B4-Trimodal
ECM1	1q21.2	12.26	11.07	0.86	1.18	1.19	1.86e-07	3.833e-06	(B) B1-Trimodal
ARHGAP17	16p12.1	10.36	9.93	0.32	0.4	0.43	1.9e-07	3.897e-06	(B) B1-Trimodal
KRT82	12q13.13	3.04	1.38	1.34	1.11	1.66	1.91e-07	3.93e-06	(B) B1-Trimodal
SERHL	22q13.2	5.78	6.36	0.42	0.58	-0.58	1.94e-07	3.976e-06	(E) B4-Trimodal
CHST2	3q24	11.2	9.61	1.14	1.63	1.59	1.99e-07	4.079e-06	(B) B1-Trimodal
ITSN2	2p23.3	10.63	9.88	0.57	0.67	0.75	2.04e-07	4.172e-06	(B) B1-Trimodal
POLG2	17q23.3	5.78	6.53	0.61	0.47	-0.75	2.05e-07	4.192e-06	(E) B4-Trimodal
DCUN1D3	16p12.3	8.76	7.9	0.69	0.67	0.87	2.06e-07	4.216e-06	(B) B1-Trimodal
DRC1	2p23.3	0.73	1.74	0.63	1.21	-1	2.1e-07	4.276e-06	(E) B4-Trimodal
KLF3	4p14	11.73	11.1	0.49	0.56	0.63	2.12e-07	4.321e-06	(B) B1-Trimodal
HRNR	1q21.3	7.51	3.82	3.05	1.99	3.69	2.12e-07	4.322e-06	(B) B1-Trimodal
DAP3	1q22	10.57	10.92	0.27	0.33	-0.35	2.14e-07	4.359e-06	(E) B4-Trimodal
ACBD7	10p13	2.62	3.77	0.9	0.98	-1.15	2.15e-07	4.364e-06	(E) B4-Trimodal
OR7E91P	2p13.3	3.87	2.38	1.13	1.38	1.49	2.16e-07	4.395e-06	(B) B1-Trimodal
PHTF1	1p13.2	6.59	7.4	0.65	0.59	-0.81	2.17e-07	4.396e-06	(E) B4-Trimodal
CD320	19p13.2	7.87	8.96	0.88	0.79	-1.09	2.2e-07	4.454e-06	(E) B4-Trimodal
C17ORF49	17p13.1	9.72	10.22	0.36	0.53	-0.5	2.21e-07	4.467e-06	(E) B4-Trimodal
ISM2	14q24.3	0.85	2.11	0.84	1.44	-1.26	2.23e-07	4.506e-06	(E) B4-Trimodal
FAM114A2	5q33.2	8.78	8.33	0.33	0.44	0.45	2.24e-07	4.517e-06	(B) B1-Trimodal
SLC2A3	12p13.31	8.21	9.19	0.7	1.03	-0.98	2.25e-07	4.53e-06	(E) B4-Trimodal
GTF3C1	16p12.1	11.88	11.36	0.39	0.48	0.52	2.25e-07	4.53e-06	(B) B1-Trimodal
FBXW7	4q31.3	9.26	8.75	0.37	0.54	0.52	2.25e-07	4.53e-06	(B) B1-Trimodal
CMTM1	16q21	5.44	6.29	0.65	0.75	-0.84	2.25e-07	4.533e-06	(E) B4-Trimodal
ZNF22	10q11.21	8.27	8.81	0.41	0.54	-0.55	2.26e-07	4.538e-06	(E) B4-Trimodal
YWHAZ	8q22.3	15.73	15.24	0.38	0.45	0.49	2.27e-07	4.556e-06	(B) B1-Trimodal
PSD4	2q14.1	10.68	10.21	0.33	0.51	0.47	2.27e-07	4.556e-06	(B) B1-Trimodal
PIGN	18q21.33	9.41	8.69	0.55	0.64	0.71	2.28e-07	4.565e-06	(B) B1-Trimodal
MIOS	7p21.3	9.87	9.3	0.44	0.52	0.57	2.28e-07	4.566e-06	(B) B1-Trimodal
CGREF1	2p23.3	3.67	5.61	1.38	2.02	-1.93	2.31e-07	4.624e-06	(E) B4-Trimodal
ANKRD13A	12q24.11	10.46	9.98	0.35	0.47	0.48	2.32e-07	4.627e-06	(B) B1-Trimodal
TP53INP2	20q11.22	10.66	9.46	0.96	0.94	1.2	2.33e-07	4.654e-06	(B) B1-Trimodal
ELOVL1	1p34.2	12.04	11.35	0.57	0.38	0.69	2.34e-07	4.658e-06	(B) B1-Trimodal
RANBP1	22q11.21	10.12	10.71	0.42	0.6	-0.59	2.37e-07	4.72e-06	(E) B4-Trimodal
PLEKHA3	2q31.2	7.29	7.8	0.4	0.42	-0.51	2.37e-07	4.72e-06	(E) B4-Trimodal
SOX13	1q32.1	8.39	9.15	0.56	0.77	-0.76	2.41e-07	4.781e-06	(E) B4-Trimodal
SLC7A9	19q13.11	0.64	1.67	0.72	1.1	-1.03	2.45e-07	4.861e-06	(E) B4-Trimodal
ERO1B	1q42.3	5.96	6.72	0.55	0.77	-0.76	2.47e-07	4.895e-06	(E) B4-Trimodal
PALMD	1p21.2	10.18	9.39	0.53	0.89	0.79	2.48e-07	4.911e-06	(B) B1-Trimodal
LRRC73	6p21.1	2.38	3.52	0.88	1.03	-1.14	2.5e-07	4.957e-06	(E) B4-Trimodal
NUDCD1	8q23.1	9.04	9.72	0.54	0.57	-0.68	2.52e-07	4.984e-06	(E) B4-Trimodal
KRT3	12q13.13	5.46	1.7	3.16	1.13	3.76	2.56e-07	5.052e-06	(B) B1-Trimodal
EPN3	17q21.33	10.47	9.53	0.72	0.85	0.93	2.58e-07	5.084e-06	(B) B1-Trimodal
RUNX1	21q22.12	10.29	11.02	0.58	0.62	-0.73	2.58e-07	5.087e-06	(E) B4-Trimodal
ZMAT5	22q12.2	8.93	7.94	0.83	0.53	0.99	2.62e-07	5.165e-06	(B) B1-Trimodal
MYO6	6q14.1	10.89	10.27	0.48	0.59	0.63	2.64e-07	5.199e-06	(B) B1-Trimodal
HIGD1A	3p22.1	11.52	10.53	0.82	0.63	0.99	2.65e-07	5.218e-06	(B) B1-Trimodal
ZNF239	10q11.22-q11.23	3.04	4.38	1.05	1.2	-1.35	2.68e-07	5.263e-06	(E) B4-Trimodal
AKAP1	17q22	9.58	10.15	0.43	0.52	-0.56	2.7e-07	5.293e-06	(E) B4-Trimodal
CNTRL	9q33.2	8.07	8.87	0.65	0.6	-0.8	2.71e-07	5.304e-06	(E) B4-Trimodal
PLD6	17p11.2	6	6.94	0.75	0.75	-0.94	2.73e-07	5.343e-06	(E) B4-Trimodal
ICA1L	2q33.2	4.05	4.99	0.75	0.81	-0.95	2.73e-07	5.347e-06	(E) B4-Trimodal
AGMAT	1p36.21	4.67	5.84	0.95	0.89	-1.18	2.74e-07	5.347e-06	(E) B4-Trimodal
UCHL1	4p13	5.45	7.58	1.58	2.15	-2.13	2.74e-07	5.348e-06	(E) B4-Trimodal
ZNF467	7q36.1	6.96	5.95	0.78	0.94	1.01	2.74e-07	5.348e-06	(B) B1-Trimodal
KCTD17	22q12.3	7.14	7.96	0.66	0.65	-0.82	2.75e-07	5.348e-06	(E) B4-Trimodal
WWC1	5q34	10.08	9.38	0.54	0.62	0.7	2.79e-07	5.437e-06	(B) B1-Trimodal
ACOX3	4p16.1	9.24	8.58	0.5	0.61	0.66	2.81e-07	5.448e-06	(B) B1-Trimodal
FAM20B	1q25.2	9.98	10.37	0.28	0.43	-0.39	2.81e-07	5.448e-06	(E) B4-Trimodal
AGPAT1	6p21.32	9.94	10.47	0.41	0.46	-0.53	2.81e-07	5.448e-06	(E) B4-Trimodal
MFSD4B	6q21	7.27	6.66	0.48	0.53	0.61	2.88e-07	5.577e-06	(B) B1-Trimodal
CIBAR1	8q22.1	6.23	7.32	0.86	0.9	-1.09	2.88e-07	5.581e-06	(E) B4-Trimodal
MIA3	1q41	9.84	10.21	0.28	0.36	-0.37	2.89e-07	5.583e-06	(E) B4-Trimodal
C1QL4	12q13.12	1.13	2.63	1.11	1.52	-1.5	2.92e-07	5.637e-06	(E) B4-Trimodal
PLEKHO1	1q21.2	8.4	9.3	0.69	0.85	-0.9	2.93e-07	5.665e-06	(E) B4-Trimodal
QSOX1	1q25.2	11.08	10.17	0.7	0.86	0.92	2.94e-07	5.675e-06	(B) B1-Trimodal
MIR4435-2HG	2q13	7.05	7.97	0.73	0.77	-0.92	2.97e-07	5.721e-06	(E) B4-Trimodal
LIPG	18q21.1	8.97	6.9	1.55	2.06	2.07	2.97e-07	5.721e-06	(B) B1-Trimodal
CEP89	19q13.11	8.33	8.9	0.45	0.49	-0.57	2.98e-07	5.724e-06	(E) B4-Trimodal
RFC4	3q27.3	8.51	9.42	0.73	0.74	-0.91	3e-07	5.76e-06	(E) B4-Trimodal
CREB3L4	1q21.3	6.38	7.12	0.6	0.55	-0.74	3.01e-07	5.782e-06	(E) B4-Trimodal
HSD17B13	4q22.1	0.61	1.33	0.51	0.8	-0.72	3.02e-07	5.793e-06	(E) B4-Trimodal
EMID1	22q12.2	3.8	5.1	0.85	1.55	-1.3	3.02e-07	5.794e-06	(E) B4-Trimodal
ANGEL2	1q32.3	8.09	8.52	0.33	0.41	-0.43	3.04e-07	5.825e-06	(E) B4-Trimodal
ATRAID	2p23.3	10.27	10.81	0.42	0.48	-0.54	3.06e-07	5.861e-06	(E) B4-Trimodal
SLC25A36	3q23	9.48	10.07	0.45	0.56	-0.59	3.09e-07	5.912e-06	(E) B4-Trimodal
PYCR2	1q42.12	10.04	10.64	0.48	0.5	-0.6	3.15e-07	6.005e-06	(E) B4-Trimodal
SRCIN1	17q12	6.31	5.19	0.8	1.21	1.12	3.18e-07	6.058e-06	(B) B1-Trimodal
FNDC3B	3q26.31	10.44	11.26	0.66	0.64	-0.82	3.18e-07	6.058e-06	(E) B4-Trimodal
NCAPH	2q11.2	8.46	9.32	0.68	0.72	-0.85	3.21e-07	6.11e-06	(E) B4-Trimodal
PIP4P2	8q21.3	6.1	7.1	0.82	0.72	-1	3.21e-07	6.11e-06	(E) B4-Trimodal
GPR89A	1q21.1	8.71	9.16	0.35	0.4	-0.45	3.23e-07	6.133e-06	(E) B4-Trimodal
ZBTB10	8q21.13	5.27	6.61	0.97	1.45	-1.35	3.29e-07	6.249e-06	(E) B4-Trimodal
FBRS	16p11.2	11.14	10.72	0.3	0.45	0.42	3.3e-07	6.257e-06	(B) B1-Trimodal
OTOP3	17q25.1	6.28	2.96	2.69	2.64	3.32	3.31e-07	6.269e-06	(B) B1-Trimodal
GNB4	3q26.33	9.64	10.52	0.68	0.83	-0.88	3.4e-07	6.439e-06	(E) B4-Trimodal
BFAR	16p13.12	9.77	10.32	0.46	0.32	-0.55	3.44e-07	6.507e-06	(E) B4-Trimodal
LCE2A	1q21.3	5.03	1.67	2.84	1.86	3.36	3.49e-07	6.593e-06	(B) B1-Trimodal
SPINK6	5q32	8.41	4.74	2.9	3.23	3.66	3.54e-07	6.676e-06	(B) B1-Trimodal
RGS19	20q13.33	8.31	8.84	0.41	0.52	-0.53	3.54e-07	6.676e-06	(E) B4-Trimodal
MYBL1	8q13.1	5.72	6.81	0.85	1.02	-1.09	3.54e-07	6.676e-06	(E) B4-Trimodal
ALDH9A1	1q24.1	11.1	10.42	0.56	0.49	0.68	3.55e-07	6.684e-06	(B) B1-Trimodal
ZNF579	19q13.42	6.08	7.06	0.81	0.75	-0.98	3.56e-07	6.692e-06	(E) B4-Trimodal
H3C14	1q21.2	1.38	2.52	0.92	0.98	-1.15	3.6e-07	6.762e-06	(E) B4-Trimodal
UNC93B1	11q13.2	9.03	9.79	0.61	0.67	-0.76	3.61e-07	6.783e-06	(E) B4-Trimodal
KIRREL2	19q13.12	0.72	2.02	0.68	1.77	-1.3	3.64e-07	6.826e-06	(E) B4-Trimodal
FAM151B	5q14.1	4.29	3.46	0.69	0.6	0.83	3.65e-07	6.831e-06	(B) B1-Trimodal
STARD3NL	7p14-p13	8.05	9.05	0.82	0.69	-0.99	3.66e-07	6.856e-06	(E) B4-Trimodal
MEAK7	16q24.1	11.27	10.7	0.42	0.58	0.57	3.71e-07	6.928e-06	(B) B1-Trimodal
SLC35B2	6p21.1	9.78	10.38	0.47	0.55	-0.6	3.73e-07	6.959e-06	(E) B4-Trimodal
MYPOP	19q13.32	7.12	7.6	0.36	0.47	-0.48	3.73e-07	6.959e-06	(E) B4-Trimodal
THADA	2p21	9.37	9.71	0.26	0.33	-0.34	3.77e-07	7.022e-06	(E) B4-Trimodal
GPR161	1q24.2	7.22	8.01	0.53	0.96	-0.8	3.77e-07	7.022e-06	(E) B4-Trimodal
LIG4	13q33.3	8.95	8.2	0.59	0.7	0.75	3.78e-07	7.028e-06	(B) B1-Trimodal
ODAD4	17q21.2	1.78	2.74	0.73	0.95	-0.96	3.78e-07	7.028e-06	(E) B4-Trimodal
MTHFD2	2p13.1	10.21	10.8	0.48	0.5	-0.59	3.8e-07	7.047e-06	(E) B4-Trimodal
TPMT	6p22.3	10.03	9.48	0.44	0.49	0.55	3.8e-07	7.047e-06	(B) B1-Trimodal
HMG20B	19p13.3	10.08	10.53	0.31	0.53	-0.45	3.81e-07	7.06e-06	(E) B4-Trimodal
MEST	7q32.2	8.04	9.19	0.92	1.01	-1.15	3.83e-07	7.099e-06	(E) B4-Trimodal
TTC39B	9p22.3	8.87	7.66	0.99	0.95	1.2	3.97e-07	7.345e-06	(B) B1-Trimodal
CENPA	2p23.3	7.22	8.09	0.72	0.68	-0.87	3.98e-07	7.353e-06	(E) B4-Trimodal
LRRC23	12p13.31	6.19	6.88	0.48	0.77	-0.68	3.99e-07	7.377e-06	(E) B4-Trimodal
XRCC1	19q13.31	9.17	9.6	0.33	0.4	-0.42	4.01e-07	7.404e-06	(E) B4-Trimodal
USP47	11p15.3	11.13	10.7	0.3	0.48	0.43	4.11e-07	7.586e-06	(B) B1-Trimodal
CACNB1	17q12	5.92	7.35	1.12	1.34	-1.43	4.12e-07	7.597e-06	(E) B4-Trimodal
PRH1	12p13.2	3.54	4.62	0.91	0.69	-1.08	4.14e-07	7.617e-06	(E) B4-Trimodal
KAZN	1p36.21	9.87	9.15	0.57	0.67	0.72	4.15e-07	7.629e-06	(B) B1-Trimodal
FLVCR2	14q24.3	8.5	7.29	0.94	1.14	1.2	4.19e-07	7.694e-06	(B) B1-Trimodal
PNCK	Xq28	3.05	4.81	1.18	2.11	-1.76	4.21e-07	7.716e-06	(E) B4-Trimodal
ALDH1B1	9p13.1	7.63	8.98	1.12	0.99	-1.35	4.21e-07	7.716e-06	(E) B4-Trimodal
PRDM1	6q21	10.93	10.06	0.68	0.82	0.86	4.25e-07	7.777e-06	(B) B1-Trimodal
RHCG	15q26.1	13.12	10.29	2.16	2.83	2.83	4.27e-07	7.815e-06	(B) B1-Trimodal
FANCL	2p16.1	7.27	8	0.6	0.58	-0.72	4.29e-07	7.848e-06	(E) B4-Trimodal
ATP10D	4p12	11.02	10.34	0.55	0.59	0.68	4.31e-07	7.866e-06	(B) B1-Trimodal
RMND5B	5q35.3	9.34	8.72	0.5	0.52	0.62	4.34e-07	7.926e-06	(B) B1-Trimodal
RCBTB1	13q14.2	8.02	8.68	0.51	0.63	-0.66	4.35e-07	7.936e-06	(E) B4-Trimodal
KCTD11	17p13.1	11.72	10.89	0.65	0.78	0.83	4.36e-07	7.941e-06	(B) B1-Trimodal
SMIM20	4p15.2	7.43	7.97	0.42	0.53	-0.54	4.39e-07	7.985e-06	(E) B4-Trimodal
POPDC2	3q13.33	3.26	4.38	0.87	1.08	-1.12	4.44e-07	8.07e-06	(E) B4-Trimodal
ARMC9	2q37.1	6.12	7.15	0.88	0.68	-1.04	4.44e-07	8.07e-06	(E) B4-Trimodal
TNFAIP1	17q11.2	11.98	11.53	0.38	0.32	0.45	4.46e-07	8.096e-06	(B) B1-Trimodal
AP1B1	22q12.2	12.33	11.81	0.43	0.41	0.52	4.47e-07	8.096e-06	(B) B1-Trimodal
ADAM19	5q33.3	8.34	9.72	1.12	1.21	-1.39	4.49e-07	8.128e-06	(E) B4-Trimodal
SLC41A1	1q32.1	9.13	9.64	0.36	0.57	-0.51	4.53e-07	8.19e-06	(E) B4-Trimodal
MYCBP2	13q22.3	11.58	10.91	0.48	0.78	0.68	4.6e-07	8.315e-06	(B) B1-Trimodal
RAPGEF4	2q31.1	7.17	6.37	0.56	0.92	0.8	4.62e-07	8.348e-06	(B) B1-Trimodal
CTR9	11p15.4	10.64	10.26	0.25	0.48	0.38	4.62e-07	8.348e-06	(B) B1-Trimodal
TTC23L	5p13.2	0.53	1.25	0.49	0.86	-0.72	4.65e-07	8.393e-06	(E) B4-Trimodal
PLA2G15	16q22.1	8.45	9.14	0.58	0.51	-0.69	4.71e-07	8.493e-06	(E) B4-Trimodal
CDC45	22q11.21	8.24	9.08	0.68	0.72	-0.83	4.74e-07	8.528e-06	(E) B4-Trimodal
SLC17A9	20q13.33	5	6.04	0.73	1.21	-1.04	4.75e-07	8.551e-06	(E) B4-Trimodal
APOBEC3F	22q13.1	6.43	7.52	0.88	0.96	-1.09	4.81e-07	8.642e-06	(E) B4-Trimodal
USP31	16p12.2	9.57	10.12	0.45	0.46	-0.55	4.84e-07	8.697e-06	(E) B4-Trimodal
PHTF2	7q11.23-q21.11	8.81	9.32	0.39	0.51	-0.51	4.86e-07	8.72e-06	(E) B4-Trimodal
KIF2C	1p34.1	9.26	10.13	0.72	0.67	-0.86	4.87e-07	8.72e-06	(E) B4-Trimodal
KIAA0040	1q25.1	9.15	9.95	0.67	0.62	-0.8	5.05e-07	9.033e-06	(E) B4-Trimodal
FCGRT	19q13.33	9.11	9.94	0.65	0.81	-0.84	5.09e-07	9.105e-06	(E) B4-Trimodal
UNC93A	6q27	5.82	3.4	1.9	2.33	2.41	5.1e-07	9.107e-06	(B) B1-Trimodal
ITPKA	15q15.1	3.61	4.73	0.92	0.97	-1.13	5.11e-07	9.123e-06	(E) B4-Trimodal
PDXP	22q13.1	6.95	7.81	0.71	0.69	-0.86	5.12e-07	9.128e-06	(E) B4-Trimodal
CPT1C	19q13.33	6.8	5.81	0.75	1.03	0.99	5.18e-07	9.239e-06	(B) B1-Trimodal
TRAF5	1q32.3	6.74	7.48	0.58	0.72	-0.74	5.27e-07	9.38e-06	(E) B4-Trimodal
C5	9q33.2	4.81	5.94	0.88	1.11	-1.12	5.36e-07	9.535e-06	(E) B4-Trimodal
ACBD6	1q25.2-q25.3	8.53	8.96	0.34	0.42	-0.43	5.37e-07	9.542e-06	(E) B4-Trimodal
CRNN	1q21.3	9.4	5	3.64	3.61	4.39	5.39e-07	9.566e-06	(B) B1-Trimodal
RASGRP1	15q14	8.58	7.11	1.15	1.46	1.48	5.4e-07	9.586e-06	(B) B1-Trimodal
FAAP20	1p36.33	8.45	8.99	0.42	0.54	-0.54	5.43e-07	9.612e-06	(E) B4-Trimodal
SCN9A	2q24.3	3.26	5.12	1.33	2.12	-1.86	5.43e-07	9.612e-06	(E) B4-Trimodal
CD63	12q13.2	12.25	12.9	0.53	0.52	-0.64	5.45e-07	9.646e-06	(E) B4-Trimodal
ALDH3B2	11q13.2	12.36	10.38	1.57	1.89	1.98	5.47e-07	9.664e-06	(B) B1-Trimodal
PHLPP1	18q21.33	9.27	8.66	0.44	0.7	0.61	5.49e-07	9.7e-06	(B) B1-Trimodal
SCAMP3	1q22	10.16	10.56	0.32	0.35	-0.4	5.52e-07	9.751e-06	(E) B4-Trimodal
SHROOM2	Xp22.2	9.69	8.95	0.53	0.86	0.75	5.55e-07	9.793e-06	(B) B1-Trimodal
MREG	2q35	10.19	9.32	0.7	0.84	0.88	5.57e-07	9.811e-06	(B) B1-Trimodal
FAM227A	22q13.1	2.37	3.61	1.02	1.03	-1.24	5.63e-07	9.915e-06	(E) B4-Trimodal
RNASEH2B	13q14.3	8.04	8.67	0.5	0.57	-0.62	5.68e-07	9.997e-06	(E) B4-Trimodal
CYBA	16q24.2	9.82	10.64	0.59	0.93	-0.82	5.79e-07	1.017e-05	(E) B4-Trimodal
SH3D21	1p34.3	8.79	7.6	1.01	0.81	1.19	5.83e-07	1.023e-05	(B) B1-Trimodal
FPGS	9q34.11	9.94	10.57	0.52	0.57	-0.64	5.88e-07	1.03e-05	(E) B4-Trimodal
TMEM268	9q32	8.36	9.07	0.57	0.66	-0.71	5.88e-07	1.03e-05	(E) B4-Trimodal
FAM27C	9q13	2.5	3.52	0.78	1.07	-1.02	5.99e-07	1.049e-05	(E) B4-Trimodal
CENPF	1q41	10.2	10.99	0.64	0.72	-0.79	6e-07	1.05e-05	(E) B4-Trimodal
PELP1	17p13.2	10.23	10.68	0.34	0.48	-0.45	6.06e-07	1.059e-05	(E) B4-Trimodal
TMEM182	2q12.1	5.77	6.77	0.8	0.93	-1	6.09e-07	1.063e-05	(E) B4-Trimodal
AFDN	6q27	11.5	10.88	0.49	0.61	0.62	6.1e-07	1.063e-05	(B) B1-Trimodal
DOCK9	13q32.3	11.43	10.84	0.44	0.66	0.59	6.13e-07	1.068e-05	(B) B1-Trimodal
PPP2R3A	3q22.2-q22.3	10.44	9.69	0.57	0.83	0.76	6.15e-07	1.071e-05	(B) B1-Trimodal
ENY2	8q23.1	9.13	9.72	0.46	0.6	-0.59	6.19e-07	1.076e-05	(E) B4-Trimodal
GPN1	2p23.3	9.8	10.22	0.32	0.44	-0.42	6.19e-07	1.076e-05	(E) B4-Trimodal
AP2B1	17q12	11.35	12.08	0.59	0.68	-0.73	6.21e-07	1.079e-05	(E) B4-Trimodal
HYAL1	3p21.31	8.59	7.57	0.83	0.92	1.02	6.35e-07	1.103e-05	(B) B1-Trimodal
IGSF8	1q23.2	10.93	10.35	0.46	0.59	0.58	6.41e-07	1.111e-05	(B) B1-Trimodal
RCE1	11q13.2	8.78	9.35	0.46	0.54	-0.57	6.42e-07	1.113e-05	(E) B4-Trimodal
IGFL1	19q13.32	10.54	7.71	2.29	2.61	2.83	6.43e-07	1.113e-05	(B) B1-Trimodal
SPC25	2q31.1	6.83	7.62	0.67	0.65	-0.8	6.44e-07	1.115e-05	(E) B4-Trimodal
SLC38A6	14q23.1	6.42	7.03	0.46	0.67	-0.61	6.48e-07	1.12e-05	(E) B4-Trimodal
FXR1	3q26.33	11.05	11.63	0.48	0.54	-0.59	6.5e-07	1.122e-05	(E) B4-Trimodal
ORC6	16q11.2	7.56	8.41	0.7	0.75	-0.85	6.52e-07	1.125e-05	(E) B4-Trimodal
LCE6A	1q21.3	3.76	0.78	2.63	1.25	2.98	6.56e-07	1.131e-05	(B) B1-Trimodal
TYMS	18p11.32	9.03	9.83	0.63	0.78	-0.8	6.58e-07	1.134e-05	(E) B4-Trimodal
SPAG17	1p12	6.81	4.61	1.83	1.85	2.2	6.65e-07	1.144e-05	(B) B1-Trimodal
ATAD2	8q24.13	9.91	10.75	0.71	0.66	-0.84	6.66e-07	1.146e-05	(E) B4-Trimodal
ELOVL4	6q14.1	9.21	6.93	1.88	1.98	2.27	6.7e-07	1.151e-05	(B) B1-Trimodal
C8ORF76	8q24.13	8.76	9.28	0.42	0.46	-0.51	6.72e-07	1.153e-05	(E) B4-Trimodal
CASZ1	1p36.22	10.51	9.75	0.6	0.78	0.76	6.72e-07	1.153e-05	(B) B1-Trimodal
HNRNPLL	2p22.1	8.74	9.07	0.28	0.25	-0.33	6.74e-07	1.155e-05	(E) B4-Trimodal
RAB5A	3p24.3	10.56	9.9	0.57	0.39	0.66	6.76e-07	1.157e-05	(B) B1-Trimodal
FNDC5	1p35.1	2.16	3.67	1.19	1.54	-1.51	6.8e-07	1.163e-05	(E) B4-Trimodal
PGAP2	11p15.4	9.65	9.1	0.44	0.53	0.55	6.82e-07	1.164e-05	(B) B1-Trimodal
PTP4A2	1p35.2	10.37	10.68	0.25	0.28	-0.31	6.82e-07	1.164e-05	(E) B4-Trimodal
TRAF4	17q11.2	10.05	10.68	0.52	0.55	-0.63	6.97e-07	1.19e-05	(E) B4-Trimodal
OGDH	7p13	12.56	12.05	0.39	0.55	0.51	6.99e-07	1.19e-05	(B) B1-Trimodal
LINC00847	5q35.3	7.14	7.78	0.51	0.62	-0.64	6.99e-07	1.19e-05	(E) B4-Trimodal
KDM5C	Xp11.22	11.79	11.25	0.43	0.55	0.54	7.01e-07	1.192e-05	(B) B1-Trimodal
RIPOR1	16q22.1	9.71	10.35	0.51	0.61	-0.64	7.07e-07	1.202e-05	(E) B4-Trimodal
G0S2	1q32.2	5.78	7.23	0.97	1.81	-1.45	7.09e-07	1.204e-05	(E) B4-Trimodal
HSF1	8q24.3	11.09	11.58	0.41	0.43	-0.5	7.11e-07	1.206e-05	(E) B4-Trimodal
TONSL	8q24.3	8.67	9.41	0.58	0.74	-0.73	7.14e-07	1.211e-05	(E) B4-Trimodal
C19ORF44	19p13.11	6.05	6.67	0.53	0.49	-0.63	7.21e-07	1.221e-05	(E) B4-Trimodal
CEP85	1p36.11	8.6	9.21	0.52	0.49	-0.62	7.25e-07	1.227e-05	(E) B4-Trimodal
CAMSAP3	19p13.2	9.72	8.61	0.9	1.05	1.11	7.36e-07	1.245e-05	(B) B1-Trimodal
PARP1	1q42.12	11.34	11.89	0.47	0.43	-0.55	7.46e-07	1.261e-05	(E) B4-Trimodal
RHBDD2	7q11.23	10.45	11.05	0.49	0.54	-0.6	7.5e-07	1.267e-05	(E) B4-Trimodal
RPL23AP7	2q14.1	5.76	6.65	0.77	0.61	-0.89	7.55e-07	1.274e-05	(E) B4-Trimodal
ABHD10	3q13.2	8.22	8.8	0.48	0.49	-0.57	7.57e-07	1.275e-05	(E) B4-Trimodal
TMEM263	12q23.3	8.69	9.51	0.7	0.61	-0.82	7.57e-07	1.275e-05	(E) B4-Trimodal
AXL	19q13.2	8.9	10.14	1.01	1.17	-1.24	7.58e-07	1.276e-05	(E) B4-Trimodal
ZNRD1ASP	6p22.1	3.34	4.04	0.58	0.61	-0.7	7.6e-07	1.278e-05	(E) B4-Trimodal
GALK1	17q25.1	8.93	8.31	0.49	0.63	0.62	7.61e-07	1.278e-05	(B) B1-Trimodal
RAB42	1p35.3	2.79	4.02	1.04	1	-1.23	7.62e-07	1.279e-05	(E) B4-Trimodal
CDK20	9q22.1	4.77	5.98	1.05	0.88	-1.22	7.66e-07	1.285e-05	(E) B4-Trimodal
SHISA2	13q12.13	5.6	7.3	1.31	1.82	-1.7	7.72e-07	1.293e-05	(E) B4-Trimodal
MRAS	3q22.3	6.99	8.06	0.87	0.98	-1.07	7.72e-07	1.293e-05	(E) B4-Trimodal
LITAF	16p13.13	11.45	11.93	0.38	0.46	-0.48	7.77e-07	1.299e-05	(E) B4-Trimodal
AKR1B15	7q33	8.32	6.94	0.81	1.87	1.38	7.77e-07	1.299e-05	(B) B1-Trimodal
SLC30A4	15q21.1	7.25	6.38	0.65	0.96	0.86	7.82e-07	1.305e-05	(B) B1-Trimodal
PKIG	20q13.12	7.99	8.72	0.58	0.75	-0.73	7.84e-07	1.308e-05	(E) B4-Trimodal
FOXA2	20p11.21	1.58	3.53	1.52	2.04	-1.95	7.93e-07	1.323e-05	(E) B4-Trimodal
PFKFB2	1q32.1	10.01	9.33	0.49	0.81	0.68	7.95e-07	1.324e-05	(B) B1-Trimodal
ARRDC4	15q26.2	10.76	9.49	1.05	1.17	1.27	7.98e-07	1.328e-05	(B) B1-Trimodal
SCMH1	1p34.2	8.36	8.94	0.49	0.46	-0.58	8e-07	1.33e-05	(E) B4-Trimodal
FBXL16	16p13.3	7.62	6.06	1.26	1.51	1.56	8.01e-07	1.331e-05	(B) B1-Trimodal
RPS10P7	1q32.1	4.54	5.15	0.5	0.56	-0.61	8.07e-07	1.338e-05	(E) B4-Trimodal
HAL	12q23.1	6.65	3.07	3.15	2.21	3.58	8.07e-07	1.338e-05	(B) B1-Trimodal
IDI1	10p15.3	10.71	9.96	0.64	0.62	0.75	8.09e-07	1.341e-05	(B) B1-Trimodal
ADCY10	1q24.2	0.59	1.6	0.63	1.32	-1	8.13e-07	1.346e-05	(E) B4-Trimodal
CCDC85C	14q32.2	11.44	10.74	0.58	0.6	0.7	8.13e-07	1.346e-05	(B) B1-Trimodal
EFNA1	1q22	10.57	11.19	0.43	0.76	-0.62	8.19e-07	1.355e-05	(E) B4-Trimodal
SUCLG1	2p11.2	10.95	10.49	0.36	0.47	0.46	8.21e-07	1.356e-05	(B) B1-Trimodal
TMEM185A	Xq28	9.89	9.2	0.59	0.52	0.68	8.22e-07	1.356e-05	(B) B1-Trimodal
TATDN1	8q24.13	7.61	8.34	0.61	0.62	-0.73	8.22e-07	1.356e-05	(E) B4-Trimodal
NHSL1	6q24.1	10.05	9.41	0.41	0.82	0.64	8.24e-07	1.358e-05	(B) B1-Trimodal
PTPN9	15q24.2	9.28	9.81	0.46	0.39	-0.53	8.27e-07	1.361e-05	(E) B4-Trimodal
RAB29	1q32.1	8.59	9.13	0.45	0.47	-0.54	8.28e-07	1.361e-05	(E) B4-Trimodal
H3-5	12p11.21	10.79	10.41	0.32	0.34	0.38	8.28e-07	1.361e-05	(B) B1-Trimodal
FNDC3A	13q14.2	9.38	9.9	0.41	0.53	-0.52	8.29e-07	1.362e-05	(E) B4-Trimodal
LINC02902	7p12.3	0.04	0.54	0.14	0.79	-0.5	8.3e-07	1.362e-05	(E) B4-Trimodal
DCTN2	12q13.3	11.89	11.52	0.28	0.4	0.37	8.38e-07	1.373e-05	(B) B1-Trimodal
AK2	1p35.1	11.21	11.55	0.22	0.43	-0.34	8.39e-07	1.374e-05	(E) B4-Trimodal
MAST4	5q12.3	10.87	9.88	0.75	1.1	0.99	8.49e-07	1.39e-05	(B) B1-Trimodal
SDF4	1p36.33	11.36	11.8	0.37	0.4	-0.45	8.5e-07	1.39e-05	(E) B4-Trimodal
CDK4	12q14.1	10.98	11.55	0.47	0.53	-0.57	8.56e-07	1.399e-05	(E) B4-Trimodal
SLC13A4	7q33	5.22	3.31	1.65	1.44	1.91	8.57e-07	1.4e-05	(B) B1-Trimodal
C1ORF21	1q25.3	10.2	9.71	0.36	0.57	0.49	8.6e-07	1.403e-05	(B) B1-Trimodal
CELSR2	1p13.3	12.56	11.91	0.46	0.78	0.65	8.67e-07	1.413e-05	(B) B1-Trimodal
FGD3	9q22.31	8.35	7.31	0.86	0.97	1.04	8.82e-07	1.437e-05	(B) B1-Trimodal
TRPM4	19q13.33	10.37	9.79	0.43	0.65	0.57	8.83e-07	1.437e-05	(B) B1-Trimodal
SUFU	10q24.32	9.62	9.12	0.41	0.51	0.51	8.91e-07	1.449e-05	(B) B1-Trimodal
SERAC1	6q25.3	8.15	7.47	0.55	0.63	0.67	8.97e-07	1.457e-05	(B) B1-Trimodal
IL20RA	6q23.3	8.35	7.13	0.85	1.52	1.22	8.99e-07	1.46e-05	(B) B1-Trimodal
SERPINB2	18q21.33-q22.1	11.51	9.47	1.37	2.59	2.04	9e-07	1.46e-05	(B) B1-Trimodal
LIFR	5p13.1	6.09	7.31	0.97	1.23	-1.22	9.01e-07	1.46e-05	(E) B4-Trimodal
HAS2-AS1	8q24.13	1.69	3.05	1.12	1.28	-1.36	9.08e-07	1.47e-05	(E) B4-Trimodal
FHOD3	18q12.2	7.3	8.73	1.14	1.48	-1.43	9.13e-07	1.477e-05	(E) B4-Trimodal
KRT9	17q21.2	6.37	5.2	1.01	0.9	1.17	9.17e-07	1.482e-05	(B) B1-Trimodal
EEF1AKMT3	12q14.1	6.93	7.51	0.49	0.49	-0.58	9.19e-07	1.484e-05	(E) B4-Trimodal
ST3GAL1	8q24.22	8.75	9.88	0.94	1.03	-1.13	9.19e-07	1.484e-05	(E) B4-Trimodal
USP32	17q23.3	10.73	10.16	0.46	0.55	0.57	9.21e-07	1.486e-05	(B) B1-Trimodal
STEAP2	7q21.13	6.85	7.9	0.8	1.19	-1.06	9.26e-07	1.492e-05	(E) B4-Trimodal
NUCKS1	1q32.1	12.21	12.69	0.4	0.47	-0.49	9.3e-07	1.498e-05	(E) B4-Trimodal
IGFBP2	2q35	12.16	10.2	1.56	2.01	1.96	9.32e-07	1.498e-05	(B) B1-Trimodal
CMTM3	16q22.1	8.41	9.32	0.76	0.81	-0.9	9.32e-07	1.498e-05	(E) B4-Trimodal
SEC62	3q26.2	10.91	11.36	0.35	0.48	-0.45	9.33e-07	1.498e-05	(E) B4-Trimodal
TGIF2	20q11.23	8.51	9.27	0.62	0.75	-0.76	9.39e-07	1.508e-05	(E) B4-Trimodal
FAM20C	7p22.3	9.24	10.01	0.61	0.8	-0.77	9.41e-07	1.509e-05	(E) B4-Trimodal
KDM1B	6p22.3	9.87	9.32	0.42	0.61	0.55	9.45e-07	1.514e-05	(B) B1-Trimodal
RAD54L	1p34.1	7.59	8.3	0.58	0.66	-0.7	9.6e-07	1.538e-05	(E) B4-Trimodal
KRT73	12q13.13	1.9	0.54	1.22	0.72	1.36	9.62e-07	1.539e-05	(B) B1-Trimodal
MCRIP1	17q25.3	9.18	9.88	0.55	0.73	-0.7	9.66e-07	1.545e-05	(E) B4-Trimodal
RCOR1	14q32.31	11.42	10.84	0.47	0.57	0.58	9.73e-07	1.555e-05	(B) B1-Trimodal
VIPR1	3p22.1	8.34	6.57	1.52	1.41	1.76	9.75e-07	1.556e-05	(B) B1-Trimodal
C1ORF174	1p36.32	8.55	8.98	0.35	0.42	-0.43	9.75e-07	1.556e-05	(E) B4-Trimodal
GBP6	1p22.2	11.84	10.64	0.93	1.31	1.21	9.84e-07	1.569e-05	(B) B1-Trimodal
SCNN1B	16p12.2-p12.1	8.36	6.03	1.74	2.7	2.33	9.86e-07	1.57e-05	(B) B1-Trimodal
NIPAL1	4p12	8.04	6.83	0.97	1.22	1.21	9.91e-07	1.576e-05	(B) B1-Trimodal
SOX6	11p15.2	7.49	6.22	0.91	1.56	1.28	1.003e-06	1.595e-05	(B) B1-Trimodal
ICAM5	19p13.2	4.79	6.21	1.23	1.17	-1.43	1.004e-06	1.595e-05	(E) B4-Trimodal
AFMID	17q25.3	7.92	8.5	0.51	0.44	-0.58	1.013e-06	1.607e-05	(E) B4-Trimodal
P4HA1	10q22.1	9.48	10.45	0.85	0.75	-0.97	1.02e-06	1.618e-05	(E) B4-Trimodal
FAHD2CP	2q11.2	2.9	4.27	1.18	1.14	-1.38	1.022e-06	1.619e-05	(E) B4-Trimodal
CEP55	10q23.33	9.52	10.27	0.62	0.71	-0.75	1.039e-06	1.645e-05	(E) B4-Trimodal
KIF1C	17p13.2	12.6	11.99	0.51	0.53	0.61	1.04e-06	1.645e-05	(B) B1-Trimodal
DOK1	2p13.1	6.12	7	0.75	0.73	-0.87	1.048e-06	1.657e-05	(E) B4-Trimodal
ZSWIM8	10q22.2	11.01	10.54	0.36	0.51	0.47	1.056e-06	1.669e-05	(B) B1-Trimodal
ADGRF2	6p12.3	4.42	2.91	1.26	1.43	1.51	1.068e-06	1.686e-05	(B) B1-Trimodal
IL17RC	3p25.3	9.42	8.91	0.44	0.45	0.51	1.08e-06	1.704e-05	(B) B1-Trimodal
IFT122	3q21.3-q22.1	8.3	8.89	0.5	0.55	-0.59	1.082e-06	1.706e-05	(E) B4-Trimodal
SLC39A1	1q21.3	11.27	11.67	0.34	0.36	-0.4	1.097e-06	1.728e-05	(E) B4-Trimodal
CCDC57	17q25.3	7.02	7.83	0.7	0.62	-0.81	1.1e-06	1.731e-05	(E) B4-Trimodal
LINC00592	12q13.13	3.87	2.52	1.12	1.27	1.35	1.107e-06	1.741e-05	(B) B1-Trimodal
TECR	19p13.12	11.64	11.11	0.45	0.48	0.53	1.111e-06	1.745e-05	(B) B1-Trimodal
TNFRSF6B	20q13.33	7.88	9.35	1.14	1.62	-1.47	1.111e-06	1.745e-05	(E) B4-Trimodal
HOXA11-AS	7p15.2	1.23	2.52	0.99	1.47	-1.29	1.115e-06	1.749e-05	(E) B4-Trimodal
FLRT3	20p12.1	10.15	8.46	0.97	2.37	1.69	1.116e-06	1.749e-05	(B) B1-Trimodal
TEX101	19q13.31	3.97	1.87	1.76	1.94	2.1	1.12e-06	1.754e-05	(B) B1-Trimodal
NUAK1	12q23.3	8.1	9.2	0.9	1.13	-1.11	1.133e-06	1.772e-05	(E) B4-Trimodal
DSCC1	8q24.12	7	7.88	0.78	0.67	-0.89	1.137e-06	1.777e-05	(E) B4-Trimodal
PSRC1	1p13.3	7.1	7.97	0.75	0.72	-0.87	1.139e-06	1.78e-05	(E) B4-Trimodal
CHST10	2q11.2	4.94	6.15	0.96	1.28	-1.21	1.152e-06	1.798e-05	(E) B4-Trimodal
DENND5A	11p15.4	9.18	9.82	0.5	0.69	-0.64	1.161e-06	1.811e-05	(E) B4-Trimodal
USP21	1q23.3	8.23	8.6	0.31	0.37	-0.38	1.162e-06	1.811e-05	(E) B4-Trimodal
SMYD5	2p13.2	8.98	9.57	0.53	0.38	-0.59	1.168e-06	1.82e-05	(E) B4-Trimodal
HECTD4	12q24.13	9.96	9.48	0.32	0.6	0.47	1.172e-06	1.823e-05	(B) B1-Trimodal
SLC27A1	19p13.11	7.59	8.29	0.54	0.75	-0.69	1.184e-06	1.842e-05	(E) B4-Trimodal
PIGQ	16p13.3	9.01	9.52	0.41	0.52	-0.51	1.196e-06	1.859e-05	(E) B4-Trimodal
SDHAF1	19q13.12	7.33	7.81	0.37	0.54	-0.48	1.207e-06	1.873e-05	(E) B4-Trimodal
NOTCH2	1p12	12.01	11.36	0.55	0.6	0.66	1.208e-06	1.873e-05	(B) B1-Trimodal
SMARCD3	7q36.1	5.9	6.87	0.78	1.02	-0.97	1.208e-06	1.873e-05	(E) B4-Trimodal
CASP6	4q25	7.6	8.09	0.41	0.48	-0.49	1.215e-06	1.881e-05	(E) B4-Trimodal
ATP8A2	13q12.13	2.05	3.32	1.02	1.34	-1.28	1.23e-06	1.903e-05	(E) B4-Trimodal
NUP54	4q21.1	9.43	9.81	0.29	0.44	-0.39	1.231e-06	1.903e-05	(E) B4-Trimodal
IFT80	3q25.33	8.21	8.81	0.52	0.52	-0.6	1.232e-06	1.903e-05	(E) B4-Trimodal
SLC12A9	7q22.1	9.54	10.02	0.39	0.49	-0.48	1.233e-06	1.903e-05	(E) B4-Trimodal
RASGRF1	15q25.1	3.13	4.36	0.84	1.58	-1.23	1.235e-06	1.905e-05	(E) B4-Trimodal
B3GALNT1	3q26.1	6.38	7.46	0.84	1.17	-1.07	1.243e-06	1.917e-05	(E) B4-Trimodal
RRM2	2p25.1	1.86	3.07	0.99	1.24	-1.21	1.251e-06	1.926e-05	(E) B4-Trimodal
MCM2	3q21.3	10.47	11.27	0.68	0.74	-0.8	1.26e-06	1.94e-05	(E) B4-Trimodal
ERBB2	17q12	12.07	11.46	0.42	0.8	0.62	1.267e-06	1.948e-05	(B) B1-Trimodal
WDCP	2p23.3	7.42	7.94	0.46	0.42	-0.52	1.28e-06	1.965e-05	(E) B4-Trimodal
NKX1-2	10q26.13	0.5	1.44	0.69	1.14	-0.94	1.28e-06	1.965e-05	(E) B4-Trimodal
LIMD2	17q23.3	7.57	8.35	0.65	0.76	-0.78	1.281e-06	1.965e-05	(E) B4-Trimodal
RHPN1	8q24.3	4.85	6.15	1.05	1.38	-1.3	1.282e-06	1.965e-05	(E) B4-Trimodal
VWDE	7p21.3	0.6	1.95	0.65	2.02	-1.35	1.283e-06	1.965e-05	(E) B4-Trimodal
RAB1A	2p14	12.21	11.89	0.27	0.31	0.32	1.3e-06	1.99e-05	(B) B1-Trimodal
SCHIP1	3q25.33	7.73	8.63	0.78	0.75	-0.89	1.301e-06	1.99e-05	(E) B4-Trimodal
CRTC1	19p13.11	6.89	7.58	0.59	0.61	-0.69	1.308e-06	2e-05	(E) B4-Trimodal
PHF12	17q11.2	9.24	9.63	0.33	0.36	-0.39	1.309e-06	2e-05	(E) B4-Trimodal
UBE2G1	17p13.2	11.29	10.85	0.38	0.37	0.44	1.317e-06	2.01e-05	(B) B1-Trimodal
SHISA4	1q32.1	5.86	7.1	0.97	1.36	-1.23	1.335e-06	2.037e-05	(E) B4-Trimodal
AZIN2	1p35.1	5.29	6.46	1.04	0.88	-1.17	1.34e-06	2.042e-05	(E) B4-Trimodal
GSTA4	6p12.2	9.78	8.25	1.17	1.78	1.54	1.344e-06	2.047e-05	(B) B1-Trimodal
DPY19L4	8q22.1	9.26	9.74	0.39	0.53	-0.49	1.351e-06	2.055e-05	(E) B4-Trimodal
USP15	12q14.1	10.96	10.52	0.32	0.54	0.44	1.357e-06	2.063e-05	(B) B1-Trimodal
CASTOR3	7q22.1	5.43	6.36	0.7	1.1	-0.93	1.36e-06	2.066e-05	(E) B4-Trimodal
ZDHHC4	7p22.1	8.75	9.56	0.73	0.56	-0.81	1.369e-06	2.078e-05	(E) B4-Trimodal
CDR2	16p12.2	7.99	8.62	0.56	0.52	-0.64	1.374e-06	2.084e-05	(E) B4-Trimodal
H3C13	1q21.2	0.41	1.18	0.55	0.96	-0.77	1.379e-06	2.09e-05	(E) B4-Trimodal
SHISAL2A	1p32.3	1.44	2.64	1	1.18	-1.19	1.398e-06	2.117e-05	(E) B4-Trimodal
DHX35	20q11.23-q12	7.58	8.18	0.53	0.47	-0.6	1.401e-06	2.12e-05	(E) B4-Trimodal
GNA15	19p13.3	11.86	11.43	0.33	0.52	0.44	1.423e-06	2.15e-05	(B) B1-Trimodal
RAB9A	Xp22.2	9.32	8.81	0.43	0.47	0.51	1.423e-06	2.15e-05	(B) B1-Trimodal
SH3BGRL3	1p36.11	13.49	12.92	0.51	0.46	0.58	1.431e-06	2.161e-05	(B) B1-Trimodal
BCL2L12	19q13.33	8.36	8.94	0.48	0.56	-0.58	1.438e-06	2.17e-05	(E) B4-Trimodal
CCDC69	5q33.1	9.3	8.42	0.71	0.92	0.88	1.447e-06	2.182e-05	(B) B1-Trimodal
ACKR4	3q22.1	7.71	5.91	1.56	1.59	1.8	1.464e-06	2.205e-05	(B) B1-Trimodal
MINDY1	1q21.3	8.57	7.77	0.68	0.75	0.8	1.465e-06	2.206e-05	(B) B1-Trimodal
TLR2	4q31.3	8.49	9.66	1.03	0.97	-1.17	1.472e-06	2.215e-05	(E) B4-Trimodal
SLC5A6	2p23.3	8.92	9.45	0.46	0.47	-0.53	1.474e-06	2.216e-05	(E) B4-Trimodal
POLR2H	3q27.1	9.43	10.07	0.53	0.65	-0.64	1.478e-06	2.22e-05	(E) B4-Trimodal
NPTXR	22q13.1	4.67	6.32	1.33	1.78	-1.65	1.48e-06	2.221e-05	(E) B4-Trimodal
CDK19	6q21	9.15	8.64	0.43	0.49	0.51	1.481e-06	2.222e-05	(B) B1-Trimodal
ELAVL1	19p13.2	10.54	10.81	0.19	0.35	-0.27	1.487e-06	2.228e-05	(E) B4-Trimodal
FOXC2	16q24.1	3.79	5.41	1.29	1.77	-1.62	1.492e-06	2.232e-05	(E) B4-Trimodal
EFCAB12	3q21.3	0.79	1.59	0.68	0.78	-0.8	1.492e-06	2.232e-05	(E) B4-Trimodal
S1PR3	9q22.1	7.14	8.39	1.06	1.2	-1.25	1.499e-06	2.241e-05	(E) B4-Trimodal
APMAP	20p11.21	10.76	11.39	0.55	0.58	-0.64	1.506e-06	2.25e-05	(E) B4-Trimodal
CASC2	10q26.11	3.2	4.09	0.77	0.78	-0.89	1.508e-06	2.251e-05	(E) B4-Trimodal
CIP2A	3q13.13	8.02	8.8	0.69	0.66	-0.78	1.51e-06	2.252e-05	(E) B4-Trimodal
HECA	6q24.1	10.89	10.4	0.36	0.61	0.5	1.514e-06	2.258e-05	(B) B1-Trimodal
KIF18B	17q21.31	8.28	9.08	0.69	0.74	-0.8	1.52e-06	2.263e-05	(E) B4-Trimodal
SULT1A2	16p11.2	1.7	2.66	0.78	1.02	-0.96	1.52e-06	2.263e-05	(E) B4-Trimodal
PMCH	12q23.2	0.66	1.55	0.67	1.08	-0.9	1.53e-06	2.276e-05	(E) B4-Trimodal
LCA5	6q14.1	5.02	6.03	0.89	0.79	-1	1.544e-06	2.295e-05	(E) B4-Trimodal
TMEM216	11q13.1	6.53	7.61	0.91	1.05	-1.08	1.545e-06	2.295e-05	(E) B4-Trimodal
PRELID2	5q32	4.88	5.98	0.99	0.76	-1.1	1.547e-06	2.295e-05	(E) B4-Trimodal
MSC	8q13.3	7.43	8.82	1.16	1.4	-1.39	1.553e-06	2.304e-05	(E) B4-Trimodal
ST20	15q25.1	4.77	5.61	0.73	0.74	-0.84	1.563e-06	2.316e-05	(E) B4-Trimodal
OSTF1	9q21.13	10.77	10.37	0.34	0.37	0.4	1.573e-06	2.329e-05	(B) B1-Trimodal
NT5DC3	12q23.3	6.96	7.81	0.74	0.74	-0.85	1.586e-06	2.347e-05	(E) B4-Trimodal
ARVCF	22q11.21	7.19	7.88	0.54	0.78	-0.69	1.591e-06	2.353e-05	(E) B4-Trimodal
GSDMC	8q24.21	10.91	9.98	0.78	0.93	0.93	1.608e-06	2.376e-05	(B) B1-Trimodal
NBPF1	1p36.13	7.25	7.95	0.59	0.72	-0.71	1.612e-06	2.38e-05	(E) B4-Trimodal
B4GALT7	5q35.3	8.72	9.13	0.32	0.48	-0.42	1.623e-06	2.394e-05	(E) B4-Trimodal
DHCR24	1p32.3	14.03	13.33	0.59	0.7	0.71	1.626e-06	2.397e-05	(B) B1-Trimodal
ADORA2B	17p12	8.32	9.1	0.63	0.82	-0.77	1.631e-06	2.402e-05	(E) B4-Trimodal
NCEH1	3q26.31	8.07	9.1	0.92	0.82	-1.03	1.676e-06	2.467e-05	(E) B4-Trimodal
BRSK1	19q13.42	3.45	4.45	0.83	1.04	-1	1.679e-06	2.468e-05	(E) B4-Trimodal
MAP2K4	17p12	10.33	9.89	0.35	0.5	0.45	1.679e-06	2.468e-05	(B) B1-Trimodal
HAUS5	19q13.12	8.26	8.74	0.37	0.55	-0.47	1.692e-06	2.485e-05	(E) B4-Trimodal
CTSF	11q13.2	7.59	8.62	0.83	1.12	-1.03	1.714e-06	2.514e-05	(E) B4-Trimodal
DMXL1	5q23.1	9.56	8.98	0.48	0.6	0.58	1.715e-06	2.514e-05	(B) B1-Trimodal
C15ORF62	15q15.1	7.12	5.65	1.25	1.43	1.47	1.716e-06	2.514e-05	(B) B1-Trimodal
ZNF503-AS2	10q22.2	6.94	6.3	0.49	0.77	0.65	1.723e-06	2.524e-05	(B) B1-Trimodal
CYP8B1	3p22.1	2.56	1.1	1.33	0.99	1.46	1.734e-06	2.536e-05	(B) B1-Trimodal
DMWD	19q13.32	9.02	9.37	0.28	0.41	-0.35	1.734e-06	2.536e-05	(E) B4-Trimodal
MAP3K15	Xp22.12	0.19	0.69	0.34	0.65	-0.5	1.736e-06	2.537e-05	(E) B4-Trimodal
CCDC103	17q21.31	5.2	6.15	0.84	0.78	-0.94	1.74e-06	2.541e-05	(E) B4-Trimodal
RREB1	6p24.3	11.02	10.41	0.48	0.71	0.62	1.743e-06	2.543e-05	(B) B1-Trimodal
TIAM2	6q25.2-q25.3	5.01	6	0.82	1.03	-0.99	1.751e-06	2.553e-05	(E) B4-Trimodal
IFNAR1	21q22.11	10.01	10.39	0.34	0.34	-0.38	1.762e-06	2.567e-05	(E) B4-Trimodal
ATP6V0C	16p13.3	12.07	11.63	0.36	0.49	0.45	1.766e-06	2.571e-05	(B) B1-Trimodal
CENPM	22q13.2	7.18	7.92	0.64	0.67	-0.74	1.782e-06	2.592e-05	(E) B4-Trimodal
PPAT	4q12	8.32	8.86	0.44	0.56	-0.54	1.79e-06	2.602e-05	(E) B4-Trimodal
SLC25A38	3p22.1	8.26	8.77	0.44	0.46	-0.51	1.792e-06	2.604e-05	(E) B4-Trimodal
NDUFAF7	2p22.2	7.13	7.6	0.42	0.39	-0.47	1.796e-06	2.608e-05	(E) B4-Trimodal
EPN1	19q13.42	12.28	11.86	0.36	0.39	0.42	1.806e-06	2.62e-05	(B) B1-Trimodal
GALNT2	1q42.13	11.69	12.31	0.51	0.65	-0.62	1.817e-06	2.633e-05	(E) B4-Trimodal
VPS13D	1p36.22-p36.21	11.32	10.78	0.42	0.62	0.54	1.824e-06	2.642e-05	(B) B1-Trimodal
NUAK2	1q32.1	10.29	9.43	0.76	0.73	0.86	1.839e-06	2.662e-05	(B) B1-Trimodal
IRS2	13q34	7.59	8.58	0.84	0.99	-0.99	1.843e-06	2.666e-05	(E) B4-Trimodal
OXSR1	3p22.2	10.96	10.4	0.5	0.49	0.56	1.853e-06	2.677e-05	(B) B1-Trimodal
B3GNTL1	17q25.3	5.12	5.77	0.56	0.65	-0.66	1.865e-06	2.692e-05	(E) B4-Trimodal
BLZF1	1q24.2	9.96	9.48	0.39	0.53	0.48	1.865e-06	2.692e-05	(B) B1-Trimodal
E2F3	6p22.3	8.66	9.02	0.25	0.48	-0.36	1.871e-06	2.696e-05	(E) B4-Trimodal
CSRP2	12q21.2	10.65	9.54	1	0.89	1.12	1.873e-06	2.696e-05	(B) B1-Trimodal
B3GNT8	19q13.2	8.57	7.73	0.67	0.96	0.84	1.873e-06	2.696e-05	(B) B1-Trimodal
CFAP20	16q21	9.13	9.5	0.3	0.4	-0.37	1.873e-06	2.696e-05	(E) B4-Trimodal
IDUA	4p16.3	5.63	6.53	0.77	0.86	-0.9	1.875e-06	2.696e-05	(E) B4-Trimodal
TCP10L	21q22.11	1.36	2.46	0.96	0.99	-1.09	1.877e-06	2.697e-05	(E) B4-Trimodal
PHACTR2	6q24.2	9.71	9.04	0.51	0.8	0.67	1.886e-06	2.706e-05	(B) B1-Trimodal
GTSE1	22q13.31	7.88	8.73	0.77	0.65	-0.85	1.886e-06	2.706e-05	(E) B4-Trimodal
FAM24B	10q26.13	2.97	4.44	1.31	1.17	-1.46	1.896e-06	2.719e-05	(E) B4-Trimodal
AOC1	7q36.1	7	5.45	1.26	1.7	1.55	1.901e-06	2.723e-05	(B) B1-Trimodal
PARD6G	18q23	10.14	9.33	0.52	1.11	0.81	1.904e-06	2.726e-05	(B) B1-Trimodal
KIF21A	12q12	9.74	9.28	0.35	0.56	0.46	1.922e-06	2.749e-05	(B) B1-Trimodal
TRIM8	10q24.32	10.12	10.64	0.4	0.62	-0.52	1.923e-06	2.749e-05	(E) B4-Trimodal
NIT1	1q23.3	9.46	9.07	0.31	0.47	0.4	1.934e-06	2.761e-05	(B) B1-Trimodal
CCDC28A	6q24.1	7.62	8.11	0.39	0.54	-0.48	1.935e-06	2.761e-05	(E) B4-Trimodal
C1ORF210	1p34.2	7.42	6.5	0.72	1.08	0.92	1.935e-06	2.761e-05	(B) B1-Trimodal
RAD51AP1	12p13.32	7.3	8.15	0.74	0.75	-0.85	1.943e-06	2.77e-05	(E) B4-Trimodal
YTHDC2	5q22.2	9.72	9.2	0.44	0.52	0.52	1.945e-06	2.77e-05	(B) B1-Trimodal
ABHD1	2p23.3	0.7	1.49	0.56	1.02	-0.79	1.946e-06	2.77e-05	(E) B4-Trimodal
SFT2D2	1q24.2	7.22	6.7	0.46	0.42	0.51	1.96e-06	2.789e-05	(B) B1-Trimodal
TRMT61B	2p23.2	7.75	8.15	0.35	0.41	-0.41	1.963e-06	2.79e-05	(E) B4-Trimodal
IRAK3	12q14.3	6.52	7.58	0.89	1.11	-1.06	1.976e-06	2.807e-05	(E) B4-Trimodal
ERF	19q13.2	10.14	10.65	0.46	0.4	-0.51	1.979e-06	2.809e-05	(E) B4-Trimodal
CHPT1	12q23.2	6.53	7.36	0.73	0.74	-0.83	1.982e-06	2.811e-05	(E) B4-Trimodal
ASPM	1q31.3	9.12	9.87	0.65	0.73	-0.75	1.997e-06	2.831e-05	(E) B4-Trimodal
SUPT3H	6p21.1	6.1	6.73	0.54	0.59	-0.62	2.013e-06	2.851e-05	(E) B4-Trimodal
FKRP	19q13.32	7.88	8.32	0.36	0.45	-0.43	2.024e-06	2.865e-05	(E) B4-Trimodal
PIPOX	17q11.2	3.25	4.51	0.96	1.52	-1.26	2.047e-06	2.893e-05	(E) B4-Trimodal
ZNF572	8q24.13	3.93	5.25	1.19	1.03	-1.32	2.047e-06	2.893e-05	(E) B4-Trimodal
C7ORF26	7p22.1	8.66	9.09	0.37	0.43	-0.43	2.054e-06	2.9e-05	(E) B4-Trimodal
MTFP1	22q12.2	8.16	8.9	0.64	0.7	-0.74	2.055e-06	2.9e-05	(E) B4-Trimodal
CNOT6	5q35.3	10.64	10.14	0.41	0.52	0.5	2.06e-06	2.905e-05	(B) B1-Trimodal
FAM43A	3q29	10.31	9.08	1.11	0.94	1.22	2.069e-06	2.915e-05	(B) B1-Trimodal
MARVELD1	10q24.2	9.78	10.58	0.69	0.79	-0.8	2.119e-06	2.984e-05	(E) B4-Trimodal
MVD	16q24.2	10.64	9.73	0.82	0.73	0.91	2.148e-06	3.024e-05	(B) B1-Trimodal
KLC4	6p21.1	7.74	8.34	0.54	0.49	-0.6	2.162e-06	3.041e-05	(E) B4-Trimodal
TRIM59	3q25.33	7.47	8.14	0.56	0.7	-0.67	2.167e-06	3.046e-05	(E) B4-Trimodal
EXT1	8q24.11	11.06	11.79	0.67	0.49	-0.73	2.172e-06	3.05e-05	(E) B4-Trimodal
STON2	14q31.1	10.8	10.16	0.47	0.82	0.64	2.173e-06	3.05e-05	(B) B1-Trimodal
FCHO2	5q13.2	9.63	9	0.56	0.56	0.63	2.227e-06	3.124e-05	(B) B1-Trimodal
PHF19	9q33.2	9	9.77	0.68	0.68	-0.77	2.244e-06	3.144e-05	(E) B4-Trimodal
LINC02875	17q23.2	1.4	2.35	0.78	1.05	-0.95	2.245e-06	3.145e-05	(E) B4-Trimodal
ICAM1	19p13.2	10.09	11.39	1.19	0.97	-1.3	2.255e-06	3.156e-05	(E) B4-Trimodal
ASPHD1	16p11.2	4.13	5.45	1.12	1.38	-1.33	2.264e-06	3.166e-05	(E) B4-Trimodal
KCNE3	11q13.4	5.3	6.22	0.79	0.91	-0.92	2.265e-06	3.166e-05	(E) B4-Trimodal
SPTBN2	11q13.2	11.64	10.47	0.94	1.35	1.17	2.276e-06	3.179e-05	(B) B1-Trimodal
FAM3C	7q31.31	10.08	10.75	0.49	0.84	-0.66	2.298e-06	3.207e-05	(E) B4-Trimodal
HYDIN	16q22.2	1.76	2.92	0.91	1.37	-1.15	2.315e-06	3.229e-05	(E) B4-Trimodal
SH2D4A	8p21.3	8.83	8.08	0.64	0.76	0.75	2.336e-06	3.256e-05	(B) B1-Trimodal
SLAMF7	1q23.3	9.33	8.12	0.95	1.44	1.21	2.363e-06	3.289e-05	(B) B1-Trimodal
CST3	20p11.21	12.86	12.16	0.56	0.81	0.7	2.363e-06	3.289e-05	(B) B1-Trimodal
ANKRD10	13q34	9.15	9.86	0.63	0.64	-0.71	2.366e-06	3.291e-05	(E) B4-Trimodal
ELP5	17p13.1	8.84	9.33	0.4	0.55	-0.49	2.369e-06	3.293e-05	(E) B4-Trimodal
MRGBP	20q13.33	8.95	9.58	0.56	0.53	-0.63	2.381e-06	3.307e-05	(E) B4-Trimodal
NRSN2	20p13	8.1	9.11	0.93	0.77	-1.01	2.383e-06	3.308e-05	(E) B4-Trimodal
PDIA4	7q36.1	12.06	12.6	0.46	0.54	-0.54	2.388e-06	3.312e-05	(E) B4-Trimodal
MAGI1	3p14.1	8.17	7.38	0.69	0.77	0.79	2.394e-06	3.318e-05	(B) B1-Trimodal
SNRK	3p22.1	10.01	9.36	0.59	0.54	0.65	2.414e-06	3.344e-05	(B) B1-Trimodal
NAGLU	17q21.2	9.08	9.54	0.39	0.46	-0.46	2.422e-06	3.352e-05	(E) B4-Trimodal
CEACAM6	19q13.2	11.18	9.06	1.69	2.49	2.13	2.428e-06	3.358e-05	(B) B1-Trimodal
MAEA	4p16.3	10.9	10.49	0.34	0.48	0.42	2.444e-06	3.377e-05	(B) B1-Trimodal
ZNF507	19q13.11	8.37	8.87	0.43	0.52	-0.5	2.487e-06	3.435e-05	(E) B4-Trimodal
DGKG	3q27.2-q27.3	4.22	6.14	1.75	1.56	-1.92	2.489e-06	3.435e-05	(E) B4-Trimodal
EFNA5	5q21.3	8.95	7.83	0.88	1.34	1.12	2.504e-06	3.453e-05	(B) B1-Trimodal
SERPINB7	18q21.33	9.88	7.96	1.69	1.79	1.92	2.507e-06	3.456e-05	(B) B1-Trimodal
CASP3	4q35.1	9.41	9.8	0.33	0.43	-0.39	2.51e-06	3.456e-05	(E) B4-Trimodal
GOLGA4	3p22.2	11.35	10.78	0.52	0.47	0.57	2.512e-06	3.456e-05	(B) B1-Trimodal
PRELID1P6	2p15	10.16	9.61	0.49	0.5	0.55	2.513e-06	3.456e-05	(B) B1-Trimodal
DNA2	10q21.3	6.58	7.29	0.63	0.64	-0.71	2.515e-06	3.457e-05	(E) B4-Trimodal
KRT37	17q21.2	4.63	2.1	2.31	1.97	2.52	2.519e-06	3.46e-05	(B) B1-Trimodal
B4GALNT1	12q13.3	5.84	7.53	1.53	1.44	-1.69	2.532e-06	3.475e-05	(E) B4-Trimodal
GPR85	7q31.1	3.03	4.17	0.93	1.3	-1.14	2.536e-06	3.477e-05	(E) B4-Trimodal
KCNC3	19q13.33	4.37	5.43	0.83	1.26	-1.05	2.55e-06	3.495e-05	(E) B4-Trimodal
KIAA1217	10p12.2-p12.1	11.53	11.02	0.4	0.61	0.51	2.565e-06	3.513e-05	(B) B1-Trimodal
SLC34A1	5q35.3	2.72	1.7	0.88	1.03	1.02	2.601e-06	3.56e-05	(B) B1-Trimodal
SH3D19	4q31.3	10.61	9.98	0.48	0.78	0.63	2.604e-06	3.562e-05	(B) B1-Trimodal
ZNF696	8q24.3	7.07	7.74	0.6	0.6	-0.67	2.617e-06	3.576e-05	(E) B4-Trimodal
BZW1	2q33.1	12.74	12.31	0.38	0.43	0.43	2.631e-06	3.593e-05	(B) B1-Trimodal
AP3M2	8p11.21	7.74	8.39	0.55	0.67	-0.64	2.634e-06	3.595e-05	(E) B4-Trimodal
NXPE3	3q12.3	7.92	8.95	0.93	0.87	-1.02	2.636e-06	3.595e-05	(E) B4-Trimodal
TSEN15	1q25.3	8.77	9.2	0.34	0.5	-0.43	2.645e-06	3.605e-05	(E) B4-Trimodal
KLF17	1p34.1	0.41	1.14	0.52	0.97	-0.73	2.663e-06	3.626e-05	(E) B4-Trimodal
CCDC40	17q25.3	3.69	4.72	0.94	0.85	-1.03	2.664e-06	3.626e-05	(E) B4-Trimodal
KRT8	12q13.13	8.18	10.72	2.24	2.4	-2.54	2.668e-06	3.63e-05	(E) B4-Trimodal
PLOD1	1p36.22	11.47	12.21	0.66	0.68	-0.75	2.674e-06	3.631e-05	(E) B4-Trimodal
CYTOR	2p11.2	7.15	8.12	0.86	0.89	-0.97	2.675e-06	3.631e-05	(E) B4-Trimodal
KCTD7	7q11.21	6.53	7.12	0.5	0.63	-0.59	2.675e-06	3.631e-05	(E) B4-Trimodal
KBTBD2	7p14.3	9.99	10.37	0.33	0.39	-0.38	2.677e-06	3.631e-05	(E) B4-Trimodal
GNAZ	22q11.22-q11.23	3.49	4.67	0.95	1.37	-1.18	2.68e-06	3.633e-05	(E) B4-Trimodal
ENDOD1	11q21	11.59	10.86	0.59	0.86	0.73	2.69e-06	3.644e-05	(B) B1-Trimodal
ATP6V1C1	8q22.3	10.28	10.75	0.43	0.41	-0.47	2.701e-06	3.654e-05	(E) B4-Trimodal
IFT52	20q13.12	8.26	8.79	0.45	0.57	-0.54	2.703e-06	3.654e-05	(E) B4-Trimodal
CEACAM5	19q13.2	10.34	7.7	2.02	3.28	2.64	2.703e-06	3.654e-05	(B) B1-Trimodal
DTWD2	5q23.1	7.46	6.87	0.42	0.77	0.59	2.714e-06	3.667e-05	(B) B1-Trimodal
HOXA11	7p15.2	2.8	4.56	1.56	1.68	-1.77	2.725e-06	3.679e-05	(E) B4-Trimodal
MLXIPL	7q11.23	1.55	3.01	1.08	1.87	-1.46	2.731e-06	3.684e-05	(E) B4-Trimodal
GPX1	3p21.31	11.09	11.69	0.46	0.75	-0.6	2.761e-06	3.723e-05	(E) B4-Trimodal
SPTLC2	14q24.3	10.92	10.38	0.48	0.49	0.54	2.766e-06	3.726e-05	(B) B1-Trimodal
DENND1A	9q33.3	8.97	9.42	0.39	0.45	-0.45	2.794e-06	3.761e-05	(E) B4-Trimodal
EPS15L1	19p13.11	10.06	9.65	0.36	0.41	0.41	2.796e-06	3.761e-05	(B) B1-Trimodal
SHISA3	4p13	0.28	0.96	0.41	0.99	-0.68	2.798e-06	3.762e-05	(E) B4-Trimodal
SELENOF	1p22.3	11.09	11.46	0.31	0.42	-0.37	2.826e-06	3.798e-05	(E) B4-Trimodal
AFAP1	4p16.1	9.23	10.04	0.71	0.79	-0.81	2.834e-06	3.805e-05	(E) B4-Trimodal
PLXDC2	10p12.31	9.48	8.36	0.97	1.15	1.13	2.84e-06	3.81e-05	(B) B1-Trimodal
FAM214A	15q21.2-q21.3	9.33	8.69	0.57	0.56	0.64	2.845e-06	3.815e-05	(B) B1-Trimodal
CDK5R1	17q11.2	9.73	8.86	0.77	0.87	0.88	2.85e-06	3.82e-05	(B) B1-Trimodal
WBP1	2p13.1	9.05	9.49	0.37	0.48	-0.44	2.855e-06	3.823e-05	(E) B4-Trimodal
ARL3	10q24.32	8.14	8.63	0.39	0.56	-0.48	2.861e-06	3.826e-05	(E) B4-Trimodal
C2ORF81	2p13.1	4.94	5.83	0.78	0.89	-0.89	2.861e-06	3.826e-05	(E) B4-Trimodal
DUSP22	6p25.3	10.01	9.57	0.36	0.48	0.44	2.872e-06	3.838e-05	(B) B1-Trimodal
SLC11A1	2q35	6.39	7.46	0.92	1.12	-1.08	2.898e-06	3.871e-05	(E) B4-Trimodal
ARHGEF40	14q11.2	7.83	8.92	0.99	0.92	-1.09	2.903e-06	3.874e-05	(E) B4-Trimodal
OTOP2	17q25.1	3.16	1.61	1.41	1.36	1.55	2.905e-06	3.874e-05	(B) B1-Trimodal
TOP2A	17q21.2	10.96	11.76	0.72	0.76	-0.81	2.908e-06	3.876e-05	(E) B4-Trimodal
RAB6B	3q22.1	5.36	6.69	1.14	1.4	-1.33	2.91e-06	3.876e-05	(E) B4-Trimodal
C4ORF46	4q32.1	7.56	8.05	0.42	0.51	-0.49	2.912e-06	3.876e-05	(E) B4-Trimodal
MAPK8IP1	11p11.2	5.25	6.44	1.08	1.06	-1.19	2.918e-06	3.879e-05	(E) B4-Trimodal
C20ORF96	20p13	4.74	5.7	0.84	0.96	-0.96	2.919e-06	3.879e-05	(E) B4-Trimodal
ARHGEF12	11q23.3	12.13	11.47	0.54	0.73	0.65	2.92e-06	3.879e-05	(B) B1-Trimodal
CMBL	5p15.2	6.99	8.11	0.92	1.27	-1.12	2.924e-06	3.881e-05	(E) B4-Trimodal
SLC12A8	3q21.2	7.46	8.46	0.85	1.05	-1	2.939e-06	3.9e-05	(E) B4-Trimodal
WHRN	9q32	6.45	7.44	0.9	0.82	-0.98	2.948e-06	3.908e-05	(E) B4-Trimodal
DEPDC1	1p31.3	8.19	8.87	0.58	0.72	-0.68	2.951e-06	3.909e-05	(E) B4-Trimodal
SMIM1	1p36.32	2.01	3.15	1	1.1	-1.14	2.952e-06	3.909e-05	(E) B4-Trimodal
UROD	1p34.1	9.63	10.14	0.47	0.44	-0.51	2.985e-06	3.95e-05	(E) B4-Trimodal
IFT140	16p13.3	7.48	8.14	0.61	0.54	-0.66	3e-06	3.967e-05	(E) B4-Trimodal
DPY19L1	7p14.2	8.66	9.29	0.55	0.63	-0.63	3.011e-06	3.977e-05	(E) B4-Trimodal
PLEKHA4	19q13.33	8.32	9.22	0.78	0.94	-0.9	3.012e-06	3.977e-05	(E) B4-Trimodal
ST3GAL2	16q22.1	8.06	8.82	0.69	0.67	-0.76	3.037e-06	4.008e-05	(E) B4-Trimodal
CES2	16q22.1	11.96	11.1	0.8	0.64	0.86	3.042e-06	4.01e-05	(B) B1-Trimodal
MTR	1q43	8.93	9.42	0.42	0.52	-0.49	3.043e-06	4.01e-05	(E) B4-Trimodal
UBE2C	20q13.12	9.38	10.34	0.9	0.71	-0.96	3.051e-06	4.018e-05	(E) B4-Trimodal
HSPA13	21q11.2	8.72	9.25	0.43	0.6	-0.53	3.079e-06	4.053e-05	(E) B4-Trimodal
TMEM183A	1q32.1	9.76	10.06	0.19	0.43	-0.3	3.107e-06	4.086e-05	(E) B4-Trimodal
RANBP10	16q22	9.97	9.5	0.42	0.46	0.47	3.12e-06	4.101e-05	(B) B1-Trimodal
COA5	2q11.2	7.82	8.32	0.45	0.49	-0.51	3.126e-06	4.106e-05	(E) B4-Trimodal
DOP1A	6q14.1	9.21	8.73	0.37	0.59	0.47	3.131e-06	4.109e-05	(B) B1-Trimodal
SH2B3	12q24.12	8.6	9.28	0.58	0.75	-0.68	3.136e-06	4.112e-05	(E) B4-Trimodal
PIGA	Xp22.2	8.92	8.4	0.44	0.59	0.53	3.137e-06	4.112e-05	(B) B1-Trimodal
TMEM254	10q22.3	9.91	9.32	0.47	0.72	0.59	3.139e-06	4.112e-05	(B) B1-Trimodal
EFS	14q11.2	10.17	9.53	0.42	0.91	0.64	3.166e-06	4.144e-05	(B) B1-Trimodal
PALS1	14q23.3	9.97	9.45	0.46	0.51	0.52	3.168e-06	4.145e-05	(B) B1-Trimodal
FDFT1	8p23.1	11.78	10.95	0.77	0.68	0.83	3.187e-06	4.166e-05	(B) B1-Trimodal
PYGL	14q22.1	12.79	12.17	0.55	0.63	0.62	3.188e-06	4.166e-05	(B) B1-Trimodal
ZNF74	22q11.21	7.47	8.13	0.59	0.63	-0.67	3.197e-06	4.175e-05	(E) B4-Trimodal
ACP3	3q22.1	8.03	6.7	1.04	1.63	1.33	3.208e-06	4.184e-05	(B) B1-Trimodal
AKNAD1	1p13.3	4.18	3.02	0.92	1.42	1.16	3.209e-06	4.184e-05	(B) B1-Trimodal
AACSP1	5q35.3	2.62	1.35	1.1	1.29	1.26	3.213e-06	4.187e-05	(B) B1-Trimodal
HLF	17q22	6.56	5.03	1.28	1.71	1.53	3.222e-06	4.196e-05	(B) B1-Trimodal
SLC35A4	5q31.3	11.48	11	0.42	0.48	0.48	3.226e-06	4.199e-05	(B) B1-Trimodal
CDCA3	12p13.31	7.83	8.64	0.71	0.82	-0.81	3.246e-06	4.222e-05	(E) B4-Trimodal
SEPTIN11	4q21.1	9.88	10.73	0.79	0.63	-0.85	3.251e-06	4.226e-05	(E) B4-Trimodal
CMSS1	3q12.1	8.73	9.41	0.62	0.61	-0.68	3.271e-06	4.249e-05	(E) B4-Trimodal
CCNA2	4q27	9.35	10.11	0.69	0.65	-0.76	3.281e-06	4.259e-05	(E) B4-Trimodal
SDC1	2p24.1	15.22	14.65	0.45	0.68	0.57	3.294e-06	4.273e-05	(B) B1-Trimodal
TET2	4q24	9.88	9.25	0.55	0.67	0.63	3.296e-06	4.273e-05	(B) B1-Trimodal
RNF130	5q35.3	8.78	9.5	0.62	0.76	-0.72	3.309e-06	4.285e-05	(E) B4-Trimodal
KDM2B	12q24.31	9.86	9.53	0.27	0.4	0.33	3.309e-06	4.285e-05	(B) B1-Trimodal
CEP41	7q32.2	6.96	7.77	0.73	0.73	-0.8	3.314e-06	4.288e-05	(E) B4-Trimodal
RAB13	1q21.3	9.75	10.21	0.4	0.48	-0.46	3.322e-06	4.295e-05	(E) B4-Trimodal
RAPGEF1	9q34.13	10.7	11.23	0.44	0.62	-0.53	3.327e-06	4.299e-05	(E) B4-Trimodal
KRT75	12q13.13	11.27	8.33	2.68	2.6	2.94	3.331e-06	4.301e-05	(B) B1-Trimodal
PEMT	17p11.2	7.64	8.32	0.62	0.61	-0.68	3.371e-06	4.35e-05	(E) B4-Trimodal
ANKS1A	6p21.31	10.71	10.24	0.38	0.54	0.47	3.392e-06	4.374e-05	(B) B1-Trimodal
KCTD15	19q13.11	10.86	10.37	0.37	0.63	0.49	3.405e-06	4.388e-05	(B) B1-Trimodal
PITX3	10q24.32	1.3	2.46	1.03	1.15	-1.16	3.427e-06	4.414e-05	(E) B4-Trimodal
TMED8	14q24.3	7.92	8.27	0.28	0.41	-0.35	3.439e-06	4.426e-05	(E) B4-Trimodal
ZNF768	16p11.2	9.16	9.63	0.43	0.44	-0.48	3.47e-06	4.463e-05	(E) B4-Trimodal
SDAD1	4q21.1	9.61	9.94	0.28	0.36	-0.33	3.489e-06	4.484e-05	(E) B4-Trimodal
IDE	10q23.33	9.88	9.09	0.73	0.65	0.79	3.506e-06	4.501e-05	(B) B1-Trimodal
AZIN1	8q22.3	11.36	11.9	0.49	0.47	-0.54	3.507e-06	4.501e-05	(E) B4-Trimodal
EMP3	19q13.33	8.79	9.94	1.07	0.93	-1.15	3.508e-06	4.501e-05	(E) B4-Trimodal
FAM241B	10q22.1	5.44	7.16	1.65	1.06	-1.72	3.531e-06	4.527e-05	(E) B4-Trimodal
SUMF2	7p11.2	11.27	11.85	0.42	0.8	-0.59	3.533e-06	4.527e-05	(E) B4-Trimodal
NEIL3	4q34.3	6.13	7.07	0.81	0.98	-0.93	3.549e-06	4.544e-05	(E) B4-Trimodal
SLC25A32	8q22.3	9.1	9.64	0.49	0.47	-0.54	3.551e-06	4.544e-05	(E) B4-Trimodal
HINT3	6q22.32	9.41	8.94	0.42	0.47	0.47	3.607e-06	4.613e-05	(B) B1-Trimodal
PINK1	1p36.12	11.33	10.85	0.39	0.55	0.47	3.617e-06	4.622e-05	(B) B1-Trimodal
CKAP2L	2q14.1	8.18	8.94	0.67	0.78	-0.77	3.629e-06	4.635e-05	(E) B4-Trimodal
NEK11	3q22.1	5.75	6.63	0.75	0.96	-0.88	3.634e-06	4.638e-05	(E) B4-Trimodal
RAB18	10p12.1	11.48	11.06	0.3	0.59	0.43	3.655e-06	4.661e-05	(B) B1-Trimodal
XPR1	1q25.3	10.56	11.13	0.5	0.6	-0.57	3.708e-06	4.725e-05	(E) B4-Trimodal
RHPN1-AS1	8q24.3	2.72	3.88	1.03	1.15	-1.16	3.709e-06	4.725e-05	(E) B4-Trimodal
HDGFL2	19p13.3	9.8	10.22	0.34	0.49	-0.41	3.715e-06	4.728e-05	(E) B4-Trimodal
RASSF5	1q32.1	10.25	9.55	0.57	0.84	0.7	3.716e-06	4.728e-05	(B) B1-Trimodal
PREB	2p23.3	10.02	10.3	0.23	0.31	-0.27	3.742e-06	4.756e-05	(E) B4-Trimodal
SGCB	4q12	8.42	9.2	0.67	0.84	-0.78	3.743e-06	4.756e-05	(E) B4-Trimodal
VPS36	13q14.3	10.39	9.88	0.43	0.55	0.5	3.765e-06	4.781e-05	(B) B1-Trimodal
PIP5KL1	9q34.11	6.44	5.29	1.07	0.98	1.15	3.783e-06	4.8e-05	(B) B1-Trimodal
UCHL3	13q22.2	10.03	9.57	0.37	0.54	0.45	3.83e-06	4.856e-05	(B) B1-Trimodal
SLC7A1	13q12.3	12.74	12.01	0.63	0.8	0.73	3.832e-06	4.856e-05	(B) B1-Trimodal
LINC02159	5q34	5.65	4.06	1.39	1.65	1.59	3.853e-06	4.881e-05	(B) B1-Trimodal
MRPL33	2p23.2	8.1	8.55	0.36	0.55	-0.45	3.869e-06	4.895e-05	(E) B4-Trimodal
IDH2	15q26.1	11.95	11.26	0.62	0.67	0.69	3.869e-06	4.895e-05	(B) B1-Trimodal
PUF60	8q24.3	11.83	12.3	0.43	0.41	-0.47	3.882e-06	4.907e-05	(E) B4-Trimodal
MCEE	2p13.3	7.06	6.54	0.47	0.5	0.52	3.897e-06	4.924e-05	(B) B1-Trimodal
TCTN2	12q24.31	7.2	8	0.76	0.6	-0.81	3.909e-06	4.936e-05	(E) B4-Trimodal
HSD17B3	9q22.32	1.39	3.04	1.34	1.97	-1.65	3.919e-06	4.945e-05	(E) B4-Trimodal
RAB28	4p15.33	7.35	7.78	0.39	0.44	-0.44	3.924e-06	4.948e-05	(E) B4-Trimodal
MPHOSPH9	12q24.31	7.04	7.68	0.58	0.58	-0.64	3.932e-06	4.955e-05	(E) B4-Trimodal
KLHL42	12p11.22	9	9.49	0.42	0.56	-0.49	3.96e-06	4.988e-05	(E) B4-Trimodal
DDOST	1p36.12	12.29	12.6	0.26	0.38	-0.32	3.975e-06	5.003e-05	(E) B4-Trimodal
TPRXL	3p25.1	8.19	7.23	0.7	1.28	0.95	3.981e-06	5.004e-05	(B) B1-Trimodal
RNF215	22q12.2	6.88	7.49	0.54	0.64	-0.61	3.981e-06	5.004e-05	(E) B4-Trimodal
PAPPA2	1q25.2	0.63	1.77	0.74	1.64	-1.13	3.992e-06	5.015e-05	(E) B4-Trimodal
TOP1	20q12	11.68	11.34	0.28	0.4	0.34	4.033e-06	5.064e-05	(B) B1-Trimodal
CDCA7L	7p15.3	8.94	9.58	0.59	0.61	-0.65	4.061e-06	5.095e-05	(E) B4-Trimodal
AXDND1	1q25.2	0.61	1.55	0.6	1.4	-0.95	4.082e-06	5.119e-05	(E) B4-Trimodal
ZDHHC2	8p22	5.49	6.82	1.16	1.4	-1.32	4.087e-06	5.121e-05	(E) B4-Trimodal
FUT8-AS1	14q23.3	2.06	2.88	0.72	0.85	-0.82	4.094e-06	5.127e-05	(E) B4-Trimodal
BAIAP2	17q25.3	12.08	11.49	0.51	0.65	0.59	4.124e-06	5.161e-05	(B) B1-Trimodal
WNT10A	2q35	9.27	8	0.89	1.77	1.27	4.152e-06	5.193e-05	(B) B1-Trimodal
ECT2	3q26.31	9.95	10.67	0.65	0.69	-0.72	4.156e-06	5.195e-05	(E) B4-Trimodal
NUDT6	4q28.1	4.62	5.31	0.57	0.81	-0.69	4.161e-06	5.197e-05	(E) B4-Trimodal
GFER	16p13.3	8	8.43	0.4	0.36	-0.43	4.186e-06	5.224e-05	(E) B4-Trimodal
GNL1	6p21.33	10.12	10.58	0.36	0.58	-0.46	4.187e-06	5.224e-05	(E) B4-Trimodal
ERCC2	19q13.32	8.12	8.53	0.33	0.51	-0.41	4.192e-06	5.226e-05	(E) B4-Trimodal
SHC4	15q21.1	2.76	4.24	1.09	1.99	-1.48	4.198e-06	5.231e-05	(E) B4-Trimodal
RDH16	12q13.3	7.76	6.56	0.94	1.51	1.2	4.207e-06	5.239e-05	(B) B1-Trimodal
DNAAF11	8q24.22	2.21	3.51	1.17	1.3	-1.3	4.211e-06	5.241e-05	(E) B4-Trimodal
ANKMY2	7p21.1	7.75	8.2	0.4	0.44	-0.45	4.224e-06	5.253e-05	(E) B4-Trimodal
CYP4F12	19p13.12	5.28	3.3	1.76	2	1.97	4.231e-06	5.258e-05	(B) B1-Trimodal
BUB1	2q13	8.86	9.63	0.72	0.65	-0.77	4.25e-06	5.279e-05	(E) B4-Trimodal
DYNC1I1	7q21.3	3.1	4.88	1.54	1.95	-1.78	4.255e-06	5.282e-05	(E) B4-Trimodal
WNT4	1p36.12	9.64	8.49	0.86	1.54	1.16	4.263e-06	5.288e-05	(B) B1-Trimodal
ANXA9	1q21.3	6.57	4.66	1.81	1.43	1.91	4.274e-06	5.299e-05	(B) B1-Trimodal
ZBTB43	9q33.3	9.69	9.28	0.33	0.5	0.41	4.279e-06	5.301e-05	(B) B1-Trimodal
CEP290	12q21.32	7.26	7.98	0.69	0.55	-0.72	4.289e-06	5.31e-05	(E) B4-Trimodal
ABCC10	6p21.1	8.87	9.28	0.32	0.51	-0.41	4.291e-06	5.31e-05	(E) B4-Trimodal
SLC16A10	6q21	3.88	5.04	1.08	1.02	-1.16	4.301e-06	5.319e-05	(E) B4-Trimodal
CDC25C	5q31.2	6.27	7.1	0.76	0.77	-0.83	4.311e-06	5.327e-05	(E) B4-Trimodal
NR2C2AP	19p13.11	8.18	8.87	0.65	0.51	-0.68	4.319e-06	5.334e-05	(E) B4-Trimodal
NUDT3	6p21.31	8.31	8.85	0.51	0.44	-0.54	4.331e-06	5.345e-05	(E) B4-Trimodal
TESMIN	11q13.3	4.78	6.16	1.23	1.39	-1.38	4.333e-06	5.345e-05	(E) B4-Trimodal
ACSL1	4q35.1	11.46	10.56	0.82	0.84	0.9	4.341e-06	5.352e-05	(B) B1-Trimodal
FOXD2	1p33	4.2	4.99	0.74	0.71	-0.79	4.352e-06	5.362e-05	(E) B4-Trimodal
GPN3	12q24.11	8.34	8.75	0.38	0.36	-0.41	4.358e-06	5.366e-05	(E) B4-Trimodal
TBC1D12	10q23.33	7.68	7.23	0.38	0.53	0.45	4.388e-06	5.397e-05	(B) B1-Trimodal
GJB5	1p34.3	11.03	10.64	0.31	0.49	0.39	4.388e-06	5.397e-05	(B) B1-Trimodal
GPATCH2	1q41	7.92	8.33	0.33	0.49	-0.41	4.411e-06	5.421e-05	(E) B4-Trimodal
NR1H3	11p11.2	6.85	7.7	0.66	1.1	-0.86	4.486e-06	5.51e-05	(E) B4-Trimodal
PRIM2	6p11.2	7.48	8	0.48	0.49	-0.53	4.489e-06	5.511e-05	(E) B4-Trimodal
ASB4	7q21.3	0.2	0.82	0.38	0.94	-0.62	4.512e-06	5.535e-05	(E) B4-Trimodal
CMC2	16q23.2	8.49	8.96	0.42	0.51	-0.48	4.53e-06	5.553e-05	(E) B4-Trimodal
DDIT3	12q13.3	7.36	8.29	0.85	0.84	-0.92	4.532e-06	5.553e-05	(E) B4-Trimodal
CPSF4	7q22.1	8.86	9.38	0.43	0.6	-0.51	4.57e-06	5.596e-05	(E) B4-Trimodal
PLPPR2	19p13.2	9.72	9.02	0.62	0.74	0.7	4.584e-06	5.61e-05	(B) B1-Trimodal
GDPD5	11q13.4-q13.5	6.2	7.08	0.66	1.17	-0.87	4.648e-06	5.684e-05	(E) B4-Trimodal
STEAP3	2q14.2	9.64	10.43	0.71	0.81	-0.79	4.656e-06	5.691e-05	(E) B4-Trimodal
ARHGEF25	12q13.3	6.15	7.14	0.9	0.98	-0.99	4.66e-06	5.691e-05	(E) B4-Trimodal
SDC3	1p35.2	9.85	10.41	0.47	0.66	-0.56	4.662e-06	5.691e-05	(E) B4-Trimodal
MTERF3	8q22.1	8.39	8.99	0.54	0.58	-0.6	4.67e-06	5.696e-05	(E) B4-Trimodal
KRT84	12q13.13	4.51	2.21	2.19	1.8	2.3	4.672e-06	5.696e-05	(B) B1-Trimodal
SPAG5	17q11.2	9.14	9.89	0.7	0.65	-0.75	4.686e-06	5.71e-05	(E) B4-Trimodal
RNF220	1p34.1	10.14	10.46	0.29	0.33	-0.32	4.694e-06	5.716e-05	(E) B4-Trimodal
PTPN21	14q31.3	9.09	8.61	0.38	0.62	0.48	4.719e-06	5.743e-05	(B) B1-Trimodal
KLK14	19q13.41	8.12	4.93	2.93	3	3.19	4.733e-06	5.757e-05	(B) B1-Trimodal
JTB	1q21.3	10.45	10.82	0.29	0.47	-0.37	4.751e-06	5.772e-05	(E) B4-Trimodal
RBM11	21q11.2	1.17	2.59	1.12	1.8	-1.42	4.752e-06	5.772e-05	(E) B4-Trimodal
SLC2A4RG	20q13.33	10.24	10.73	0.43	0.54	-0.49	4.757e-06	5.775e-05	(E) B4-Trimodal
SNRNP40	1p35.2	9.62	9.95	0.29	0.37	-0.34	4.765e-06	5.779e-05	(E) B4-Trimodal
POT1	7q31.33	8.2	8.72	0.46	0.55	-0.52	4.766e-06	5.779e-05	(E) B4-Trimodal
FGF19	11q13.3	0.58	2.05	0.92	2.2	-1.47	4.789e-06	5.802e-05	(E) B4-Trimodal
MUTYH	1p34.1	7.1	7.7	0.56	0.55	-0.6	4.791e-06	5.802e-05	(E) B4-Trimodal
STARD7	2q11.2	11.46	11.88	0.32	0.57	-0.42	4.83e-06	5.845e-05	(E) B4-Trimodal
XPO1	2p15	11.78	12.07	0.24	0.35	-0.29	4.834e-06	5.847e-05	(E) B4-Trimodal
CCDC113	16q21	6.06	6.97	0.79	1.02	-0.91	4.837e-06	5.847e-05	(E) B4-Trimodal
TENT4A	5p15.31	9.4	9.87	0.39	0.57	-0.47	4.848e-06	5.857e-05	(E) B4-Trimodal
ZDHHC19	3q29	0.42	1.15	0.45	1.1	-0.73	4.852e-06	5.858e-05	(E) B4-Trimodal
KCTD13	16p11.2	7.06	7.64	0.5	0.64	-0.58	4.864e-06	5.869e-05	(E) B4-Trimodal
MT1A	16q13	0.94	2.02	0.7	1.58	-1.07	4.87e-06	5.872e-05	(E) B4-Trimodal
SLAIN2	4p11	11.05	10.58	0.42	0.49	0.47	4.876e-06	5.877e-05	(B) B1-Trimodal
TACC2	10q26.13	11.39	10.79	0.53	0.65	0.6	4.883e-06	5.881e-05	(B) B1-Trimodal
REXO2	11q23.2	10.53	9.93	0.51	0.66	0.59	4.91e-06	5.91e-05	(B) B1-Trimodal
CPNE2	16q13	8.94	9.6	0.6	0.64	-0.65	4.991e-06	5.998e-05	(E) B4-Trimodal
SUPV3L1	10q22.1	8.92	9.27	0.3	0.39	-0.35	4.991e-06	5.998e-05	(E) B4-Trimodal
CBX3	7p15.2	11.46	12.01	0.5	0.5	-0.54	4.992e-06	5.998e-05	(E) B4-Trimodal
SLC6A14	Xq23	9.85	7.74	1.65	2.74	2.11	4.996e-06	5.999e-05	(B) B1-Trimodal
FAR2	12p11.22	4.62	5.63	0.87	1.15	-1.01	5.014e-06	6.017e-05	(E) B4-Trimodal
COTL1	16q24.1	10.93	11.63	0.56	0.87	-0.69	5.05e-06	6.057e-05	(E) B4-Trimodal
KLHL10	17q21.2	0.25	0.73	0.41	0.54	-0.48	5.08e-06	6.089e-05	(E) B4-Trimodal
CCDC106	19q13.42	6	6.94	0.9	0.79	-0.94	5.092e-06	6.099e-05	(E) B4-Trimodal
TNK1	17p13.1	8.53	9.11	0.51	0.62	-0.58	5.095e-06	6.099e-05	(E) B4-Trimodal
QSOX2	9q34.3	8.76	9.39	0.58	0.6	-0.63	5.119e-06	6.124e-05	(E) B4-Trimodal
KLK13	19q13.41	10.76	7.88	2.56	3.02	2.88	5.121e-06	6.124e-05	(B) B1-Trimodal
HAUS8	19p13.11	7.15	7.82	0.63	0.6	-0.67	5.136e-06	6.137e-05	(E) B4-Trimodal
CIDECP1	3p25.3	5.68	6.2	0.49	0.44	-0.52	5.174e-06	6.179e-05	(E) B4-Trimodal
MECOM	3q26.2	6.53	7.65	0.96	1.27	-1.12	5.214e-06	6.224e-05	(E) B4-Trimodal
LINC01096	4p15.33	0.9	1.86	0.78	1.18	-0.96	5.221e-06	6.228e-05	(E) B4-Trimodal
LINC00339	1p36.12	6.63	7.13	0.46	0.53	-0.51	5.225e-06	6.229e-05	(E) B4-Trimodal
FRMD4B	3p14.1	10.4	9.84	0.52	0.54	0.56	5.23e-06	6.231e-05	(B) B1-Trimodal
ODF2	9q34.11	9.64	10.11	0.41	0.5	-0.47	5.235e-06	6.233e-05	(E) B4-Trimodal
DGKA	12q13.2	11.59	11.09	0.45	0.48	0.49	5.238e-06	6.233e-05	(B) B1-Trimodal
PXYLP1	3q23	6.14	7.22	0.94	1.2	-1.08	5.268e-06	6.265e-05	(E) B4-Trimodal
SERPINB1	6p25.2	13.05	12.08	0.81	1.16	0.97	5.347e-06	6.356e-05	(B) B1-Trimodal
ORMDL2	12q13.2	10.34	9.89	0.4	0.5	0.45	5.38e-06	6.391e-05	(B) B1-Trimodal
CRB3	19p13.3	8.68	7.98	0.55	0.92	0.7	5.423e-06	6.438e-05	(B) B1-Trimodal
EMC1	1p36.13	10.51	11.02	0.48	0.48	-0.51	5.429e-06	6.442e-05	(E) B4-Trimodal
H2AZ1	4q23	11.71	12.27	0.51	0.58	-0.57	5.435e-06	6.442e-05	(E) B4-Trimodal
LCE2B	1q21.3	5.02	1.64	3.32	2.18	3.38	5.436e-06	6.442e-05	(B) B1-Trimodal
SRSF7	2p22.1	10.65	11.05	0.35	0.45	-0.4	5.444e-06	6.448e-05	(E) B4-Trimodal
RETN	19p13.2	0.47	1.2	0.54	1	-0.73	5.461e-06	6.461e-05	(E) B4-Trimodal
CENPBD1P1	19q13.43	8.77	9.14	0.33	0.42	-0.38	5.462e-06	6.461e-05	(E) B4-Trimodal
CTTNBP2NL	1p13.2	10.46	9.95	0.45	0.56	0.51	5.499e-06	6.502e-05	(B) B1-Trimodal
AGRN	1p36.33	13.06	13.76	0.58	0.84	-0.7	5.511e-06	6.511e-05	(E) B4-Trimodal
ULK4P3	15q13.2	0.76	1.55	0.68	0.91	-0.79	5.525e-06	6.524e-05	(E) B4-Trimodal
LZTS2	10q24.31	9.74	10.34	0.56	0.59	-0.61	5.531e-06	6.527e-05	(E) B4-Trimodal
SHPK	17p13.2	9.47	8.93	0.5	0.55	0.54	5.535e-06	6.527e-05	(B) B1-Trimodal
ELOVL7	5q12.1	9.51	8.03	1.42	1.24	1.48	5.59e-06	6.589e-05	(B) B1-Trimodal
B3GALT6	1p36.33	8.66	9.28	0.6	0.51	-0.62	5.666e-06	6.674e-05	(E) B4-Trimodal
DZIP3	3q13.13	6.78	7.37	0.51	0.68	-0.59	5.733e-06	6.748e-05	(E) B4-Trimodal
MERTK	2q13	5.9	6.93	0.91	1.13	-1.03	5.735e-06	6.748e-05	(E) B4-Trimodal
TMEM116	12q24.13	5.68	6.55	0.71	1.1	-0.88	5.757e-06	6.769e-05	(E) B4-Trimodal
NCKAP5L	12q13.12	8.67	9.29	0.53	0.69	-0.61	5.76e-06	6.769e-05	(E) B4-Trimodal
DNAJB11	3q27.3	10.64	11.18	0.5	0.5	-0.54	5.773e-06	6.781e-05	(E) B4-Trimodal
TNIK	3q26.2-q26.31	5.15	6.33	1.03	1.32	-1.18	5.825e-06	6.838e-05	(E) B4-Trimodal
CDC42EP3	2p22.2	9.09	9.71	0.52	0.74	-0.62	5.838e-06	6.849e-05	(E) B4-Trimodal
LIG1	19q13.33	9.34	9.85	0.44	0.56	-0.5	5.858e-06	6.868e-05	(E) B4-Trimodal
C9ORF116	9q34.3	3.44	4.26	0.76	0.75	-0.82	5.873e-06	6.882e-05	(E) B4-Trimodal
KHNYN	14q12	11.43	11.02	0.37	0.43	0.41	5.883e-06	6.89e-05	(B) B1-Trimodal
STARD5	15q25.1	9.62	8.91	0.6	0.87	0.71	5.887e-06	6.89e-05	(B) B1-Trimodal
KLK6	19q13.41	11.11	8.68	2.19	2.54	2.43	5.891e-06	6.891e-05	(B) B1-Trimodal
PIWIL4	11q21	3.12	4.16	0.95	1.04	-1.04	5.907e-06	6.906e-05	(E) B4-Trimodal
SMAGP	12q13.13	9.28	8.73	0.46	0.68	0.55	5.956e-06	6.959e-05	(B) B1-Trimodal
SOCS2	12q	6.99	7.88	0.79	0.97	-0.89	5.994e-06	6.999e-05	(E) B4-Trimodal
SPRR4	1q21.3	8.15	5.28	2.46	3.38	2.87	6.022e-06	7.028e-05	(B) B1-Trimodal
RFXAP	13q13.3	5.41	5.97	0.5	0.6	-0.56	6.04e-06	7.044e-05	(E) B4-Trimodal
PLAUR	19q13	9.78	10.75	0.93	0.83	-0.97	6.052e-06	7.054e-05	(E) B4-Trimodal
GLB1	3p22.3	9.6	10.05	0.38	0.54	-0.45	6.063e-06	7.063e-05	(E) B4-Trimodal
PKD1L3	16q22.2	0.16	0.59	0.33	0.58	-0.43	6.102e-06	7.104e-05	(E) B4-Trimodal
METAP2	12q22	11.38	11.11	0.24	0.32	0.28	6.125e-06	7.126e-05	(B) B1-Trimodal
HMGB3	Xq28	9.95	10.59	0.56	0.7	-0.64	6.146e-06	7.147e-05	(E) B4-Trimodal
CTNND1	11q12.1	13.8	13.29	0.46	0.53	0.51	6.15e-06	7.147e-05	(B) B1-Trimodal
ZNF117	7q11.21	10.2	9.12	0.82	1.48	1.08	6.189e-06	7.189e-05	(B) B1-Trimodal
CYP2C19	10q23.33	2.85	1.1	1.69	1.43	1.75	6.198e-06	7.194e-05	(B) B1-Trimodal
TGM2	20q11.23	9.31	10.79	1.34	1.55	-1.48	6.307e-06	7.317e-05	(E) B4-Trimodal
DET1	15q26.1	5.17	5.82	0.58	0.71	-0.65	6.317e-06	7.324e-05	(E) B4-Trimodal
METTL7B	12q13.2	2.41	4.2	1.67	1.72	-1.79	6.323e-06	7.326e-05	(E) B4-Trimodal
WDFY2	13q14.3	9.55	9.06	0.45	0.51	0.49	6.326e-06	7.326e-05	(B) B1-Trimodal
TMEM38B	9q31.2	6.9	7.57	0.59	0.73	-0.67	6.354e-06	7.351e-05	(E) B4-Trimodal
DNAJC22	12q13.12	1.65	2.82	0.94	1.52	-1.18	6.355e-06	7.351e-05	(E) B4-Trimodal
MSI2	17q22	6.62	7.33	0.65	0.75	-0.71	6.457e-06	7.465e-05	(E) B4-Trimodal
CDCA5	11q13.1	9.53	10.32	0.75	0.67	-0.78	6.468e-06	7.473e-05	(E) B4-Trimodal
OGG1	3p25.3	7.15	7.6	0.37	0.55	-0.44	6.478e-06	7.48e-05	(E) B4-Trimodal
DOK7	4p16.3	3.14	4.63	1.27	1.8	-1.5	6.497e-06	7.498e-05	(E) B4-Trimodal
ANKAR	2q32.2	3.27	3.89	0.57	0.6	-0.61	6.559e-06	7.565e-05	(E) B4-Trimodal
CNKSR3	6q25.2	8.82	8.01	0.66	1.05	0.81	6.581e-06	7.586e-05	(B) B1-Trimodal
TBC1D1	4p14	9.14	9.77	0.56	0.7	-0.63	6.621e-06	7.628e-05	(E) B4-Trimodal
CDC20	1p34.2	10.36	11.09	0.67	0.75	-0.73	6.659e-06	7.667e-05	(E) B4-Trimodal
LCMT1	16p12.1	9.67	9.17	0.47	0.45	0.49	6.684e-06	7.688e-05	(B) B1-Trimodal
RUVBL1	3q21.3	10.46	10.98	0.49	0.48	-0.52	6.688e-06	7.688e-05	(E) B4-Trimodal
STX11	6q24.2	8.77	7.76	0.87	1.18	1.01	6.691e-06	7.688e-05	(B) B1-Trimodal
IFT27	22q12.3	7.29	7.93	0.59	0.68	-0.65	6.692e-06	7.688e-05	(E) B4-Trimodal
XRCC3	14q32.33	8.45	9.08	0.58	0.64	-0.63	6.703e-06	7.696e-05	(E) B4-Trimodal
SLC2A14	12p13.31	2.96	3.87	0.81	0.99	-0.9	6.712e-06	7.699e-05	(E) B4-Trimodal
TIGD4	4q31.3	1.4	2.12	0.63	0.82	-0.71	6.713e-06	7.699e-05	(E) B4-Trimodal
EXOSC5	19q13.2	8.46	8.99	0.5	0.52	-0.53	6.738e-06	7.723e-05	(E) B4-Trimodal
TMEM25	11q23.3	5.89	7.16	1.15	1.36	-1.27	6.796e-06	7.784e-05	(E) B4-Trimodal
TAB2	6q25.1	11.3	10.88	0.38	0.44	0.41	6.8e-06	7.784e-05	(B) B1-Trimodal
AURKA	20q13.2	8.93	9.76	0.8	0.67	-0.83	6.807e-06	7.787e-05	(E) B4-Trimodal
LAMB3	1q32.2	13.51	14.63	1.07	1.04	-1.13	6.821e-06	7.8e-05	(E) B4-Trimodal
CFAP410	21q22.3	7.13	7.66	0.42	0.7	-0.53	6.827e-06	7.801e-05	(E) B4-Trimodal
SEC14L4	22q12.2	1.29	2.82	1.06	2.25	-1.53	6.83e-06	7.801e-05	(E) B4-Trimodal
RHOG	11p15.4	11.05	10.67	0.25	0.56	0.38	6.845e-06	7.814e-05	(B) B1-Trimodal
DHX9	1q25.3	11.78	12.07	0.27	0.28	-0.29	6.85e-06	7.815e-05	(E) B4-Trimodal
METTL27	7q11.23	2.77	4.19	1.31	1.45	-1.43	6.885e-06	7.85e-05	(E) B4-Trimodal
EIF2B2	14q24.3	10.14	9.65	0.48	0.45	0.5	6.933e-06	7.899e-05	(B) B1-Trimodal
RHBDL2	1p34.3	8.59	7.85	0.65	0.84	0.74	6.939e-06	7.899e-05	(B) B1-Trimodal
DPY19L2P1	7p14.2	0.53	1.58	0.57	1.7	-1.06	6.94e-06	7.899e-05	(E) B4-Trimodal
NGB	14q24.3	0.84	2.54	1.31	2.29	-1.69	6.96e-06	7.918e-05	(E) B4-Trimodal
EIF4G2	11p15.4	14.68	14.38	0.24	0.4	0.3	7.003e-06	7.962e-05	(B) B1-Trimodal
SLC52A2	8q24.3	10.76	11.27	0.49	0.49	-0.52	7.021e-06	7.974e-05	(E) B4-Trimodal
PPP5C	19q13.32	10.09	10.41	0.29	0.35	-0.32	7.022e-06	7.974e-05	(E) B4-Trimodal
ACOT4	14q24.3	4.75	5.63	0.79	0.95	-0.88	7.066e-06	8.02e-05	(E) B4-Trimodal
DNAJC12	10q21.3	3.06	4.18	1.01	1.2	-1.12	7.075e-06	8.025e-05	(E) B4-Trimodal
UBE2Q1	1q21.3	10.46	10.71	0.22	0.3	-0.25	7.085e-06	8.031e-05	(E) B4-Trimodal
NNMT	11q23.2	9.21	10.41	0.97	1.55	-1.2	7.103e-06	8.047e-05	(E) B4-Trimodal
GCDH	19p13.13	8.12	8.59	0.41	0.53	-0.47	7.142e-06	8.087e-05	(E) B4-Trimodal
TBC1D3	17q12	8.73	7.89	0.81	0.76	0.85	7.181e-06	8.127e-05	(B) B1-Trimodal
ADSL	22q13.1	9.7	10.17	0.42	0.52	-0.47	7.242e-06	8.188e-05	(E) B4-Trimodal
SEC24C	10q22.2	11.92	11.61	0.26	0.38	0.31	7.244e-06	8.188e-05	(B) B1-Trimodal
ZNF691	1p34.2	6.68	7.21	0.51	0.42	-0.53	7.248e-06	8.188e-05	(E) B4-Trimodal
RBBP4	1p35.1	10.87	11.18	0.27	0.35	-0.3	7.272e-06	8.211e-05	(E) B4-Trimodal
CHST14	15q15.1	7.87	8.72	0.82	0.7	-0.85	7.286e-06	8.222e-05	(E) B4-Trimodal
AUNIP	1p36.11	6.61	7.28	0.63	0.66	-0.67	7.303e-06	8.237e-05	(E) B4-Trimodal
H2AZ2	7p13	11.11	11.55	0.41	0.44	-0.44	7.333e-06	8.266e-05	(E) B4-Trimodal
AACS	12q24.31	10.68	10.26	0.38	0.47	0.42	7.34e-06	8.269e-05	(B) B1-Trimodal
C17ORF75	17q11.2	7.46	8.02	0.52	0.57	-0.56	7.446e-06	8.384e-05	(E) B4-Trimodal
SLC35B1	17q21.33	9.51	9.88	0.36	0.31	-0.37	7.489e-06	8.426e-05	(E) B4-Trimodal
SIVA1	14q32.33	9.87	10.35	0.43	0.53	-0.48	7.492e-06	8.426e-05	(E) B4-Trimodal
SPHK2	19q13.33	7.56	7.97	0.39	0.38	-0.41	7.504e-06	8.434e-05	(E) B4-Trimodal
MGAT4C	12q21.31-q21.32	0.32	1.27	0.47	1.56	-0.95	7.532e-06	8.462e-05	(E) B4-Trimodal
PREP	6q21	10.62	10.29	0.28	0.4	0.33	7.557e-06	8.484e-05	(B) B1-Trimodal
KIAA1671	22q11.23	11.31	10.59	0.64	0.79	0.71	7.575e-06	8.498e-05	(B) B1-Trimodal
MAPK7	17p11.2	9.51	8.92	0.59	0.4	0.59	7.577e-06	8.498e-05	(B) B1-Trimodal
NEK3	13q14.3	5.9	6.64	0.7	0.73	-0.74	7.613e-06	8.533e-05	(E) B4-Trimodal
LINC00623	1p11.2	7	7.68	0.59	0.81	-0.68	7.621e-06	8.534e-05	(E) B4-Trimodal
TROAP	12q13.12	8.11	8.94	0.78	0.79	-0.82	7.624e-06	8.534e-05	(E) B4-Trimodal
SLC16A3	17q25.3	10.28	11.25	0.91	0.97	-0.97	7.627e-06	8.534e-05	(E) B4-Trimodal
NPPC	2q37.1	0.04	0.45	0.14	0.72	-0.41	7.631e-06	8.534e-05	(E) B4-Trimodal
SLC9A3R1	17q25.1	12.2	11.51	0.52	0.96	0.69	7.642e-06	8.542e-05	(B) B1-Trimodal
PDGFA	7p22.3	8.59	9.48	0.85	0.77	-0.88	7.652e-06	8.547e-05	(E) B4-Trimodal
AHCTF1	1q44	10.03	10.36	0.29	0.38	-0.33	7.659e-06	8.552e-05	(E) B4-Trimodal
HMGN2	1p36.11	11.92	12.46	0.47	0.63	-0.54	7.679e-06	8.568e-05	(E) B4-Trimodal
SRPX	Xp11.4	6.66	8.3	1.47	1.86	-1.65	7.695e-06	8.581e-05	(E) B4-Trimodal
NEMP1	12q13.3	8.72	9.46	0.69	0.73	-0.74	7.701e-06	8.584e-05	(E) B4-Trimodal
RANBP9	6p23	10.47	9.92	0.54	0.46	0.55	7.709e-06	8.588e-05	(B) B1-Trimodal
CENPO	2p23.3	7.18	7.78	0.57	0.56	-0.6	7.714e-06	8.588e-05	(E) B4-Trimodal
GINS2	16q24.1	8.05	8.84	0.73	0.81	-0.78	7.766e-06	8.641e-05	(E) B4-Trimodal
EVA1B	1p34.3	6.88	7.45	0.48	0.7	-0.57	7.811e-06	8.687e-05	(E) B4-Trimodal
IGFBP7	4q12	11.11	11.8	0.61	0.81	-0.69	7.82e-06	8.691e-05	(E) B4-Trimodal
ZNF34	8q24.3	5.87	6.44	0.56	0.49	-0.58	7.86e-06	8.731e-05	(E) B4-Trimodal
APOBEC3A	22q13.1	10.33	8.72	1.35	2.02	1.61	7.908e-06	8.779e-05	(B) B1-Trimodal
RNASE2	14q11.2	2.01	3.3	1.21	1.29	-1.29	7.921e-06	8.785e-05	(E) B4-Trimodal
CCDC136	7q32.1	3.08	4.02	0.83	1.07	-0.94	7.922e-06	8.785e-05	(E) B4-Trimodal
SLC26A10	12q13.3	2.73	3.95	1.16	1.14	-1.22	7.93e-06	8.789e-05	(E) B4-Trimodal
HOXB8	17q21.32	0.78	1.82	0.81	1.42	-1.04	7.982e-06	8.842e-05	(E) B4-Trimodal
NCAPD2	12p13.31	10.97	11.59	0.54	0.71	-0.61	8.011e-06	8.869e-05	(E) B4-Trimodal
PELI1	2p14	10.38	9.73	0.58	0.76	0.65	8.024e-06	8.878e-05	(B) B1-Trimodal
LSM4	19p13.11	10.55	11	0.42	0.48	-0.46	8.084e-06	8.94e-05	(E) B4-Trimodal
TRIM7	5q35.3	9.31	8.59	0.66	0.77	0.72	8.092e-06	8.944e-05	(B) B1-Trimodal
PTPRQ	12q21.31	0.71	1.76	0.85	1.37	-1.05	8.113e-06	8.962e-05	(E) B4-Trimodal
LAMC2	1q25.3	13.78	15.25	1.44	1.2	-1.47	8.196e-06	9.048e-05	(E) B4-Trimodal
MCM7	7q22.1	11.42	12.12	0.64	0.77	-0.7	8.202e-06	9.051e-05	(E) B4-Trimodal
DNAH14	1q42.12	3.2	5.05	1.68	2.06	-1.85	8.265e-06	9.114e-05	(E) B4-Trimodal
CDC7	1p22.1	7.19	7.92	0.7	0.67	-0.73	8.271e-06	9.114e-05	(E) B4-Trimodal
PKD2	4q22.1	8.1	8.68	0.54	0.59	-0.58	8.273e-06	9.114e-05	(E) B4-Trimodal
ARMC5	16p11.2	9.01	8.49	0.47	0.55	0.51	8.302e-06	9.14e-05	(B) B1-Trimodal
RFPL1	22q12.2	2.76	1.12	1.64	1.18	1.64	8.33e-06	9.167e-05	(B) B1-Trimodal
TRABD2A	2p11.2	3.99	5.24	1.03	1.6	-1.25	8.378e-06	9.208e-05	(E) B4-Trimodal
SMPD2	6q21	8.45	7.86	0.57	0.54	0.59	8.381e-06	9.208e-05	(B) B1-Trimodal
HNRNPD	4q21.22	11.75	12.26	0.51	0.43	-0.52	8.382e-06	9.208e-05	(E) B4-Trimodal
NSFL1C	20p13	11.74	11.36	0.35	0.44	0.39	8.428e-06	9.248e-05	(B) B1-Trimodal
BACH2	6q15	5.46	6.5	0.97	1.08	-1.04	8.428e-06	9.248e-05	(E) B4-Trimodal
TMEM231	16q23.1	4.82	5.8	0.84	1.22	-0.98	8.459e-06	9.277e-05	(E) B4-Trimodal
GRB10	7p12.1	8.43	9.28	0.72	1.05	-0.84	8.523e-06	9.343e-05	(E) B4-Trimodal
ACSBG1	15q25.1	4.14	2.95	1.16	1.06	1.2	8.529e-06	9.344e-05	(B) B1-Trimodal
PYCARD	16p11.2	10.83	10.15	0.56	0.88	0.68	8.541e-06	9.352e-05	(B) B1-Trimodal
TPST1	7q11.21	7.85	8.89	1.01	0.87	-1.03	8.551e-06	9.358e-05	(E) B4-Trimodal
DHRS9	2q31.1	8.79	6.79	1.7	2.5	2	8.558e-06	9.36e-05	(B) B1-Trimodal
GFOD1	6p24.1-p23	5.29	4.51	0.71	0.89	0.79	8.579e-06	9.378e-05	(B) B1-Trimodal
UBA2	19q13.11	10.98	11.29	0.22	0.45	-0.31	8.587e-06	9.382e-05	(E) B4-Trimodal
ASRGL1	11q12.3	3.97	4.87	0.84	0.91	-0.89	8.602e-06	9.393e-05	(E) B4-Trimodal
FZD2	17q21.31	6.42	7.18	0.67	0.89	-0.76	8.609e-06	9.395e-05	(E) B4-Trimodal
M6PR	12p13.31	11.27	11.7	0.4	0.44	-0.43	8.628e-06	9.411e-05	(E) B4-Trimodal
PARVB	22q13.31	7.81	8.85	1.02	0.87	-1.04	8.68e-06	9.459e-05	(E) B4-Trimodal
ENDOV	17q25.3	6.34	7.13	0.74	0.8	-0.79	8.682e-06	9.459e-05	(E) B4-Trimodal
CARD19	9q22.31	8.39	8.9	0.45	0.6	-0.51	8.696e-06	9.469e-05	(E) B4-Trimodal
GALNT14	2p23.1	7.18	8.75	1.5	1.49	-1.57	8.715e-06	9.482e-05	(E) B4-Trimodal
ZDHHC13	11p15.1	9.83	9.16	0.64	0.65	0.67	8.721e-06	9.482e-05	(B) B1-Trimodal
RBBP8NL	20q13.33	6.31	5.18	0.81	1.64	1.12	8.722e-06	9.482e-05	(B) B1-Trimodal
ZSCAN31	6p22.1	8.45	7.42	0.88	1.29	1.03	8.729e-06	9.485e-05	(B) B1-Trimodal
FAM53A	4p16.3	3.25	3.96	0.66	0.75	-0.71	8.813e-06	9.571e-05	(E) B4-Trimodal
FADS3	11q12.2	8.15	9.3	1.08	1.18	-1.15	8.846e-06	9.601e-05	(E) B4-Trimodal
TFAP2A	6p24.3	11.44	11.01	0.37	0.53	0.43	8.862e-06	9.614e-05	(B) B1-Trimodal
DKK1	10q21.1	5.76	8.23	2.34	2.43	-2.47	8.872e-06	9.619e-05	(E) B4-Trimodal
PSMB4	1q21.3	11.91	12.29	0.36	0.37	-0.38	8.908e-06	9.652e-05	(E) B4-Trimodal
THBS1	15q14	11.59	12.77	1.05	1.36	-1.18	8.923e-06	9.663e-05	(E) B4-Trimodal
KATNAL1	13q12.3	7.64	8.28	0.58	0.73	-0.64	8.944e-06	9.681e-05	(E) B4-Trimodal
EME1	17q21.33	6	6.83	0.81	0.7	-0.83	8.971e-06	9.705e-05	(E) B4-Trimodal
WBP2NL	22q13.2	0.37	0.92	0.44	0.74	-0.55	9e-06	9.731e-05	(E) B4-Trimodal
SFTPA1	10q22.3	3.24	1.14	2.12	1.43	2.1	9.007e-06	9.733e-05	(B) B1-Trimodal
PPP2CA	5q31.1	12.19	11.79	0.38	0.37	0.4	9.011e-06	9.733e-05	(B) B1-Trimodal
CDHR3	7q22.3	2.2	3.24	0.89	1.31	-1.04	9.064e-06	9.785e-05	(E) B4-Trimodal
MDP1	14q12	6.37	6.9	0.47	0.64	-0.53	9.101e-06	9.819e-05	(E) B4-Trimodal
FAM214B	9p13.3	10.48	9.7	0.73	0.78	0.77	9.202e-06	9.918e-05	(B) B1-Trimodal
MSMO1	4q32.3	11.75	10.69	1.06	0.84	1.06	9.202e-06	9.918e-05	(B) B1-Trimodal
SREK1IP1	5q12.3	9.92	9.4	0.45	0.63	0.52	9.225e-06	9.936e-05	(B) B1-Trimodal
LRATD1	2p24.3	10.39	8.79	1.44	1.8	1.59	9.269e-06	9.978e-05	(B) B1-Trimodal
TIAF1	17q11.2	9.45	8.9	0.49	0.63	0.55	9.302e-06	0.0001001	(B) B1-Trimodal
POGZ	1q21.3	9.68	10.02	0.31	0.37	-0.34	9.32e-06	0.0001002	(E) B4-Trimodal
C14ORF93	14q11.2	7.07	7.41	0.31	0.38	-0.34	9.321e-06	0.0001002	(E) B4-Trimodal
ZNF26	12q24.33	6.63	7.28	0.65	0.48	-0.65	9.392e-06	0.0001009	(E) B4-Trimodal
LNP1	3q12.2	4.46	5.4	0.92	0.8	-0.93	9.398e-06	0.0001009	(E) B4-Trimodal
LBH	2p23.1	9.51	10.28	0.65	0.98	-0.77	9.453e-06	0.0001014	(E) B4-Trimodal
TP73-AS1	1p36.32	6.38	7.32	0.88	0.98	-0.94	9.484e-06	0.0001017	(E) B4-Trimodal
CUL3	2q36.2	10.72	10.37	0.31	0.4	0.35	9.537e-06	0.0001022	(B) B1-Trimodal
KIFC1	6p21.32	9.35	10.08	0.71	0.7	-0.73	9.587e-06	0.0001027	(E) B4-Trimodal
FANCA	16q24.3	8.28	8.89	0.56	0.68	-0.61	9.616e-06	0.000103	(E) B4-Trimodal
PRR19	19q13.2	4.69	5.34	0.59	0.7	-0.64	9.657e-06	0.0001033	(E) B4-Trimodal
FLG2	1q21.3	6.81	2.81	4.03	2.91	4	9.717e-06	0.0001039	(B) B1-Trimodal
HYI	1p34.2	6.79	7.83	0.99	1.02	-1.03	9.771e-06	0.0001045	(E) B4-Trimodal
KALRN	3q21.1-q21.2	8.59	7.52	0.99	1.18	1.07	9.78e-06	0.0001045	(B) B1-Trimodal
NDC80	18p11.32	8.19	9	0.78	0.81	-0.82	9.793e-06	0.0001046	(E) B4-Trimodal
S100A13	1q21.3	9.37	10.06	0.62	0.79	-0.69	9.809e-06	0.0001047	(E) B4-Trimodal
SLC29A3	10q22.1	6.55	7.26	0.66	0.76	-0.71	9.838e-06	0.0001049	(E) B4-Trimodal
RAD21	8q24.11	12.14	12.56	0.41	0.42	-0.43	9.839e-06	0.0001049	(E) B4-Trimodal
METTL21A	2q33.3	6.73	7.14	0.35	0.52	-0.41	9.848e-06	0.0001049	(E) B4-Trimodal
GLB1L	2q35	5.65	6.43	0.7	0.89	-0.78	9.872e-06	0.0001051	(E) B4-Trimodal
FBXO5	6q25.2	7.51	8.12	0.59	0.61	-0.61	9.893e-06	0.0001053	(E) B4-Trimodal
CBX1	17q21.32	10.23	10.68	0.43	0.47	-0.45	9.918e-06	0.0001055	(E) B4-Trimodal
MOGS	2p13.1	10.51	10.84	0.31	0.35	-0.33	1.002e-05	0.0001065	(E) B4-Trimodal
RABIF	1q32.1	8.93	8.6	0.3	0.37	0.33	1.007e-05	0.000107	(B) B1-Trimodal
TEC	4p12-p11	6.14	4.86	1.3	0.89	1.28	1.013e-05	0.0001076	(B) B1-Trimodal
TFAM	10q21.1	8.72	9.15	0.39	0.48	-0.43	1.018e-05	0.0001081	(E) B4-Trimodal
FFAR2	19q13.12	6.38	4.93	1.27	1.78	1.45	1.024e-05	0.0001086	(B) B1-Trimodal
TFB2M	1q44	8.15	8.61	0.46	0.4	-0.46	1.029e-05	0.0001091	(E) B4-Trimodal
C3ORF18	3p21.31	4.65	5.45	0.72	0.94	-0.81	1.029e-05	0.0001091	(E) B4-Trimodal
SEPTIN5	22q11.21	9.97	8.88	0.94	1.38	1.09	1.037e-05	0.0001099	(B) B1-Trimodal
RHBDF1	16p13.3	9.85	9.44	0.35	0.53	0.41	1.039e-05	0.0001101	(B) B1-Trimodal
ASXL1	20q11.21	10.12	10.49	0.33	0.45	-0.37	1.046e-05	0.0001107	(E) B4-Trimodal
LCE1B	1q21.3	4.17	1.62	2.63	1.47	2.55	1.047e-05	0.0001107	(B) B1-Trimodal
SIGLEC11	19q13.33	1.22	2.13	0.79	1.14	-0.92	1.048e-05	0.0001108	(E) B4-Trimodal
RMI2	16p13.13	7.74	8.58	0.81	0.81	-0.84	1.05e-05	0.0001109	(E) B4-Trimodal
BBS12	4q27	5.98	6.57	0.56	0.64	-0.6	1.058e-05	0.0001117	(E) B4-Trimodal
UBIAD1	1p36.22	8.58	9.02	0.44	0.35	-0.44	1.059e-05	0.0001118	(E) B4-Trimodal
VEZF1	17q22	9.18	9.71	0.53	0.5	-0.54	1.061e-05	0.0001119	(E) B4-Trimodal
FARP2	2q37.3	8.35	7.71	0.61	0.63	0.64	1.062e-05	0.0001119	(B) B1-Trimodal
RAP1GAP	1p36.12	8.54	7.65	0.6	1.36	0.89	1.062e-05	0.0001119	(B) B1-Trimodal
ADIRF	10q23.2	10.47	9.58	0.72	1.2	0.89	1.064e-05	0.000112	(B) B1-Trimodal
VKORC1L1	7q11.21	9.62	9.98	0.32	0.43	-0.36	1.064e-05	0.000112	(E) B4-Trimodal
LDLRAD2	1p36.12	7.11	7.62	0.46	0.62	-0.52	1.065e-05	0.000112	(E) B4-Trimodal
MDK	11p11.2	9.55	10.83	1.2	1.37	-1.28	1.07e-05	0.0001125	(E) B4-Trimodal
CCDC24	1p34.1	6.53	7.5	0.98	0.75	-0.97	1.073e-05	0.0001128	(E) B4-Trimodal
MRO	18q21.2	1.53	2.61	1.07	0.95	-1.09	1.078e-05	0.0001133	(E) B4-Trimodal
TCTN1	12q24.11	7.05	7.92	0.89	0.58	-0.87	1.082e-05	0.0001135	(E) B4-Trimodal
TRIM62	1p35.1	8.62	7.97	0.64	0.62	0.66	1.082e-05	0.0001136	(B) B1-Trimodal
DENND4B	1q21.3	9.27	9.61	0.31	0.38	-0.34	1.091e-05	0.0001145	(E) B4-Trimodal
FKBP11	12q13.12	8.26	8.92	0.62	0.7	-0.66	1.094e-05	0.0001147	(E) B4-Trimodal
RPGRIP1L	16q12.2	6.16	6.83	0.65	0.61	-0.67	1.095e-05	0.0001147	(E) B4-Trimodal
RGS12	4p16.3	11.01	10.5	0.41	0.7	0.51	1.099e-05	0.0001151	(B) B1-Trimodal
TAF8	6p21.1	8.47	8.92	0.43	0.43	-0.44	1.109e-05	0.0001161	(E) B4-Trimodal
DHRS7	14q23.1	11.04	10.51	0.49	0.59	0.53	1.124e-05	0.0001176	(B) B1-Trimodal
PON3	7q21.3	2.64	4.38	1.5	2.19	-1.74	1.127e-05	0.0001178	(E) B4-Trimodal
CHRNA5	15q25.1	5.62	6.56	0.92	0.89	-0.94	1.128e-05	0.0001178	(E) B4-Trimodal
GNB1L	22q11.21	7.51	8.09	0.55	0.58	-0.58	1.131e-05	0.0001181	(E) B4-Trimodal
CAMTA1	1p36.31-p36.23	7.99	8.48	0.47	0.52	-0.5	1.14e-05	0.000119	(E) B4-Trimodal
LAMB4	7q31.1	4.08	2.07	2.04	1.49	2.01	1.14e-05	0.000119	(B) B1-Trimodal
NDUFAF1	15q15.1	8.43	8.05	0.32	0.48	0.37	1.144e-05	0.0001193	(B) B1-Trimodal
THAP9	4q21.22	5.84	6.29	0.42	0.49	-0.45	1.147e-05	0.0001195	(E) B4-Trimodal
TOX2	20q13.12	6.4	7.7	1.23	1.38	-1.3	1.154e-05	0.0001202	(E) B4-Trimodal
MMP14	14q11.2	13.07	13.73	0.62	0.69	-0.65	1.154e-05	0.0001202	(E) B4-Trimodal
C11ORF49	11p11.2	7.76	8.34	0.56	0.56	-0.58	1.157e-05	0.0001204	(E) B4-Trimodal
CASP9	1p36.21	7.35	7.88	0.52	0.48	-0.53	1.16e-05	0.0001206	(E) B4-Trimodal
KDM5B	1q32.1	12.01	11.54	0.38	0.63	0.46	1.167e-05	0.0001213	(B) B1-Trimodal
BOK	2q37.3	10.48	9.98	0.44	0.6	0.5	1.17e-05	0.0001215	(B) B1-Trimodal
SERBP1	1p31.3	13.35	13.07	0.28	0.26	0.28	1.174e-05	0.0001219	(B) B1-Trimodal
NFKB2	10q24.32	10.1	10.63	0.49	0.58	-0.53	1.175e-05	0.000122	(E) B4-Trimodal
BTC	4q13.3	1.6	2.92	1.15	1.66	-1.32	1.176e-05	0.000122	(E) B4-Trimodal
PAIP1	5p12	9.09	9.5	0.36	0.52	-0.41	1.182e-05	0.0001225	(E) B4-Trimodal
RBM12B	8q22.1	7.88	8.32	0.41	0.51	-0.45	1.182e-05	0.0001225	(E) B4-Trimodal
NENF	1q32.3	9.32	9.86	0.49	0.64	-0.54	1.192e-05	0.0001235	(E) B4-Trimodal
COQ10A	12q13.3	5.9	6.46	0.55	0.56	-0.57	1.196e-05	0.0001237	(E) B4-Trimodal
AADAT	4q33	3.67	4.89	1.07	1.5	-1.21	1.196e-05	0.0001237	(E) B4-Trimodal
IFI27	14q32.12	14.32	13.43	0.7	1.24	0.89	1.196e-05	0.0001237	(B) B1-Trimodal
ENSA	1q21.3	12.16	11.79	0.32	0.48	0.37	1.198e-05	0.0001238	(B) B1-Trimodal
CCDC110	4q35.1	1.7	2.59	0.81	1.06	-0.9	1.208e-05	0.0001248	(E) B4-Trimodal
POLD1	19q13.3	9.57	10.02	0.38	0.56	-0.44	1.221e-05	0.0001261	(E) B4-Trimodal
TPM2	9p13.3	9.96	11.36	1.33	1.47	-1.4	1.23e-05	0.0001269	(E) B4-Trimodal
BTN2A1	6p22.2	8.26	8.76	0.49	0.46	-0.5	1.231e-05	0.000127	(E) B4-Trimodal
C1ORF54	1q21.2	5.52	6.23	0.61	0.93	-0.71	1.235e-05	0.0001273	(E) B4-Trimodal
MMP7	11q22.2	6.62	8.9	2.22	2.26	-2.28	1.239e-05	0.0001276	(E) B4-Trimodal
KIF7	15q26.1	5.87	6.91	0.96	1.19	-1.04	1.24e-05	0.0001276	(E) B4-Trimodal
H2AJ	12p12.3	10.57	9.85	0.64	0.89	0.72	1.249e-05	0.0001285	(B) B1-Trimodal
RIPK4	21q22.3	11.07	10.46	0.55	0.72	0.6	1.249e-05	0.0001285	(B) B1-Trimodal
FOXD2-AS1	1p33	5.24	6.04	0.78	0.81	-0.8	1.25e-05	0.0001285	(E) B4-Trimodal
MCRIP2	16p13.3	7.11	7.91	0.81	0.66	-0.8	1.253e-05	0.0001287	(E) B4-Trimodal
CREB5	7p15.1-p14.3	6.5	7.54	0.94	1.24	-1.04	1.254e-05	0.0001287	(E) B4-Trimodal
FZD7	2q33.1	7.62	8.61	0.88	1.21	-0.99	1.255e-05	0.0001288	(E) B4-Trimodal
H1-10-AS1	3q21.3	2.99	3.84	0.84	0.78	-0.85	1.258e-05	0.000129	(E) B4-Trimodal
WASL	7q31.32	11.1	10.63	0.43	0.54	0.47	1.26e-05	0.0001292	(B) B1-Trimodal
RAET1K	6q25.1	1.91	2.69	0.74	0.85	-0.79	1.261e-05	0.0001292	(E) B4-Trimodal
BCAT1	12p12.1	7.76	9.01	1.16	1.41	-1.25	1.262e-05	0.0001293	(E) B4-Trimodal
ZNF823	19p13.2	7.01	6.43	0.54	0.66	0.58	1.282e-05	0.0001313	(B) B1-Trimodal
ARL8B	3p26.1	11.76	11.36	0.4	0.37	0.4	1.286e-05	0.0001316	(B) B1-Trimodal
CD27-AS1	12p13.31	6.2	7.01	0.8	0.8	-0.81	1.289e-05	0.0001318	(E) B4-Trimodal
SAMD10	20q13.33	7.14	6.47	0.53	0.92	0.66	1.29e-05	0.0001319	(B) B1-Trimodal
IREB2	15q25.1	10.23	9.88	0.31	0.44	0.35	1.298e-05	0.0001325	(B) B1-Trimodal
ADSS2	1q44	10.19	10.54	0.34	0.35	-0.35	1.298e-05	0.0001325	(E) B4-Trimodal
PNO1	2p14	9.18	9.59	0.41	0.41	-0.42	1.298e-05	0.0001325	(E) B4-Trimodal
SLC25A14	Xq26.1	6.62	7.04	0.39	0.46	-0.42	1.299e-05	0.0001325	(E) B4-Trimodal
C14ORF39	14q23.1	0.31	1.07	0.52	1.18	-0.76	1.3e-05	0.0001326	(E) B4-Trimodal
CDIN1	15q14	7.99	7.46	0.44	0.71	0.53	1.307e-05	0.0001332	(B) B1-Trimodal
GEM	8q22.1	7.35	8.33	0.86	1.24	-0.98	1.31e-05	0.0001334	(E) B4-Trimodal
EPB41L5	2q14.2	8.49	8.05	0.38	0.58	0.45	1.315e-05	0.0001339	(B) B1-Trimodal
IQCC	1p35.2	5.79	6.32	0.49	0.6	-0.53	1.325e-05	0.0001349	(E) B4-Trimodal
GPC4	Xq26.2	6.86	8.24	1.05	2.01	-1.37	1.326e-05	0.0001349	(E) B4-Trimodal
CCT5	5p15.2	12.62	13.08	0.43	0.52	-0.46	1.333e-05	0.0001355	(E) B4-Trimodal
RHOC	1p13.2	11.6	12.23	0.61	0.66	-0.63	1.335e-05	0.0001356	(E) B4-Trimodal
TAF6	7q22.1	10.01	10.49	0.44	0.54	-0.47	1.337e-05	0.0001358	(E) B4-Trimodal
RETSAT	2p11.2	10.57	10.15	0.39	0.48	0.42	1.353e-05	0.0001373	(B) B1-Trimodal
DIAPH3	13q21.2	7.62	8.41	0.77	0.75	-0.78	1.355e-05	0.0001375	(E) B4-Trimodal
RARS1	5q34	11.1	10.77	0.3	0.4	0.33	1.359e-05	0.0001378	(B) B1-Trimodal
DGKE	17q22	6.25	7.01	0.75	0.75	-0.77	1.36e-05	0.0001379	(E) B4-Trimodal
TOE1	1p34.1	7.51	7.94	0.4	0.48	-0.43	1.364e-05	0.0001382	(E) B4-Trimodal
SNX8	7p22.3	8.27	8.83	0.55	0.53	-0.55	1.367e-05	0.0001384	(E) B4-Trimodal
KIAA2013	1p36.22	10.47	10.79	0.29	0.36	-0.31	1.371e-05	0.0001388	(E) B4-Trimodal
ZFYVE28	4p16.3	7.03	6.2	0.76	1	0.84	1.378e-05	0.0001393	(B) B1-Trimodal
TANGO2	22q11.21	8.55	9.03	0.47	0.5	-0.48	1.383e-05	0.0001398	(E) B4-Trimodal
PGLYRP2	19p13.12	2.53	1.21	1.32	1.18	1.32	1.384e-05	0.0001399	(B) B1-Trimodal
NADK2	5p13.2	8.32	8.86	0.46	0.72	-0.54	1.386e-05	0.0001399	(E) B4-Trimodal
PTCH1	9q22.32	6.57	7.34	0.6	1.1	-0.76	1.386e-05	0.0001399	(E) B4-Trimodal
CD1D	1q23.1	3.33	4.41	1.05	1.08	-1.08	1.388e-05	0.00014	(E) B4-Trimodal
MAP2	2q34	9.06	7.51	1.39	1.9	1.55	1.389e-05	0.00014	(B) B1-Trimodal
SLC45A3	1q32.1	6.53	7.21	0.65	0.74	-0.68	1.401e-05	0.0001412	(E) B4-Trimodal
IGSF11	3q13.32	2.43	4.17	1.59	2.04	-1.73	1.408e-05	0.0001418	(E) B4-Trimodal
PIGT	20q13.12	11.04	11.52	0.46	0.53	-0.48	1.411e-05	0.000142	(E) B4-Trimodal
APEX1	14q11.2	11.13	11.57	0.41	0.47	-0.43	1.411e-05	0.000142	(E) B4-Trimodal
TMEM9B	11p15.4	10.45	10.14	0.25	0.43	0.31	1.414e-05	0.0001422	(B) B1-Trimodal
CCDC77	12p13.33	7.25	7.78	0.5	0.62	-0.54	1.417e-05	0.0001424	(E) B4-Trimodal
CACNA2D4	12p13.33	3.56	4.28	0.67	0.85	-0.72	1.419e-05	0.0001425	(E) B4-Trimodal
NTF4	19q13.33	5.77	6.46	0.63	0.82	-0.69	1.419e-05	0.0001425	(E) B4-Trimodal
NPM3	10q24.32	8.99	9.68	0.64	0.78	-0.69	1.421e-05	0.0001426	(E) B4-Trimodal
ASTL	2q11.2	2.37	1.26	1.11	1	1.11	1.427e-05	0.0001431	(B) B1-Trimodal
SINHCAF	12p11.21	10.08	10.53	0.37	0.63	-0.45	1.436e-05	0.0001439	(E) B4-Trimodal
PMEPA1	20q13.31	10.91	11.8	0.79	1.11	-0.89	1.436e-05	0.0001439	(E) B4-Trimodal
HSD17B14	19q13.33	4.4	5.39	0.92	1.15	-0.99	1.44e-05	0.0001442	(E) B4-Trimodal
UBE2V1	20q13.13	12.12	11.79	0.3	0.4	0.33	1.444e-05	0.0001446	(B) B1-Trimodal
SELENON	1p36.11	10.83	11.3	0.45	0.55	-0.48	1.451e-05	0.0001452	(E) B4-Trimodal
INHBE	12q13.3	1.75	2.75	0.9	1.22	-1	1.452e-05	0.0001452	(E) B4-Trimodal
KCTD8	4p13	0.13	0.61	0.29	0.79	-0.48	1.467e-05	0.0001467	(E) B4-Trimodal
DYRK3	1q32.1	7.11	7.88	0.78	0.67	-0.77	1.474e-05	0.0001472	(E) B4-Trimodal
KLHL24	3q27.1	9.02	9.78	0.71	0.88	-0.76	1.474e-05	0.0001472	(E) B4-Trimodal
HMGB2	4q34.1	10.6	11.27	0.61	0.8	-0.67	1.48e-05	0.0001477	(E) B4-Trimodal
PCYOX1L	5q32	8.37	7.72	0.64	0.66	0.65	1.485e-05	0.0001481	(B) B1-Trimodal
ODAD1	19q13.33	1.93	3.02	1.05	1.13	-1.08	1.486e-05	0.0001481	(E) B4-Trimodal
ASPH	8q12.3	11.5	12.13	0.47	0.94	-0.63	1.492e-05	0.0001487	(E) B4-Trimodal
MAP3K12	12q13.13	5.64	6.3	0.63	0.7	-0.66	1.494e-05	0.0001489	(E) B4-Trimodal
TOR1A	9q34.11	9.7	10.02	0.27	0.45	-0.33	1.497e-05	0.0001491	(E) B4-Trimodal
ZDHHC8	22q11.21	9.62	10.07	0.38	0.61	-0.45	1.503e-05	0.0001496	(E) B4-Trimodal
ATP7A	Xq21.1	8.87	8.23	0.59	0.76	0.64	1.509e-05	0.0001501	(B) B1-Trimodal
TRAIP	3p21.31	6.4	7.07	0.66	0.67	-0.67	1.509e-05	0.0001501	(E) B4-Trimodal
[truncated: 5,388 more rows]
