# Supplementary material for: Multimodal Dimension Reduction and Subtype Classification of Head and Neck Squamous Cell Tumors
Source: Front Oncol. 2022 Jul 13;12:892207. doi: 10.3389/fonc.2022.892207 (PMC9326399; doi:10.3389/fonc.2022.892207)
Supplement: Supplementary file 3 [file Table_2.xlsx]

## Sheet: B4_B1
Categories	Diseases or Functions Annotation	p-value	B-H p-value	Predicted Activation State	Activation z-score	Molecules	# Molecules
Cellular Development,Embryonic Development,Hair and Skin Development and Function,Organ Development,Organismal Development,Tissue Development	Differentiation of skin	1.5e-06	9.99e-05	Decreased	-2.755	ANXA1,AQP3,AURKB,CDH1,CDK1,CDKN1A,CERS3,CSTA,CTNND1,DSP,ELOVL1,EREG,ETV4,EVPL,FLG,FN1,GAB1,GATA6,GLI1,ID1,IVL,KAZN,LORICRIN,NFE2,OPN3,PLK1,RUNX1,SCEL,SERPINB13,SFN,SLC27A1,SPINK5,SPRR1A,SPRR1B,ST14,SULT2B1,TGM1,TGM3,TINCR,TNFSF12,TRIM16,ZFP36	42
Cellular Development,Embryonic Development,Hair and Skin Development and Function,Organ Development,Organismal Development,Tissue Development	Differentiation of dermal cells	6.28e-06	0.000366	Decreased	-2.599	ANXA1,AQP3,AURKB,CDH1,CDK1,CDKN1A,CERS3,CSTA,CTNND1,DSP,ELOVL1,EREG,ETV4,EVPL,FLG,FN1,GAB1,GLI1,ID1,IVL,KAZN,LORICRIN,NFE2,OPN3,PLK1,RUNX1,SCEL,SERPINB13,SFN,SLC27A1,SPINK5,SPRR1A,SPRR1B,ST14,SULT2B1,TGM1,TGM3,TNFSF12,TRIM16,ZFP36	40
Cellular Development,Embryonic Development,Hair and Skin Development and Function,Organ Development,Organismal Development,Tissue Development	Differentiation of epidermal cells	7.37e-06	0.000416	Decreased	-2.436	ANXA1,AQP3,AURKB,CDH1,CDK1,CDKN1A,CERS3,CSTA,CTNND1,DSP,ELOVL1,EREG,ETV4,EVPL,FLG,FN1,GAB1,GLI1,ID1,IVL,KAZN,LORICRIN,OPN3,PLK1,RUNX1,SCEL,SERPINB13,SFN,SLC27A1,SPINK5,SPRR1A,SPRR1B,ST14,SULT2B1,TGM1,TGM3,TNFSF12,TRIM16,ZFP36	39
Cellular Development,Embryonic Development,Hair and Skin Development and Function,Organ Development,Organismal Development,Tissue Development	Differentiation of keratinocytes	1.18e-05	0.000634	Decreased	-2.266	ANXA1,AQP3,AURKB,CDH1,CDK1,CDKN1A,CERS3,CSTA,CTNND1,DSP,ELOVL1,EREG,ETV4,EVPL,FLG,FN1,GAB1,ID1,IVL,KAZN,LORICRIN,OPN3,PLK1,RUNX1,SCEL,SERPINB13,SFN,SLC27A1,SPRR1A,SPRR1B,ST14,TGM1,TGM3,TNFSF12,TRIM16,ZFP36	36
Cancer,Organismal Injury and Abnormalities	Breast or pancreatic cancer	3.13e-21	6.52e-19	Decreased	-2.194	A1BG,ABAT,ABCA12,ABCA2,ABCB11,ABCB9,ABCC12,ABCC2,ABCC3,ABCC5,ABCG4,ABHD10,ABHD6,ABHD8,ABI2,ABLIM1,ABLIM3,ACACB,ACADS,ACE2,ACOT1,ACOT11,ACP7,ACRBP,ACRV1,ACSM3,ADAM12,ADAM19,ADAM22,ADAM23,ADAM28,ADAMTS13,ADAMTS15,ADAMTS20,ADAMTS3,ADAMTS6,ADAP1,ADCY10,ADGRA3,ADGRB1,ADGRB2,ADGRG6,ADGRL2,ADIPOQ,ADORA1,ADORA2A,ADPRH,ADPRHL1,ADRA1B,ADRA2B,ADRA2C,ADRB1,ADRB2,AFDN,AFF2,AGAP2,AGBL5,AGRN,AHNAK,AHNAK2,AIDA,A…	1776
Embryonic Development,Hair and Skin Development and Function,Organ Development,Organismal Development,Tissue Development	Formation of skin	2.27e-13	3.34e-11	Decreased	-2.19	ANXA1,APCDD1,AQP3,AURKB,CALML5,CASP14,CD207,CDH1,CDH11,CDK1,CDKN1A,CDSN,CERS3,CRABP2,CSF2,CSTA,CTNND1,DKK1,DSC1,DSC2,DSC3,DSG1,DSG2,DSG3,DSG4,DSP,EDAR,ELOVL1,EMP1,EREG,ETV4,EVPL,EXPH5,FABP5,FGF2,FLG,FLG2,FN1,FOXN1,FST,GAB1,GATA6,GLI1,ID1,INHBA,ITGA2,ITGA3,IVL,JUP,KAZN,KLK14,KLK5,KLK7,KRT1,KRT10,KRT13,KRT14,KRT16,KRT17,KRT18,KRT2,KRT23,KRT24,KRT3,KRT33B,KRT34,KRT37,KRT4,KRT5,KRT6A,KRT6B,KRT6C,KRT7…	120
Cell Death and Survival	Cell death of tumor cell lines	1.12e-05	0.000605	Decreased	-2.019	A4GALT,ACD,ACHE,ACVR2B,ADAMTS16,ADGRL2,ADIPOQ,ADORA2B,ADRB1,AFAP1,AGAP2,AKAP7,AKR1B1,AKR1B10,AKT3,ALCAM,ALDH1L1,ANG,APMAP,APOE,ARG1,ARHGAP4,ARSB,AS3MT,ASB11,ASNS,ATAD2,ATF2,ATP2A1,AURKA,AURKB,AXL,BACH2,BBC3,BCAR1,BCL11B,BCL2A1,BCL2L12,BEX2,BID,BIK,BIRC3,BIRC5,BIRC7,BLM,BLNK,BNIP3,BNIP3L,BOK,BRCA1,BRCA2,BUB1,BUB1B,C5,C5AR1,CABLES2,CAMK2N2,CAMK4,CARD14,CASP14,CASP4,CASP9,CAVIN3,CBX3,CCN1,CCNB1,CCND…	549
Cancer,Organismal Injury and Abnormalities	Anogenital cancer	1.03e-29	2.84e-27		-1.969	A1BG,A2ML1,AADACL2,AADAT,AARD,ABAT,ABCA12,ABCA2,ABCA5,ABCB9,ABCC12,ABCC2,ABCC3,ABCC5,ABCG4,ABHD10,ABHD6,ABHD8,ABI1,ABI2,ABLIM1,ABLIM3,ACACB,ACADS,ACBD7,ACE2,ACHE,ACOT1,ACOX3,ACP3,ACP6,ACP7,ACRBP,ACRV1,ACSBG1,ACSL1,ACSM3,ADAM12,ADAM19,ADAM22,ADAM23,ADAM28,ADAM32,ADAMTS13,ADAMTS15,ADAMTS16,ADAMTS20,ADAMTS3,ADAMTS6,ADAMTSL4,ADAP2,ADCY10,ADD3,ADGRA3,ADGRB1,ADGRB2,ADGRE5,ADGRF1,ADGRF2,ADGRF4,ADGRG6,AD…	2654
Cancer,Organismal Injury and Abnormalities,Reproductive System Disease	Breast or gynecological cancer	1.32e-24	3.27e-22		-1.969	A1BG,AADACL2,AARD,ABAT,ABCA12,ABCA2,ABCA5,ABCB9,ABCC12,ABCC2,ABCC3,ABCC5,ABCG4,ABHD10,ABHD6,ABI1,ABI2,ABLIM1,ABLIM3,ACACB,ACADS,ACBD7,ACE2,ACOT1,ACP7,ACRBP,ACRV1,ACSBG1,ACSL1,ACSM3,ADAM12,ADAM19,ADAM22,ADAM23,ADAM28,ADAM32,ADAMTS15,ADAMTS16,ADAMTS20,ADAMTS3,ADAMTS6,ADAMTSL4,ADCY10,ADD3,ADGRA3,ADGRB1,ADGRB2,ADGRF2,ADGRF4,ADGRG6,ADGRL2,ADORA1,ADORA2A,ADPRH,ADRA1B,ADRA2B,ADRA2C,ADRB1,ADRB2,AFDN,AFF2…	2283
Cancer,Organismal Injury and Abnormalities	Multiple cancers	1.36e-18	2.47e-16		-1.969	A1BG,ABAT,ABCA12,ABCA2,ABCB9,ABCC12,ABCC2,ABCC3,ABCC5,ABCG4,ABHD10,ABHD6,ABI2,ABLIM1,ABLIM3,ACACB,ACADS,ACE2,ACOT1,ACP7,ACRBP,ACSM3,ADAM12,ADAM19,ADAM23,ADAM28,ADAMTS15,ADAMTS20,ADAMTS3,ADAMTS6,ADCY10,ADGRA3,ADGRB1,ADGRB2,ADGRG6,ADGRL2,ADIPOQ,ADORA1,ADORA2A,ADPRH,ADRA1B,ADRA2C,ADRB1,ADRB2,AFDN,AFF2,AGAP2,AGAP6 (includes others),AGRN,AHNAK,AHNAK2,AIDA,AIF1,AIFM2,AKAP1,AKR1B1,AKT3,AKTIP,ALCAM,ALDH1…	1425
Cancer,Organismal Injury and Abnormalities,Reproductive System Disease	Breast or ovarian cancer	1.24e-17	2.09e-15		-1.969	A1BG,ABAT,ABCA12,ABCA2,ABCB9,ABCC12,ABCC2,ABCC3,ABCC5,ABCG4,ABHD10,ABHD6,ABI2,ABLIM1,ABLIM3,ACACB,ACADS,ACE2,ACOT1,ACP7,ACRBP,ACSM3,ADAM12,ADAM19,ADAM23,ADAM28,ADAMTS15,ADAMTS20,ADAMTS3,ADAMTS6,ADCY10,ADGRA3,ADGRB1,ADGRB2,ADGRG6,ADGRL2,ADORA1,ADORA2A,ADPRH,ADRA1B,ADRA2C,ADRB1,ADRB2,AFDN,AFF2,AGAP2,AGRN,AHNAK,AHNAK2,AIDA,AIF1,AIFM2,AKAP1,AKR1B1,AKT3,AKTIP,ALCAM,ALDH1A1,ALDH1B1,ALDH1L1,ALDH7A1,ALMS…	1375
Cancer,Hematological Disease,Organismal Injury and Abnormalities	Neoplasia of blood cells	0.000152	0.00581		-1.934	ABAT,ABCA12,ABCB11,ABCC2,ABCC3,ABHD5,ABI1,ABLIM1,ACD,ACHE,ACOT11,ACP6,ACSL1,ACSM3,ADA,ADAM19,ADAM22,ADAM28,ADAM32,ADAMTS16,ADAMTS3,ADCY5,ADD3,ADGRB1,ADGRF4,ADGRL2,ADIPOQ,ADORA1,ADORA2A,ADRA1B,ADRA2C,ADRB1,ADRB2,AFDN,AGAP6 (includes others),AHNAK,AHNAK2,AKT3,ALDH1A1,ALDH7A1,ALMS1,ALOX12B,ALOXE3,AMMECR1,AMOTL1,ANK1,ANK3,ANKFN1,ANKHD1/ANKHD1-EIF4EBP3,ANKRD22,ANKRD36,ANKRD40,ANO1,ANO5,ANTXR2,ANXA1,AN…	1063
Cellular Development,Tissue Development	Differentiation of epithelial cells	2.67e-06	0.000168		-1.602	ANXA1,AQP3,AURKB,BRCA1,CDH1,CDK1,CDKN1A,CERS3,CSTA,CTNND1,DSP,ELOVL1,ENPP1,EREG,ETV4,EVPL,FGF2,FLG,FN1,FOXN1,FZD9,GAB1,GATA4,GATA6,GLI1,ID1,IVL,KAT2B,KAZN,LORICRIN,NFE2,OPN3,OR51E2,OSM,PLK1,RUNX1,SCEL,SERPINB13,SFN,SLC27A1,SPINK5,SPRR1A,SPRR1B,ST14,SULT2B1,TAGLN,TGM1,TGM3,TNFSF12,TRIM16,UPK1A,USP13,ZEB2,ZFP36	54
Cell Death and Survival	Apoptosis	5.07e-08	4.24e-06		-1.579	A4GALT,ACD,ACVR2B,ADAM12,ADAMTSL4,ADGRL2,ADIPOQ,ADORA1,ADORA2A,ADORA2B,AGAP2,AIFM2,AIFM3,AKR1B1,AKR1B10,AKT3,AKTIP,ALCAM,ALDH1A1,ALDH1L1,ALDH2,ALOX15B,AMIGO2,AMOTL1,ANXA1,APBB1,APOBEC3B,APOC1,APOE,AQP1,ARG1,ARHGAP4,ARHGEF12,ARHGEF16,ARHGEF2,ARHGEF4,ARRB1,ARSB,ASB11,ASB2,ASNS,ATAD2,ATF2,ATP2A1,ATP2B2,AURKA,AURKB,AXL,B4GALT5,BACH2,BBC3,BCAR1,BCL11B,BCL2A1,BCL2L12,BEX2,BFAR,BID,BIK,BIRC3,BIRC5,BIRC7…	639
Cell Death and Survival	Necrosis	5.78e-09	5.34e-07		-1.515	A4GALT,ABCC3,ACD,ACHE,ACVR2B,ADAM12,ADAMTS16,ADGRL2,ADIPOQ,ADORA1,ADORA2A,ADORA2B,ADRB1,AFAP1,AGAP2,AIFM3,AKAP7,AKR1B1,AKR1B10,AKT3,AKTIP,ALCAM,ALDH1A1,ALDH1L1,ALDH2,ALDH3B1,AMIGO2,AMOTL1,ANG,ANTXR2,ANXA1,APMAP,APOBEC3B,APOC1,APOE,ARG1,ARHGAP4,ARRB1,ARSB,AS3MT,ASB11,ASNS,ATAD2,ATF2,ATP2A1,ATP2B2,AURKA,AURKB,AXL,B4GALT5,BACH2,BBC3,BCAR1,BCL11B,BCL2A1,BCL2L12,BEX2,BID,BIK,BIRC3,BIRC5,BIRC7,BLM,BLNK…	691
Cancer,Organismal Injury and Abnormalities	Malignant genitourinary solid tumor	2.24e-31	6.89e-29		-1.2	A1BG,A2ML1,AADACL2,AADAT,AARD,ABAT,ABCA12,ABCA2,ABCA5,ABCB9,ABCC12,ABCC2,ABCC3,ABCC5,ABCG4,ABHD10,ABHD11,ABHD6,ABHD8,ABI1,ABI2,ABLIM1,ABLIM3,ACACB,ACADS,ACBD7,ACE2,ACHE,ACKR4,ACOT1,ACOX3,ACP3,ACP6,ACP7,ACRBP,ACRV1,ACSBG1,ACSL1,ACSM3,ADAM12,ADAM19,ADAM22,ADAM23,ADAM28,ADAM32,ADAMTS13,ADAMTS15,ADAMTS16,ADAMTS20,ADAMTS3,ADAMTS6,ADAMTSL4,ADAP2,ADCY10,ADD3,ADGRA3,ADGRB1,ADGRB2,ADGRE5,ADGRF1,ADGRF2,ADG…	2807
Hematological System Development and Function	Hemostasis	4.56e-05	0.00209		-1.168	ADORA2A,AKAP1,APOE,ARRB1,BDKRB2,C1QTNF1,C3,CALU,CD177,CD24,CD36,CTSG,CXCL8,CYP2C9,CYP4F2,DGKD,DGKE,DGKG,DGKI,DOCK8,DOCK9,EPHB2,F12,F2RL1,F8,FCER1G,FCGR2A,FERMT3,FN1,FOXA2,GATA3,GATA4,GATA6,GNA12,H3C12,H3C13,H3C14,H3C2,H3C3,H3C7,H3C8,HS3ST5,HSPG2,ICAM1,IL6,ITGA2,ITGB3,ITPR2,LRP8,MAPK3,MPIG6B,NFE2,P2RX4,P2RX5,P2RX6,P2RX7,PDGFA,PDGFB,PDPN,PLAT,PLAU,PLAUR,PRKAR1B,PRKCA,PROC,PTPN6,RAB5A,RCOR1,SAA1,SEM…	87
Molecular Transport	Transport of ion	1.88e-05	0.000954		-1.115	ABCC2,ABCC3,ANK3,ANO1,ANO10,ANO5,ANO7,ANO8,ANO9,ANXA6,AQP1,ASIC1,ASIC3,ASPH,ATP10D,ATP11B,ATP13A4,ATP1B1,ATP2A1,ATP2B2,ATP2C2,ATP6V0A1,ATP6V0A4,ATP6V0D1,ATP6V0E2,ATP6V1B2,ATP6V1D,ATP7A,BEST1,CA12,CA2,CACNA1G,CACNA2D1,CACNA2D4,CCL3,CHP1,CLCA2,CLCA3P,CLCN2,CLCN3,CLCNKA,CLIC3,CNGB1,CYB5R1,F2RL1,FXYD6,GJA1,HCN2,HVCN1,KCNB1,KCNC3,KCNE1,KCNG1,KCNG3,KCNK1,KCNK6,KCNK7,KCNMA1,KCNMB3,KCNMB4,KCNN4,KCNQ4,KCN…	141
Molecular Transport	Transport of cation	6.52e-05	0.0028		-1.105	ANK3,ANO1,ANO10,AQP1,ASIC1,ATP1B1,ATP2A1,ATP2B2,ATP2C2,ATP6V0A4,ATP6V0E2,ATP7A,CA2,CACNA1G,CACNA2D1,CACNA2D4,CCL3,CHP1,CNGB1,F2RL1,HCN2,HVCN1,KCNB1,KCNC3,KCNE1,KCNG1,KCNG3,KCNK1,KCNK6,KCNK7,KCNMA1,KCNMB3,KCNMB4,KCNN4,KCNQ4,KCNQ5,KCNS3,KIF5B,LRP2,LRRC55,MELTF,NMUR1,NNT,NOX5,P2RX4,P2RX7,PDZK1,PKD2,RAMP1,RHBG,RHCG,SCN1B,SCN3B,SCN4A,SCN5A,SCN9A,SCNN1B,SCNN1D,SCNN1G,SLC11A1,SLC22A1,SLC22A16,SLC22A4,SL…	88
Cancer,Organismal Injury and Abnormalities,Reproductive System Disease	Mammary tumor	7.57e-10	7.79e-08		-1.069	ABAT,ABCA2,ABCC12,ABCC2,ABCC5,ABHD10,ABI2,ABLIM1,ABLIM3,ACACB,ACOT1,ACP7,ACSM3,ADAM12,ADAM23,ADAM28,ADAMTS15,ADAMTS20,ADAMTS3,ADAMTS6,ADGRA3,ADGRB1,ADGRG6,ADGRL2,ADORA1,ADPRH,ADRA1B,ADRA2C,ADRB1,ADRB2,AFDN,AFF2,AGRN,AIDA,AIFM2,AKAP1,AKT3,ALDH1A1,ALDH1B1,ALDH1L1,ALMS1,ALOX12B,ANG,ANK1,ANKFN1,ANKRD24,ANKRD31,ANLN,ANO10,ANXA1,ANXA9,AP3B2,AP3M2,APBB1,APLP1,APOBEC3B,APOBEC3G,APOD,APOE,AQP1,ARHGAP36,AR…	996
Cancer,Organismal Injury and Abnormalities	Tumorigenesis of tissue	1.66e-73	6e-70		-1.035	A1BG,A2ML1,A4GNT,AADACL2,AADAT,AARD,ABAT,ABCA12,ABCA2,ABCA5,ABCB11,ABCB9,ABCC12,ABCC2,ABCC3,ABCC5,ABCG4,ABHD1,ABHD10,ABHD11,ABHD5,ABHD6,ABHD8,ABI1,ABI2,ABLIM1,ABLIM3,ACAA1,ACACB,ACADS,ACBD7,ACD,ACE2,ACER1,ACHE,ACKR2,ACKR4,ACOT1,ACOT11,ACOT4,ACOX3,ACP6,ACP7,ACRBP,ACRV1,ACSBG1,ACSL1,ACSM3,ACTR3B,ACVR2B,ADA,ADAM12,ADAM19,ADAM22,ADAM23,ADAM28,ADAM32,ADAMTS13,ADAMTS15,ADAMTS16,ADAMTS20,ADAMTS3,ADAMTS6…	3869
Cancer,Gastrointestinal Disease,Organismal Injury and Abnormalities	Gastrointestinal carcinoma	7.14e-50	3.8e-47		-1	A1BG,A2ML1,A4GNT,AADACL2,AADAT,ABAT,ABCA12,ABCA2,ABCA5,ABCB11,ABCB9,ABCC12,ABCC2,ABCC3,ABCC5,ABCG4,ABHD1,ABHD11,ABHD5,ABHD8,ABI2,ABLIM1,ABLIM3,ACAA1,ACACB,ACD,ACE2,ACHE,ACKR2,ACKR4,ACOT11,ACOX3,ACP6,ACP7,ACRBP,ACRV1,ACSBG1,ACSL1,ACSM3,ACTR3B,ACVR2B,ADA,ADAM12,ADAM19,ADAM22,ADAM23,ADAM28,ADAM32,ADAMTS13,ADAMTS15,ADAMTS16,ADAMTS20,ADAMTS3,ADAMTS6,ADAMTSL4,ADAMTSL5,ADAP1,ADAP2,ADCY10,ADCY5,ADD3,ADGR…	3185
Cancer,Organismal Injury and Abnormalities	Abdominal carcinoma	2.71e-68	7.03e-65		-0.896	A1BG,A2ML1,A4GNT,AADACL2,AADAT,AARD,ABAT,ABCA12,ABCA2,ABCA5,ABCB11,ABCB9,ABCC12,ABCC2,ABCC3,ABCC5,ABCG4,ABHD1,ABHD11,ABHD5,ABHD6,ABHD8,ABI1,ABI2,ABLIM1,ABLIM3,ACAA1,ACACB,ACADS,ACBD7,ACD,ACE2,ACHE,ACKR2,ACKR4,ACOT1,ACOT11,ACOX3,ACP6,ACP7,ACRBP,ACRV1,ACSBG1,ACSL1,ACSM3,ACTR3B,ACVR2B,ADA,ADAM12,ADAM19,ADAM22,ADAM23,ADAM28,ADAM32,ADAMTS13,ADAMTS15,ADAMTS16,ADAMTS20,ADAMTS3,ADAMTS6,ADAMTSL4,ADAMTSL5,…	3626
Cancer,Organismal Injury and Abnormalities	Genitourinary tumor	1.26e-29	3.42e-27		-0.855	A1BG,A2ML1,AADACL2,AADAT,AARD,ABAT,ABCA12,ABCA2,ABCA5,ABCB9,ABCC12,ABCC2,ABCC3,ABCC5,ABCG4,ABHD10,ABHD11,ABHD6,ABHD8,ABI1,ABI2,ABLIM1,ABLIM3,ACACB,ACADS,ACBD7,ACE2,ACHE,ACKR4,ACOT1,ACOX3,ACP3,ACP6,ACP7,ACRBP,ACRV1,ACSBG1,ACSL1,ACSM3,ADAM12,ADAM19,ADAM22,ADAM23,ADAM28,ADAM32,ADAMTS13,ADAMTS15,ADAMTS16,ADAMTS20,ADAMTS3,ADAMTS6,ADAMTSL4,ADAP2,ADCY10,ADD3,ADGRA3,ADGRB1,ADGRB2,ADGRE5,ADGRF1,ADGRF2,ADG…	2826
Lipid Metabolism,Molecular Transport,Small Molecule Biochemistry	Release of fatty acid	0.000151	0.00577		-0.83	ABHD5,ADIPOQ,APOD,BDKRB2,C3,C5,CLEC7A,CSF2,CSF3,DEFB103A/DEFB103B,DEFB4A/DEFB4B,F2RL1,FCER1G,FCGR2A,IL32,LGALS1,LIPG,MAPK14,NMU,P2RX7,PLA2G10,PLA2G3,PLA2G4A,PLA2G4C,PLD1,PTGS1,VIM	27
Cell Cycle	Mitosis of cervical cancer cell lines	3.09e-06	0.00019		-0.797	ADGRL2,ARSB,AURKA,BIRC5,BRCA2,BUB1,CBX3,CCNB1,CCNB2,CDC20,CDC25C,CDCA8,CDK1,CENPE,CENPI,DLGAP5,FBXO5,KIF11,KIF1C,KIF4A,MAD2L1,MAP3K12,MAPK14,MAPK7,NDC80,NEK2,NEK6,NUF2,PBXIP1,PKD2,PKMYT1,PLK1,POU5F1,PPP2R2A,PRTFDC1,RMI2,RUNX3,SHROOM2,SLC20A1,SPAG5,SPC25,STIL,TACC3,TOP2A,TPX2,UBE2S	46
Cancer,Organismal Injury and Abnormalities	Carcinoma	7.45e-74	3.38e-70		-0.716	A1BG,A2ML1,A4GNT,AADACL2,AADAT,AARD,ABAT,ABCA12,ABCA2,ABCA5,ABCB11,ABCB9,ABCC12,ABCC2,ABCC3,ABCC5,ABCG4,ABHD1,ABHD10,ABHD11,ABHD5,ABHD6,ABHD8,ABI1,ABI2,ABLIM1,ABLIM3,ACAA1,ACACB,ACADS,ACBD7,ACD,ACE2,ACER1,ACHE,ACKR2,ACKR4,ACOT1,ACOT11,ACOT4,ACOX3,ACP6,ACP7,ACRBP,ACRV1,ACSBG1,ACSL1,ACSM3,ACTR3B,ACVR2B,ADA,ADAM12,ADAM19,ADAM22,ADAM23,ADAM28,ADAM32,ADAMTS13,ADAMTS15,ADAMTS16,ADAMTS20,ADAMTS3,ADAMTS6…	3861
Cancer,Organismal Injury and Abnormalities	Cancer	2.59e-62	4.28e-59		-0.603	A1BG,A2ML1,A4GALT,A4GNT,AADACL2,AADAT,AARD,ABAT,ABCA12,ABCA2,ABCA5,ABCB11,ABCB9,ABCC12,ABCC2,ABCC3,ABCC5,ABCG4,ABHD1,ABHD10,ABHD11,ABHD5,ABHD6,ABHD8,ABI1,ABI2,ABLIM1,ABLIM3,ACAA1,ACACB,ACADS,ACBD7,ACD,ACE2,ACER1,ACHE,ACKR2,ACKR4,ACOT1,ACOT11,ACOT4,ACOX3,ACP3,ACP6,ACP7,ACRBP,ACRV1,ACSBG1,ACSL1,ACSM3,ACTL6A,ACTR3B,ACVR2B,ADA,ADAM12,ADAM19,ADAM22,ADAM23,ADAM28,ADAM32,ADAMTS13,ADAMTS15,ADAMTS16,ADAMT…	3933
Cancer,Organismal Injury and Abnormalities	Pelvic cancer	1.89e-30	5.36e-28		-0.594	A1BG,A2ML1,AADACL2,AADAT,AARD,ABAT,ABCA12,ABCA2,ABCA5,ABCB9,ABCC12,ABCC2,ABCC3,ABCC5,ABCG4,ABHD6,ABHD8,ABI1,ABI2,ABLIM1,ABLIM3,ACACB,ACADS,ACBD7,ACE2,ACOX3,ACP3,ACP6,ACP7,ACRBP,ACRV1,ACSBG1,ACSL1,ACSM3,ADAM19,ADAM22,ADAM23,ADAM28,ADAM32,ADAMTS13,ADAMTS15,ADAMTS16,ADAMTS20,ADAMTS3,ADAMTS6,ADAMTSL4,ADAP2,ADCY10,ADD3,ADGRA3,ADGRB1,ADGRB2,ADGRE5,ADGRF1,ADGRF2,ADGRF4,ADGRG6,ADH7,ADORA1,ADORA2A,ADPRH,A…	2561
Cancer,Organismal Injury and Abnormalities	Pelvic tumor	5.18e-30	1.44e-27		-0.594	A1BG,A2ML1,AADACL2,AADAT,AARD,ABAT,ABCA12,ABCA2,ABCA5,ABCB9,ABCC12,ABCC2,ABCC3,ABCC5,ABCG4,ABHD6,ABHD8,ABI1,ABI2,ABLIM1,ABLIM3,ACACB,ACADS,ACBD7,ACE2,ACOX3,ACP3,ACP6,ACP7,ACRBP,ACRV1,ACSBG1,ACSL1,ACSM3,ADAM12,ADAM19,ADAM22,ADAM23,ADAM28,ADAM32,ADAMTS13,ADAMTS15,ADAMTS16,ADAMTS20,ADAMTS3,ADAMTS6,ADAMTSL4,ADAP2,ADCY10,ADD3,ADGRA3,ADGRB1,ADGRB2,ADGRE5,ADGRF1,ADGRF2,ADGRF4,ADGRG6,ADH7,ADORA1,ADORA2A,…	2582
Cellular Development,Cellular Growth and Proliferation,Hematological System Development and Function,Lymphoid Tissue Structure and Development	Cell proliferation of T lymphocytes	8.39e-06	0.000468		-0.578	ACP3,AIF1,ALCAM,ANXA1,APOE,ARF6,ARG1,AURKA,AURKB,CD14,CD1D,CD24,CD276,CD36,CD38,CD46,CD70,CD80,CD83,CD86,CR1,CSF2,CSNK1A1,CTSZ,CXCL8,DOCK8,DSG1,DSG3,EBI3,EFNA1,EPHB6,FADD,FN1,FTL,HAVCR2,HMOX1,HRH2,ICAM1,IGFBP2,IL15,IL18,IL27,IL2RA,IL4I1,IL6,IL7R,ITGB3,KCNN4,KLK8,LAIR1,LGALS1,LGALS9,LILRB1,LILRB2,LILRB4,MICA,MSH2,MYD88,PDE4D,PIM1,PLCB2,PNP,PPAT,PTPN6,RASGRP1,SFTPA1,SLC7A1,SPP1,TFRC,THBS1,TNFRSF14,…	76
Lipid Metabolism,Molecular Transport,Small Molecule Biochemistry	Release of eicosanoid	0.000177	0.00662		-0.571	ADIPOQ,APOD,BDKRB2,C3,C5,CLEC7A,CSF2,CSF3,DEFB103A/DEFB103B,DEFB4A/DEFB4B,F2RL1,FCER1G,FCGR2A,IL32,LGALS1,LIPG,MAPK14,NMU,P2RX7,PLA2G10,PLA2G3,PLA2G4A,PLA2G4C,PLD1,PTGS1,VIM	26
Cancer,Organismal Injury and Abnormalities	Epithelial neoplasm	1.94e-74	1.17e-70		-0.565	A1BG,A2ML1,A4GNT,AADACL2,AADAT,AARD,ABAT,ABCA12,ABCA2,ABCA5,ABCB11,ABCB9,ABCC12,ABCC2,ABCC3,ABCC5,ABCG4,ABHD1,ABHD10,ABHD11,ABHD5,ABHD6,ABHD8,ABI1,ABI2,ABLIM1,ABLIM3,ACAA1,ACACB,ACADS,ACBD7,ACD,ACE2,ACER1,ACHE,ACKR2,ACKR4,ACOT1,ACOT11,ACOT4,ACOX3,ACP6,ACP7,ACRBP,ACRV1,ACSBG1,ACSL1,ACSM3,ACTR3B,ACVR2B,ADA,ADAM12,ADAM19,ADAM22,ADAM23,ADAM28,ADAM32,ADAMTS13,ADAMTS15,ADAMTS16,ADAMTS20,ADAMTS3,ADAMTS6…	3864
Cardiovascular Disease,Hematological Disease,Organismal Injury and Abnormalities	Thrombus	1.82e-05	0.00093		-0.555	ADA,ADAMTS13,C3,C3AR1,C5,CD46,CYP2C19,DGKE,EPOR,GABRA3,GABRA4,HABP2,HCAR2,HMGCR,IL6,ITGB3,LRP8,MMP7,MPL,MTHFR,NNMT,P2RY1,PDE10A,PDE11A,PDE4A,PDE4B,PDE4C,PDE4D,PDE7A,PDGFA,PDGFB,PLAT,PLAU,PPARD,PROC,PTGER2,PTGER3,PTGER4,PTGIR,PTGS1,RRM2,SERPINA5,SERPINE1,STXBP5,TFPI,THBD,THBS1,VEGFC	48
Cell Cycle	Mitosis of tumor cell lines	1.31e-06	8.87e-05		-0.513	ACRBP,ADGRL2,ARPC1B,ARSB,AURKA,BIRC5,BRCA1,BRCA2,BUB1,BUB1B,CBX3,CCNB1,CCNB2,CDC20,CDC25C,CDC7,CDCA8,CDK1,CDKN1A,CENPE,CENPI,CENPJ,CHMP4C,DLGAP5,FBXO5,FERMT2,FOXM1,HSF1,IL6,INHBA,KIF11,KIF1C,KIF4A,MAD2L1,MAD2L2,MAP3K12,MAPK14,MAPK7,MITF,NDC80,NEK2,NEK6,NUF2,PBXIP1,PKD2,PKMYT1,PLK1,POU5F1,PPP2R2A,PRTFDC1,RMI2,RUNX3,SHROOM2,SLC20A1,SPAG5,SPC25,STIL,TACC3,TOP2A,TPX2,UBE2S,ZFP36	62
Cell Signaling	Small GTPase mediated signal transduction	6.6e-05	0.00283		-0.5	ABI2,ARAP2,ARAP3,ARF6,ARHGAP11A,ARHGAP29,ARHGAP32,ARHGAP33,ARHGAP36,ARHGAP39,ARHGAP4,ARHGAP44,ARHGEF12,ARHGEF16,ARHGEF2,ARHGEF4,ARRB1,CADM4,CCDC88A,CHP1,CTNNAL1,DIRAS3,ECT2,ELMO1,EPOR,EPS8L1,EPS8L2,F2RL1,FAM13A,FARP2,FBP1,FGD3,FGF2,FOXM1,HACD3,IRS2,KALRN,KANK1,KCTD13,MAPK14,MCF2,MET,MRAS,MYO9A,NGFR,NOTCH2,OBSCN,PDPN,PLCE1,PLD1,PLD2,PRKD1,RAB6C/RAB6D,RAC2,RAC3,RALBP1,RAPGEF1,RASGRF1,RASGRP1,RGS19,…	78
Cellular Development,Tissue Development	Differentiation of epithelial tissue	9.79e-06	0.000536		-0.395	ADIPOQ,ANXA1,AQP3,AURKB,BHLHE41,BRCA1,CDH1,CDK1,CDKN1A,CERS3,CSF1,CSTA,CTNND1,DSP,ELOVL1,ENPP1,EREG,ETV4,EVPL,FGF2,FLG,FN1,FOXN1,FZD9,GAB1,GATA4,GATA6,GLI1,ID1,IL22RA1,IVL,KAT2B,KAZN,LORICRIN,MESP1,MYOD1,NFE2,OPN3,OR51E2,OSM,PLK1,RUNX1,SCEL,SERPINB13,SFN,SLC27A1,SLC8A1,SOX9,SPINK5,SPRR1A,SPRR1B,ST14,SULT2B1,TAGLN,TGM1,TGM3,TNFSF12,TRIM16,UPK1A,USP13,VEZF1,ZEB2,ZFP36	63
Lipid Metabolism,Molecular Transport,Small Molecule Biochemistry	Concentration of lipid	0.000111	0.00447		-0.381	A4GALT,ABCB11,ACACB,ACER1,ADIPOQ,ADRB2,AKR1B10,APOD,APOE,ARF6,B4GALNT1,BBS12,BID,CASP9,CD36,CDS1,CERS1,CERS2,CERS3,CERS6,CHKA,CSF2,CTSS,CUEDC2,CXCL8,DGAT2,DGKE,DHCR24,ELOVL1,ELOVL5,FADD,FCER1G,FDFT1,G0S2,GLA,GNB3,GRINA,HMGCR,HMOX1,IL18,IL1RN,INHBA,INPPL1,LIPG,LOC102724788/PRODH,MERTK,MLXIPL,MTTP,NDUFA4L2,NGF,NGFR,NME4,NNT,NOD2,NRBF2,OLR1,OSBPL2,PDCD6IP,PIP5KL1,PLA2G4A,PLAAT2,PLIN2,PLIN3,PNPLA1,PN…	87
Cancer,Organismal Injury and Abnormalities	Malignant neoplasm of retroperitoneum	1.25e-14	1.95e-12		-0.378	ABCA12,ABCB11,ABCB9,ABCG4,ABHD11,ABHD8,ACACB,ACADS,ACE2,ACKR4,ACOT1,ACOT11,ACP6,ACP7,ACRV1,ACSM3,ADAM12,ADAM19,ADAM22,ADAM23,ADAM28,ADAMTS13,ADAMTS15,ADAMTS20,ADAMTS3,ADAMTS6,ADAMTSL4,ADAP1,ADGRA3,ADGRB2,ADGRL2,ADIPOQ,ADORA1,ADORA2A,ADORA2B,ADPRHL1,ADRA2B,ADRA2C,AFDN,AFF2,AGAP2,AGBL5,AGRN,AHNAK,AHNAK2,AJAP1,ALCAM,ALDH7A1,ALMS1,ALOXE3,AMD1,AMOTL1,ANK1,ANKHD1/ANKHD1-EIF4EBP3,ANKRD20A8P,ANKRD24,ANKR…	1151
Cell-To-Cell Signaling and Interaction	Communication of cells	0.000144	0.00558		-0.355	ACTL6A,ACVR2B,ADAP1,ADCY5,ADGRB1,ADGRB2,ADGRE5,ADGRF1,ADIPOQ,ADORA1,ADORA2A,ADORA2B,ADRA1B,ADRA2B,ADRA2C,ADRB1,ADRB2,AGRN,AKT3,ALCAM,ANXA1,APOE,ARHGEF12,ARHGEF16,ARHGEF2,ARHGEF25,ARHGEF4,ARRB1,ASB2,ASIC1,ASIC3,AXL,BCAR3,BDKRB2,BIRC3,BLNK,BST1,BTC,C3,C3AR1,C5,C5AR1,CALM1 (includes others),CALML5,CAMK2B,CAMK4,CAPS,CARHSP1,CASP9,CCL18,CCL23,CCR10,CD14,CD244,CD70,CD83,CDC42EP3,CDKL2,CEACAM6,CGB3 (inc…	304
Cardiovascular Disease,Organismal Injury and Abnormalities	Vaso-occlusion	4.35e-05	0.00201		-0.351	AADAT,ABI2,ADA,ADIPOQ,ADORA1,ADORA2A,ADORA2B,ADRA1B,ADRA2B,ADRA2C,ADRB1,ADRB2,ANKRD29,APOE,BIRC3,BIRC5,CA12,CA2,CACNA2D1,CAMTA1,CD14,CD163,CD36,CDC6,CDKN1A,CDKN2B-AS1,CERS6,CPEB3,CSF1,CST3,CTNNA3,CYP26B1,CYP2C19,CYP2C9,DISP1,DNAH5,DOCK9,ENPP1,EREG,FAM107B,FGF5,FN1,FOXO3,FRMD4A,GABRA3,GABRA4,GATA6,GFOD1,GRIN2A,GRIN2C,HABP2,HCAR2,HDAC9,HMGCR,HMOX1,ICAM1,IL1RL1,IL6,ITGB2,ITGB3,JUP,KALRN,KCNA7,KCNE1,…	147
Cardiovascular Disease	Occlusion of blood vessel	3.75e-05	0.00176		-0.349	AADAT,ABI2,ADA,ADIPOQ,ADORA1,ADORA2A,ADORA2B,ADRA1B,ADRA2B,ADRA2C,ADRB1,ADRB2,ANKRD29,APOE,BIRC3,BIRC5,CA12,CA2,CACNA2D1,CAMTA1,CD14,CD163,CD36,CDC6,CDKN1A,CDKN2B-AS1,CERS6,CPEB3,CSF1,CST3,CTNNA3,CYP26B1,CYP2C19,CYP2C9,DISP1,DNAH5,DOCK9,ENPP1,EREG,FAM107B,FGF5,FN1,FOXO3,FRMD4A,GABRA3,GABRA4,GATA6,GFOD1,GRIN2A,GRIN2C,HABP2,HCAR2,HDAC9,HMGCR,HMOX1,ICAM1,IL1RL1,IL6,ITGB2,ITGB3,JUP,KALRN,KCNA7,KCNE1,…	146
Cardiovascular Disease,Organismal Injury and Abnormalities	Occlusion of artery	4.67e-05	0.00212		-0.347	AADAT,ABI2,ADA,ADIPOQ,ADORA1,ADORA2A,ADORA2B,ADRA1B,ADRA2B,ADRA2C,ADRB1,ADRB2,ANKRD29,APOE,BIRC3,BIRC5,CA12,CA2,CACNA2D1,CAMTA1,CD14,CD163,CD36,CDC6,CDKN1A,CDKN2B-AS1,CERS6,CPEB3,CSF1,CST3,CTNNA3,CYP26B1,CYP2C19,CYP2C9,DISP1,DNAH5,DOCK9,ENPP1,EREG,FAM107B,FGF5,FN1,FOXO3,FRMD4A,GABRA3,GABRA4,GATA6,GFOD1,GRIN2A,GRIN2C,HCAR2,HDAC9,HMGCR,HMOX1,ICAM1,IL1RL1,IL6,ITGB2,ITGB3,JUP,KALRN,KCNA7,KCNE1,KLF4,L…	143
Cell Morphology,Embryonic Development	Shape change of embryonic cell lines	0.000154	0.00587		-0.333	EFNA5,EPHB3,FMNL1,FN1,GDPD2,IL2RA,MSR1,P2RX7,PTN,S1PR3,SOD2,TNIK,VIM	13
Cancer,Organismal Injury and Abnormalities	Nonhematologic malignant neoplasm	8.81e-79	1.6e-74		-0.311	A1BG,A2ML1,A4GALT,A4GNT,AADACL2,AADAT,AARD,ABAT,ABCA12,ABCA2,ABCA5,ABCB11,ABCB9,ABCC12,ABCC2,ABCC3,ABCC5,ABCG4,ABHD1,ABHD10,ABHD11,ABHD5,ABHD6,ABHD8,ABI1,ABI2,ABLIM1,ABLIM3,ACAA1,ACACB,ACADS,ACBD7,ACD,ACE2,ACER1,ACHE,ACKR2,ACKR4,ACOT1,ACOT11,ACOT4,ACOX3,ACP6,ACP7,ACRBP,ACRV1,ACSBG1,ACSL1,ACSM3,ACTL6A,ACTR3B,ACVR2B,ADA,ADAM12,ADAM19,ADAM22,ADAM23,ADAM28,ADAM32,ADAMTS13,ADAMTS15,ADAMTS16,ADAMTS20,A…	3914
Cellular Development,Cellular Growth and Proliferation,Hematological System Development and Function,Lymphoid Tissue Structure and Development	Proliferation of lymphocytes	7.45e-06	0.000419		-0.298	ACP3,AIF1,ALCAM,ANXA1,APOE,ARF6,ARG1,AURKA,AURKB,CD14,CD1D,CD24,CD244,CD276,CD300A,CD320,CD36,CD38,CD40,CD46,CD70,CD80,CD83,CD86,CR1,CR2,CSF2,CSNK1A1,CTSZ,CXCL8,DOCK8,DSG1,DSG3,EBI3,EFNA1,EPHB2,EPHB6,FADD,FN1,FTL,HAVCR2,HMOX1,HRH2,ICAM1,IGFBP2,IL12A,IL15,IL18,IL27,IL2RA,IL4I1,IL6,IL7R,ITGA5,ITGB3,KCNN4,KLK8,LAIR1,LGALS1,LGALS9,LILRB1,LILRB2,LILRB4,LST1,LY75,MICA,MSH2,MYD88,PDE4D,PIM1,PLCB2,PNP,PP…	94
Cancer,Organismal Injury and Abnormalities	Malignant solid tumor	2.39e-62	4.28e-59		-0.27	A1BG,A2ML1,A4GALT,A4GNT,AADACL2,AADAT,AARD,ABAT,ABCA12,ABCA2,ABCA5,ABCB11,ABCB9,ABCC12,ABCC2,ABCC3,ABCC5,ABCG4,ABHD1,ABHD10,ABHD11,ABHD5,ABHD6,ABHD8,ABI1,ABI2,ABLIM1,ABLIM3,ACAA1,ACACB,ACADS,ACBD7,ACD,ACE2,ACER1,ACHE,ACKR2,ACKR4,ACOT1,ACOT11,ACOT4,ACOX3,ACP3,ACP6,ACP7,ACRBP,ACRV1,ACSBG1,ACSL1,ACSM3,ACTL6A,ACTR3B,ACVR2B,ADA,ADAM12,ADAM19,ADAM22,ADAM23,ADAM28,ADAM32,ADAMTS13,ADAMTS15,ADAMTS16,ADAMT…	3927
Cancer,Organismal Injury and Abnormalities	Non-melanoma solid tumor	4.5e-73	1.36e-69		-0.228	A1BG,A2ML1,A4GNT,AADACL2,AADAT,AARD,ABAT,ABCA12,ABCA2,ABCA5,ABCB11,ABCB9,ABCC12,ABCC2,ABCC3,ABCC5,ABCG4,ABHD1,ABHD10,ABHD11,ABHD5,ABHD6,ABHD8,ABI1,ABI2,ABLIM1,ABLIM3,ACAA1,ACACB,ACADS,ACBD7,ACD,ACE2,ACER1,ACHE,ACKR2,ACKR4,ACOT1,ACOT11,ACOT4,ACOX3,ACP6,ACP7,ACRBP,ACRV1,ACSBG1,ACSL1,ACSM3,ACTR3B,ACVR2B,ADA,ADAM12,ADAM19,ADAM22,ADAM23,ADAM28,ADAM32,ADAMTS13,ADAMTS15,ADAMTS16,ADAMTS20,ADAMTS3,ADAMTS6…	3893
Cell Morphology	Shape change of epithelial cell lines	0.000159	0.00601		-0.194	BST1,CCN1,EFNA5,EPHB3,FMNL1,FN1,GDPD2,IL2RA,MSR1,P2RX7,PTN,S1PR3,SOD2,TNIK,VIM	15
Cancer,Organismal Injury and Abnormalities	Non-hematological solid tumor	6.55e-76	5.93e-72		-0.181	A1BG,A2ML1,A4GALT,A4GNT,AADACL2,AADAT,AARD,ABAT,ABCA12,ABCA2,ABCA5,ABCB11,ABCB9,ABCC12,ABCC2,ABCC3,ABCC5,ABCG4,ABHD1,ABHD10,ABHD11,ABHD5,ABHD6,ABHD8,ABI1,ABI2,ABLIM1,ABLIM3,ACAA1,ACACB,ACADS,ACBD7,ACD,ACE2,ACER1,ACHE,ACKR2,ACKR4,ACOT1,ACOT11,ACOT4,ACOX3,ACP6,ACP7,ACRBP,ACRV1,ACSBG1,ACSL1,ACSM3,ACTL6A,ACTR3B,ACVR2B,ADA,ADAM12,ADAM19,ADAM22,ADAM23,ADAM28,ADAM32,ADAMTS13,ADAMTS15,ADAMTS16,ADAMTS20,A…	3916
Cancer,Organismal Injury and Abnormalities	Abdominal cancer	9.28e-58	9.34e-55		-0.168	A1BG,A2ML1,A4GNT,AADACL2,AADAT,AARD,ABAT,ABCA12,ABCA2,ABCA5,ABCB11,ABCB9,ABCC12,ABCC2,ABCC3,ABCC5,ABCG4,ABHD1,ABHD11,ABHD5,ABHD6,ABHD8,ABI1,ABI2,ABLIM1,ABLIM3,ACAA1,ACACB,ACADS,ACBD7,ACD,ACE2,ACHE,ACKR2,ACKR4,ACOT1,ACOT11,ACOX3,ACP3,ACP6,ACP7,ACRBP,ACRV1,ACSBG1,ACSL1,ACSM3,ACTR3B,ACVR2B,ADA,ADAM12,ADAM19,ADAM22,ADAM23,ADAM28,ADAM32,ADAMTS13,ADAMTS15,ADAMTS16,ADAMTS20,ADAMTS3,ADAMTS6,ADAMTSL4,ADAM…	3671
Lipid Metabolism,Small Molecule Biochemistry	Metabolism of membrane lipid derivative	5.27e-08	4.38e-06		-0.162	A4GALT,ABCA2,ABHD5,ABHD6,ACACB,ACER1,ACHE,ACP6,ACSBG1,ACSL1,AGMO,AGPAT1,ALDH3B1,ALDH3B2,ALOX12B,ALOX15B,ALOXE3,ANXA1,APOC1,APOE,B3GALNT1,B4GALNT1,B4GALT6,BDKRB2,CD40,CDS1,CEL,CERS1,CERS2,CERS3,CERS4,CERS6,CHKA,CHP1,CHPT1,CLN8,CXCL8,CYP39A1,CYP4F22,CYP4V2,CYP7B1,CYP8B1,DBI,DEGS1,DGKD,DGKE,DGKG,DHCR24,ELOVL1,ENPP2,ESYT3,ETNK2,FCGR2A,FDFT1,FDX2,FDXR,FGF1,FGF2,FPR2,FUT3,FUT6,GAL3ST1,GLA,GLTP,GM2A,GPA…	151
Cancer,Organismal Injury and Abnormalities	Incidence of tumor	1.93e-36	8.33e-34		-0.16	A1BG,A2ML1,A4GNT,AADACL2,AARD,ABAT,ABCA12,ABCA2,ABCA5,ABCB11,ABCB9,ABCC12,ABCC2,ABCC3,ABCC5,ABCG4,ABHD11,ABHD6,ABI1,ABI2,ABLIM1,ABLIM3,ACAA1,ACACB,ACADS,ACBD7,ACD,ACE2,ACKR2,ACKR4,ACOT1,ACOT11,ACOX3,ACP6,ACP7,ACRV1,ACSBG1,ACSL1,ACSM3,ACTR3B,ADA,ADAM12,ADAM19,ADAM22,ADAM23,ADAM28,ADAM32,ADAMTS15,ADAMTS16,ADAMTS20,ADAMTS3,ADAMTSL4,ADAMTSL5,ADAP2,ADCY10,ADCY5,ADD3,ADGRA3,ADGRB1,ADGRB2,ADGRE5,ADGRF1,…	3010
Cancer,Organismal Injury and Abnormalities	Frequency of tumor	2.46e-34	9.92e-32		-0.16	A1BG,A2ML1,A4GNT,AADACL2,AARD,ABAT,ABCA12,ABCA2,ABCA5,ABCB11,ABCB9,ABCC12,ABCC2,ABCC3,ABCC5,ABCG4,ABHD11,ABHD6,ABI1,ABI2,ABLIM1,ABLIM3,ACAA1,ACACB,ACADS,ACBD7,ACD,ACE2,ACKR2,ACKR4,ACOT1,ACOT11,ACOX3,ACP6,ACP7,ACRV1,ACSBG1,ACSL1,ACSM3,ACTR3B,ADA,ADAM12,ADAM19,ADAM22,ADAM23,ADAM28,ADAM32,ADAMTS15,ADAMTS16,ADAMTS20,ADAMTS3,ADAMTSL4,ADAMTSL5,ADAP2,ADCY10,ADCY5,ADD3,ADGRA3,ADGRB1,ADGRB2,ADGRE5,ADGRF1,…	2946
Organismal Injury and Abnormalities	Blood clot	1.69e-06	0.00011		-0.045	ADA,ADAMTS13,C3,C3AR1,C5,CD46,CYP2C19,DGKE,EPOR,F12,GABRA3,GABRA4,HABP2,HCAR2,HMGCR,IL6,ITGB3,LRP8,MMP7,MPL,MTHFR,NNMT,P2RY1,PDE10A,PDE11A,PDE4A,PDE4B,PDE4C,PDE4D,PDE7A,PDGFA,PDGFB,PLAT,PLAU,PLAUR,PPARD,PROC,PTGER2,PTGER3,PTGER4,PTGIR,PTGS1,RRM2,SERPINA5,SERPINB2,SERPINE1,SERPINF2,SH3KBP1,STXBP5,TFPI,THBD,THBS1,VEGFC,VIM	54
Cancer,Organismal Injury and Abnormalities,Respiratory Disease	Lung carcinoma	8.19e-12	1.05e-09		0	A2ML1,A4GNT,ABCA12,ABCA2,ABCA5,ABCB11,ABCB9,ABCC12,ABCC2,ABCC3,ABCC5,ABCG4,ABHD11,ABI2,ACD,ACE2,ACOT1,ACOT11,ACTR3B,ADAM12,ADAM19,ADAM22,ADAM23,ADAM32,ADAMTS16,ADAMTS20,ADAMTS3,ADAMTS6,ADAP1,ADCY10,ADCY5,ADD3,ADGRE5,ADGRF1,ADGRF2,ADGRF4,ADGRG6,ADGRL2,ADH7,ADORA1,ADORA2A,ADORA2B,ADRA1B,ADRB2,AFDN,AFF2,AFMID,AGRN,AHNAK,AHNAK2,AIFM2,AJAP1,AKR1B1,AKR1B10,AKR1B15,AKT3,ALCAM,ALDH1B1,ALDH1L1,ALG10,ALMS1…	1390
Cancer,Organismal Injury and Abnormalities,Renal and Urological Disease	Renal cancer	8.53e-07	5.95e-05		0	ABCB9,ABCG4,ABHD11,ACACB,ACADS,ACKR4,ACOT1,ACP6,ADAM19,ADAM23,ADAM28,ADAMTSL4,ADORA1,ADORA2A,ADORA2B,AFDN,AFF2,AHNAK,ALDH7A1,ALMS1,ANK1,ANKHD1/ANKHD1-EIF4EBP3,ANKRD20A8P,ANLN,ANO5,APOD,AQP9,ARAP2,ARAP3,ARFGEF3,ARHGAP39,ASAP3,ASNS,ASPM,ASRGL1,ATP11B,ATP2A1,AURKA,AURKB,AXIN2,AXL,BACH2,BCAR1,BLM,BNIP3L,BPIFC,BRCA1,BRCA2,BST1,BUB1B,C2CD2L,CBX7,CCDC120,CCDC136,CCDC14,CCDC150,CCDC18,CCDC186,CCDC88A,CCN…	475
Organismal Injury and Abnormalities,Renal and Urological Disease	Renal lesion	1.52e-06	0.0001		0	ABCB9,ABCG4,ABHD11,ACACB,ACADS,ACKR4,ACOT1,ACP6,ADAM19,ADAM23,ADAM28,ADAMTSL4,ADORA1,ADORA2A,ADORA2B,AFDN,AFF2,AHNAK,ALDH7A1,ALMS1,ANK1,ANKHD1/ANKHD1-EIF4EBP3,ANKRD20A8P,ANLN,ANO5,APOD,AQP1,AQP9,ARAP2,ARAP3,ARFGEF3,ARHGAP39,ASAP3,ASNS,ASPM,ASRGL1,ATP11B,ATP1B1,ATP2A1,AURKA,AURKB,AXIN2,AXL,BACH2,BCAR1,BIRC5,BLM,BNIP3L,BPIFC,BRCA1,BRCA2,BST1,BUB1B,C2CD2L,CBX7,CCDC120,CCDC136,CCDC14,CCDC150,CCDC18,C…	486
Cell Signaling	Cell surface receptor linked signal transduction	1.41e-05	0.000738		0	ABI1,ACVR2B,ANXA1,BCAR1,BDKRB2,BIRC5,CCL3,CCL3L1,CCND1,CD36,CD80,CD86,CDKN1A,CRLF1,CSF1,CSF2,CSF3,CSF3R,CTF1,CX3CL1,CXCL2,CXCL8,DUOX1,ERBB2,ERBB3,EREG,FBXL17,FER,FERMT2,FERMT3,FGF2,FGR,FN1,FOXO3,FPR1,GAB2,GATA3,GLI1,HCK,HMOX1,ICAM1,IFNL1,IFT81,IL11,IL11RA,IL12A,IL13RA1,IL18,IL1F10,IL1RL2,IL1RN,IL20RA,IL20RB,IL22RA1,IL2RA,IL32,IL36A,IL36B,IL36G,IL36RN,IL6,INPPL1,ITGA2,ITGA5,ITGAX,ITGB2,ITGB3,KCTD2…	101
Cancer,Organismal Injury and Abnormalities	Blue round small cell tumor	7.35e-05	0.0031		0	A2ML1,ABCA12,ABCA2,ABCB11,ABCB9,ABCC12,ABCC3,ABCC5,ABI2,ACACB,ACOT11,ACTR3B,ADAM19,ADAM22,ADAM23,ADAM32,ADAMTS16,ADAMTS20,ADAMTS6,ADAP1,ADCY10,ADCY5,ADD3,ADGRE5,ADGRL2,AFDN,AFF2,AFMID,AGRN,AHNAK,AKR1B1,ALMS1,AMMECR1,ANKAR,ANKFN1,ANKHD1/ANKHD1-EIF4EBP3,ANKRD20A8P,ANKRD24,ANKRD35,ANO1,ANO5,ANO7,ANO8,ANTXR2,ANXA10,ANXA6,AQP9,ARAP2,ARC,ARHGAP33,ARHGAP36,ARHGEF10L,ARHGEF12,ARHGEF16,ARHGEF25,ARHGEF33,A…	820
Molecular Transport	Transport of molecule	1.88e-07	1.41e-05		0.004	ABCA12,ABCA5,ABCB11,ABCB9,ABCC2,ABCC3,ABCC5,ABCG4,ABHD5,ACD,ACHE,ACSL1,ADIPOQ,ADRA2B,ADRA2C,ADRB2,AIP,AKTIP,ANG,ANK3,ANKLE1,ANO1,ANO10,ANO5,ANO7,ANO8,ANO9,ANXA1,ANXA6,APBB1,APOC1,APOE,AQP1,AQP11,AQP3,AQP5,AQP9,ARAP3,ARF6,ARHGEF12,ARRB1,ASIC1,ASIC3,ASPH,ATP10D,ATP11B,ATP13A4,ATP1B1,ATP2A1,ATP2B2,ATP2C2,ATP6V0A1,ATP6V0A4,ATP6V0D1,ATP6V0E2,ATP6V1B2,ATP6V1D,ATP7A,BDKRB2,BEST1,C3,C3AR1,C5AR2,CA12,CA2,…	360
Cellular Movement,Hematological System Development and Function,Immune Cell Trafficking	Transmigration of granulocytes	9.28e-05	0.00382		0.024	ADCY10,ADORA2A,ANXA1,BST1,C5,CD177,CXCL3,CXCL8,CXCR2,FN1,FPR1,GDF15,IL6,ITGB3,LGALS1,MYD88,SERPINE1	17
Cancer,Organismal Injury and Abnormalities	Breast or colorectal cancer	5.4e-21	1.1e-18		0.042	A2ML1,ABAT,ABCA12,ABCA2,ABCA5,ABCB9,ABCC12,ABCC2,ABCC3,ABCC5,ABHD10,ABI2,ABLIM1,ABLIM3,ACACB,ACADS,ACD,ACE2,ACKR2,ACKR4,ACOT1,ACOT11,ACOX3,ACP6,ACP7,ACRV1,ACSL1,ACSM3,ACTR3B,ADA,ADAM12,ADAM19,ADAM23,ADAM28,ADAM32,ADAMTS15,ADAMTS16,ADAMTS20,ADAMTS3,ADAMTS6,ADAMTSL4,ADAMTSL5,ADAP2,ADCY10,ADCY5,ADD3,ADGRA3,ADGRB1,ADGRB2,ADGRE5,ADGRG6,ADGRL2,ADH7,ADIRF,ADORA1,ADORA2A,ADPRH,ADRA1B,ADRA2B,ADRA2C,ADRB1,…	2250
Cancer,Organismal Injury and Abnormalities	Extracranial solid tumor	5.12e-60	7.13e-57		0.065	A1BG,A2ML1,A4GALT,A4GNT,AADACL2,AADAT,AARD,ABAT,ABCA12,ABCA2,ABCA5,ABCB11,ABCB9,ABCC12,ABCC2,ABCC3,ABCC5,ABCG4,ABHD1,ABHD10,ABHD11,ABHD5,ABHD6,ABHD8,ABI1,ABI2,ABLIM1,ABLIM3,ACAA1,ACACB,ACADS,ACBD7,ACD,ACE2,ACER1,ACHE,ACKR2,ACKR4,ACOT1,ACOT11,ACOT4,ACOX3,ACP3,ACP6,ACP7,ACRBP,ACRV1,ACSBG1,ACSL1,ACSM3,ACTR3B,ACVR2B,ADA,ADAM12,ADAM19,ADAM22,ADAM23,ADAM28,ADAM32,ADAMTS13,ADAMTS15,ADAMTS16,ADAMTS20,ADA…	3915
Cancer,Organismal Injury and Abnormalities	Development of malignant tumor	1.38e-33	5.19e-31		0.082	A1BG,A2ML1,A4GNT,AADACL2,AARD,ABAT,ABCA12,ABCA2,ABCA5,ABCB11,ABCB9,ABCC12,ABCC2,ABCC3,ABCC5,ABCG4,ABHD11,ABHD6,ABI1,ABI2,ABLIM1,ABLIM3,ACAA1,ACACB,ACADS,ACBD7,ACD,ACE2,ACKR2,ACKR4,ACOT1,ACOT11,ACOX3,ACP6,ACP7,ACRV1,ACSBG1,ACSL1,ACSM3,ACTR3B,ADA,ADAM12,ADAM19,ADAM22,ADAM23,ADAM28,ADAM32,ADAMTS15,ADAMTS16,ADAMTS20,ADAMTS3,ADAMTSL4,ADAMTSL5,ADAP2,ADCY10,ADCY5,ADD3,ADGRA3,ADGRB1,ADGRB2,ADGRE5,ADGRF1,…	2926
Lipid Metabolism,Small Molecule Biochemistry	Metabolism of sphingolipid	6.96e-07	4.91e-05		0.114	A4GALT,ABCA2,ABHD5,ACER1,ACSBG1,ACSL1,ALDH3B1,ALDH3B2,ALOX12B,ALOXE3,APOC1,B3GALNT1,B4GALNT1,B4GALT6,CD40,CERS1,CERS2,CERS3,CERS4,CERS6,CLN8,CYP4F22,DEGS1,ELOVL1,ENPP2,ESYT3,FUT3,FUT6,GAL3ST1,GLA,GLTP,GM2A,HEXA,LARGE1,NEU2,PLA2G15,PNPLA1,PPM1L,PPT1,PRKD1,PRKD3,SGPP2,SLC27A1,SLC27A4,SMPD2,SMPD3,SPTLC2,SPTLC3,SPTSSB,ST3GAL5,ST8SIA1,SUMF2,TECR,UGCG,UGT8	55
Cellular Development,Cellular Growth and Proliferation,Hematological System Development and Function,Lymphoid Tissue Structure and Development	Proliferation of mononuclear leukocytes	5.04e-06	0.000301		0.125	ACP3,AIF1,ALCAM,ANXA1,APOE,ARF6,ARG1,AURKA,AURKB,CD14,CD1D,CD24,CD244,CD276,CD300A,CD320,CD36,CD38,CD40,CD46,CD70,CD80,CD83,CD86,CR1,CR2,CSF1,CSF2,CSF3,CSNK1A1,CTSZ,CXCL2,CXCL8,DOCK8,DSG1,DSG3,EBI3,EFNA1,EPHB2,EPHB6,FADD,FN1,FTL,HAVCR2,HMOX1,HRH2,ICAM1,IGFBP2,IL12A,IL15,IL18,IL27,IL2RA,IL4I1,IL6,IL7R,ITGA5,ITGB3,KCNN4,KLF4,KLK8,LAIR1,LGALS1,LGALS9,LILRB1,LILRB2,LILRB4,LST1,LY75,MICA,MSH2,MYD88,PD…	99
Cancer,Organismal Injury and Abnormalities	Development of neuroepithelial tumor	6.31e-33	2.2e-30		0.126	A2ML1,AADACL2,ABAT,ABCA12,ABCA2,ABCA5,ABCB11,ABCB9,ABCC2,ABCC3,ABCC5,ABCG4,ABHD1,ABHD8,ABI2,ABLIM3,ACAA1,ACACB,ACADS,ACE2,ACHE,ACKR2,ACOT11,ACOX3,ACP6,ACSL1,ACSM3,ACTR3B,ACVR2B,ADA,ADAM19,ADAM22,ADAM23,ADAM28,ADAM32,ADAMTS13,ADAMTS15,ADAMTS16,ADAMTS3,ADAMTS6,ADAMTSL4,ADAMTSL5,ADCY10,ADCY5,ADGRA3,ADGRB1,ADGRB2,ADGRE5,ADGRF1,ADGRF4,ADGRG6,ADGRL2,ADH7,ADIPOQ,ADORA1,ADORA2A,ADPRH,ADPRHL1,ADRA2B,ADRA2…	2362
Cancer,Neurological Disease,Organismal Injury and Abnormalities	Glioma	8.18e-33	2.74e-30		0.126	A2ML1,AADACL2,ABAT,ABCA12,ABCA2,ABCA5,ABCB11,ABCB9,ABCC2,ABCC3,ABCC5,ABCG4,ABHD1,ABHD8,ABI2,ABLIM3,ACAA1,ACACB,ACADS,ACE2,ACHE,ACKR2,ACOT11,ACOX3,ACP6,ACSL1,ACSM3,ACTR3B,ACVR2B,ADA,ADAM19,ADAM22,ADAM23,ADAM28,ADAM32,ADAMTS13,ADAMTS15,ADAMTS16,ADAMTS3,ADAMTS6,ADAMTSL4,ADAMTSL5,ADCY10,ADCY5,ADGRA3,ADGRB1,ADGRB2,ADGRE5,ADGRF1,ADGRF4,ADGRG6,ADGRL2,ADH7,ADIPOQ,ADORA1,ADORA2A,ADPRH,ADPRHL1,ADRA2B,ADRA2…	2361
Cancer,Organismal Injury and Abnormalities	Extraadrenal retroperitoneal tumor	1.25e-14	1.95e-12		0.149	ABCA12,ABCB11,ABCB9,ABCC3,ABCG4,ABHD11,ABHD8,ACACB,ACADS,ACE2,ACKR4,ACOT1,ACOT11,ACOT4,ACP6,ACP7,ACRV1,ACSM3,ADAM12,ADAM19,ADAM22,ADAM23,ADAM28,ADAMTS13,ADAMTS15,ADAMTS20,ADAMTS3,ADAMTS6,ADAMTSL4,ADAP1,ADGRA3,ADGRB2,ADGRL2,ADIPOQ,ADORA1,ADORA2A,ADORA2B,ADPRHL1,ADRA2B,ADRA2C,AFDN,AFF2,AGAP2,AGBL5,AGRN,AHNAK,AHNAK2,AJAP1,AKR1B1,ALCAM,ALDH1A1,ALDH7A1,ALG10,ALMS1,ALOXE3,AMD1,AMOTL1,ANK1,ANKHD1/ANKHD1…	1249
Cancer,Organismal Injury and Abnormalities	Embryonal tumor	4.21e-06	0.000254		0.152	ABCC3,ADGRB1,ADGRE5,ADORA1,AGAP2,AKT3,ALCAM,ALDH1A1,ALDH2,AMMECR1,ANKRD34A,APOBEC3F,ARHGAP33,ARL4C,ARMCX3,ARRB1,ASB2,ASPHD1,ATP1B1,AURKA,AXIN2,AZIN2,BBC3,BCL2L12,BDKRB2,BEST1,BIRC5,BNIP3L,BRCA1,BRCA2,BSN,BUB1B,C3,C5,C5AR1,CALB2,CAMTA1,CASZ1,CCL3,CCND1,CCND2,CD14,CD180,CD300C,CDCA7L,CDH1,CDK4,CDKN1A,CDKN2C,CDKN3,CHSY3,CIP2A,CKS2,CNTNAP2,COCH,COLQ,CSF1,CSF2,CSF3R,CSRP2,CXADR,DDX3X,DEPP1,DGCR5,DNASE…	247
Cancer,Organismal Injury and Abnormalities	Solid tumor	1.05e-59	1.27e-56		0.155	A1BG,A2ML1,A4GALT,A4GNT,AADACL2,AADAT,AARD,ABAT,ABCA12,ABCA2,ABCA5,ABCB11,ABCB9,ABCC12,ABCC2,ABCC3,ABCC5,ABCG4,ABHD1,ABHD10,ABHD11,ABHD5,ABHD6,ABHD8,ABI1,ABI2,ABLIM1,ABLIM3,ACAA1,ACACB,ACADS,ACBD7,ACD,ACE2,ACER1,ACHE,ACKR2,ACKR4,ACOT1,ACOT11,ACOT4,ACOX3,ACP3,ACP6,ACP7,ACRBP,ACRV1,ACSBG1,ACSL1,ACSM3,ACTL6A,ACTR3B,ACVR2B,ADA,ADAM12,ADAM19,ADAM22,ADAM23,ADAM28,ADAM32,ADAMTS13,ADAMTS15,ADAMTS16,ADAMT…	3933
Lipid Metabolism,Small Molecule Biochemistry	Synthesis of lipid	3.54e-05	0.00167		0.182	A4GALT,ABCA2,ABCB11,ABHD5,ACACB,ACER1,ACHE,ACP6,ACSL1,ADIPOQ,AGMO,AGPAT1,AKR1B15,ALDH3B1,ALDH3B2,ALOX15B,ANG,ANXA1,APOC1,APOE,ATF2,B4GALNT1,B4GALT6,BMP5,BRCA1,C3,C5,C5AR1,C5AR2,CCN1,CD14,CD40,CD83,CDS1,CERS1,CERS2,CERS3,CERS4,CERS6,CHKA,CHP1,CHPT1,CLCN2,COTL1,CSF2,CXCL8,CYP2C9,CYP39A1,CYP4F2,CYP4F22,CYP7B1,CYP8B1,DBI,DEFB4A/DEFB4B,DEGS1,DGAT2,DGKD,DGKE,DGKG,DHCR24,DHRS9,ELOVL1,ELOVL2,ELOVL4,ELOVL…	200
Cell-To-Cell Signaling and Interaction,Cellular Assembly and Organization	Cell-cell adhesion	3.33e-05	0.00159		0.215	ADGRE5,AFDN,ALCAM,AMIGO1,AMIGO2,ANXA9,ASTL,B4GALNT2,CASP14,CD177,CDH1,CDH2,CDSN,CEACAM5,CEACAM6,CERCAM,CLGN,CRNN,CST3,CSTA,CTNNA3,CX3CL1,CXADR,DAB2,DSG3,DSP,EFNA5,EPHB3,ESRP2,FBLIM1,FERMT3,FUT3,FUT4,GALNT6,GOLGA7B,HOXA4,ICAM1,IL18,ITGA4,ITGB2,JUP,KLK14,KLK5,KLK6,LY6E,MAGI1,MAPK7,MDK,MUC4,MYO6,MYO9A,NLGN4X,NPM2,NRXN2,NT5E,RAP1GAP,RET,SLC12A6,SLC22A16,SUSD3,TIMP1,TRPC3,VASH2,ZDHHC2,ZEB2	65
Cancer,Organismal Injury and Abnormalities,Renal and Urological Disease	Urinary tract cancer	6.42e-10	6.69e-08		0.239	AADAT,ABCA12,ABCA2,ABCB9,ABCG4,ABHD11,ACACB,ACADS,ACKR4,ACOT1,ACP6,ADAM19,ADAM22,ADAM23,ADAM28,ADAMTS16,ADAMTS20,ADAMTS6,ADAMTSL4,ADORA1,ADORA2A,ADORA2B,ADPRHL1,ADRB1,AFDN,AFF2,AHNAK,AHNAK2,AIP,ALDH7A1,ALG10,ALMS1,ALOX12B,AMIGO2,ANK1,ANKHD1/ANKHD1-EIF4EBP3,ANKRD20A8P,ANKRD34A,ANKRD35,ANKRD36,ANKRD40,ANLN,ANO5,AP1B1,APLP1,APOBEC3B,APOD,AQP9,ARAP2,ARAP3,ARFGEF3,ARHGAP11A,ARHGAP27,ARHGAP39,ARHGEF25,…	832
Cellular Development,Cellular Growth and Proliferation,Hematological System Development and Function,Lymphoid Tissue Structure and Development	Proliferation of immune cells	5.87e-06	0.000343		0.264	ACP3,AIF1,ALCAM,ANXA1,APOE,ARF6,ARG1,AURKA,AURKB,CD14,CD1D,CD24,CD244,CD276,CD300A,CD320,CD36,CD38,CD40,CD46,CD70,CD72,CD80,CD83,CD86,CR1,CR2,CSF1,CSF2,CSF3,CSNK1A1,CTSZ,CXCL2,CXCL8,DOCK8,DSG1,DSG3,EBI3,EFNA1,EPHB2,EPHB6,FADD,FN1,FTL,HAVCR2,HHEX,HMOX1,HRH2,ICAM1,IGFBP2,IL12A,IL15,IL18,IL27,IL2RA,IL4I1,IL6,IL7R,ITGA5,ITGB3,KCNN4,KLF4,KLK8,LAIR1,LGALS1,LGALS9,LILRB1,LILRB2,LILRB4,LST1,LY75,MAPK3,MI…	104
Cancer,Gastrointestinal Disease,Hepatic System Disease,Organismal Injury and Abnormalities	Liver tumor	1.02e-15	1.65e-13		0.277	A1BG,A2ML1,AADACL2,ABAT,ABCA12,ABCA2,ABCA5,ABCB11,ABCC12,ABCC2,ABCC3,ABCC5,ABCG4,ABHD1,ABHD5,ABI2,ABLIM3,ACACB,ACE2,ACOT1,ACOT11,ACOX3,ACP7,ACRBP,ACSL1,ACSM3,ACTR3B,ADA,ADAM12,ADAM19,ADAM23,ADAM28,ADAM32,ADAMTS13,ADAMTS20,ADAMTS3,ADAMTS6,ADAMTSL4,ADAMTSL5,ADCY10,ADCY5,ADGRA3,ADGRB1,ADGRB2,ADGRF1,ADGRF2,ADGRL2,ADPRH,ADRA2B,ADRA2C,ADRB1,ADRB2,AFDN,AFF2,AGAP2,AGAP6 (includes others),AGBL5,AGRN,AHNAK…	1775
Cancer,Organismal Injury and Abnormalities	Advanced extracranial solid tumor	7.92e-06	0.000444		0.277	ABAT,ABCC3,ADIRF,ANK3,ARG1,ARL4C,AURKB,AXL,BEX4,BRCA1,BRCA2,CALB2,CCN1,CCND1,CCND2,CD24,CD36,CDH2,CDK4,CDKN2C,CDKN3,CEACAM5,CIP2A,CLCN3,CLDN3,CLDN4,CLGN,CMTM8,CPA4,CRABP2,CRYBG1,CSF3R,CTNNAL1,CXCL8,DAB2,DIRAS3,DKK1,DLGAP5,DLL3,DNAJB6,DSG2,DTNA,DUSP4,EFS,EMP1,ENPP2,EPB41L3,EPB41L4B,EPCAM,EPHB6,ERBB2,ERBB3,FADD,FCGR2A,FCGR3A/FCGR3B,FDFT1,FER,FES,FGF1,FGF2,FGFR3,FGR,FN1,FOXC2,FST,FTL,FZD7,GATA6,GDF1…	200
Cell-To-Cell Signaling and Interaction	Binding of breast cancer cell lines	8.63e-06	0.00048		0.28	ALOX15B,ANXA1,CCND1,CDH1,CDH2,CLCA2,CST6,DBF4,EPHB6,ERBB2,ERBB3,FN1,FUT3,FUT6,IL6,ITGA4,ITGB3,MET,MINK1,MMP14,MYO6,OXTR,PARVB,PDLIM2,PLAUR,PRKCA,SERPINA5,SERPINB5,SERPINE1,SERPINH1,SIPA1,SPDEF,SPP1,SUSD3,TGFB1I1,THBS1,TIAM1,TJP1	38
Cellular Compromise,Inflammatory Response	Degranulation of cells	2.28e-09	2.25e-07		0.329	A1BG,ACAA1,ACP3,ADGRE5,ADORA2B,ALDH3B1,AMPD3,AOC1,ARG1,ARSB,ATP11B,ATP6V0A1,ATP6V1D,BPI,BST1,C3,C3AR1,C5,C5AR1,C5AR2,CALM1 (includes others),CALML5,CCL3,CD14,CD177,CD244,CD300A,CD36,CD53,CD63,CDA,CEACAM6,CEP290,CLEC12A,COTL1,CR1,CRACR2A,CRISP3,CST3,CSTB,CTSB,CTSG,CTSH,CTSS,CTSZ,CXCR1,CXCR2,CYB5R1,CYBA,CYSTM1,DBNL,DDX3X,DEFB103A/DEFB103B,DEFB4A/DEFB4B,DEGS1,DPP7,DSC1,DSG1,DSP,DYNLL1,ECM1,ENDOD1,EN…	188
Cellular Growth and Proliferation,Lymphoid Tissue Structure and Development	Proliferation of lymphatic system cells	9.28e-07	6.4e-05		0.351	ACP3,AIF1,ALCAM,ANXA1,APOE,ARF6,ARG1,AURKA,AURKB,BIRC5,CCNB1,CD14,CD1D,CD24,CD244,CD276,CD300A,CD320,CD36,CD38,CD40,CD46,CD70,CD80,CD83,CD86,CDKN1A,CR1,CR2,CSF2,CSF3,CSNK1A1,CTSZ,CXCL8,DOCK8,DSG1,DSG3,EBI3,EFNA1,EPCAM,EPHB2,EPHB6,FADD,FANCA,FGF2,FN1,FOXM1,FTL,HAVCR2,HMOX1,HRH2,ICAM1,IGFBP2,IL12A,IL15,IL18,IL27,IL2RA,IL4I1,IL6,IL7R,ITGA5,ITGB3,KCNN4,KLK8,LAIR1,LGALS1,LGALS9,LILRB1,LILRB2,LILRB4,LS…	104
Inflammatory Response,Organismal Injury and Abnormalities	Inflammation of organ	8.93e-07	6.2e-05		0.361	ABAT,ABCB11,ABCC2,ACKR4,ACOT1,ADA,ADAMTS6,ADCY10,ADIPOQ,ADORA1,ADORA2A,ADORA2B,ADRA1B,ADRA2B,ADRA2C,ADRB1,ADRB2,AHNAK,ANO1,ANXA1,APOBEC3A,APOE,ARHGAP33,ASB2,ASNS,ATP1B1,BBC3,BCL11B,BCL2A1,BCL2L12,C3,C3AR1,C5,CA12,CA2,CARD11,CCL18,CCL23,CCL26,CCNA2,CCR10,CD180,CD40,CD70,CD80,CD86,CDA,CDC42EP3,CDH1,CDH11,CDH26,CDSN,CEP41,CHRNA5,CKMT1A/CKMT1B,CLEC7A,COCH,COTL1,CPA3,CRISP3,CSF1,CSF2,CSF3R,CST3,CST6,C…	305
Cell-To-Cell Signaling and Interaction,Cellular Assembly and Organization	Cell-cell contact	9.24e-05	0.00382		0.37	ACHE,ADAM12,ADGRE5,ADORA2A,AFDN,ALCAM,ALX1,AMIGO1,AMIGO2,ANXA9,ARF6,ASTL,B4GALNT2,CASP14,CD177,CD46,CDH1,CDH2,CDSN,CEACAM5,CEACAM6,CERCAM,CLDN4,CLGN,CRB1,CRB3,CRNN,CSF1,CST3,CSTA,CTNNA3,CX3CL1,CXADR,CXCL8,DAB2,DSG3,DSP,EFNA5,EPCAM,EPHB3,ESRP2,FBLIM1,FERMT3,FUT3,FUT4,GALNT2,GALNT6,GDF15,GJA1,GJB2,GJB6,GJC1,GNA12,GOLGA7B,HOXA4,ICAM1,IL18,ITGA4,ITGA5,ITGB2,JUP,KLK14,KLK5,KLK6,LY6E,MAGI1,MAPK7,MDK,MP…	111
Cancer,Organismal Injury and Abnormalities,Renal and Urological Disease	Upper urinary tract tumor	2.12e-06	0.000135		0.378	ABCB9,ABCG4,ABHD11,ACACB,ACADS,ACKR4,ACOT1,ACP6,ADAM19,ADAM23,ADAM28,ADAMTSL4,ADORA1,ADORA2A,ADORA2B,AFDN,AFF2,AHNAK,ALDH7A1,ALMS1,ANK1,ANKHD1/ANKHD1-EIF4EBP3,ANKRD20A8P,ANLN,ANO5,APOD,AQP9,ARAP2,ARAP3,ARFGEF3,ARHGAP39,ASAP3,ASNS,ASPM,ASRGL1,ATP11B,ATP2A1,AURKA,AURKB,AXIN2,AXL,BACH2,BCAR1,BIRC5,BLM,BNIP3L,BPIFC,BRCA1,BRCA2,BST1,BUB1B,C2CD2L,CBX7,CCDC120,CCDC136,CCDC14,CCDC150,CCDC18,CCDC186,CCDC8…	481
Cancer,Organismal Injury and Abnormalities,Renal and Urological Disease	Renal tumor	2.3e-06	0.000145		0.378	ABCB9,ABCG4,ABHD11,ACACB,ACADS,ACKR4,ACOT1,ACP6,ADAM19,ADAM23,ADAM28,ADAMTSL4,ADORA1,ADORA2A,ADORA2B,AFDN,AFF2,AHNAK,ALDH7A1,ALMS1,ANK1,ANKHD1/ANKHD1-EIF4EBP3,ANKRD20A8P,ANLN,ANO5,APOD,AQP9,ARAP2,ARAP3,ARFGEF3,ARHGAP39,ASAP3,ASNS,ASPM,ASRGL1,ATP11B,ATP2A1,AURKA,AURKB,AXIN2,AXL,BACH2,BCAR1,BIRC5,BLM,BNIP3L,BPIFC,BRCA1,BRCA2,BST1,BUB1B,C2CD2L,CBX7,CCDC120,CCDC136,CCDC14,CCDC150,CCDC18,CCDC186,CCDC8…	479
Cellular Development,Cellular Growth and Proliferation	Proliferation of blood cells	7.13e-06	0.000406		0.385	ACHE,ACP3,ADIPOQ,AIF1,ALCAM,ANXA1,APOE,ARF6,ARG1,AURKA,AURKB,BIRC5,CCL3,CCNA2,CD14,CD163,CD1D,CD24,CD244,CD276,CD300A,CD320,CD36,CD38,CD40,CD46,CD70,CD72,CD80,CD83,CD86,CR1,CR2,CSF1,CSF2,CSF3,CSF3R,CSNK1A1,CTSZ,CXCL2,CXCL8,DOCK8,DSG1,DSG3,EBI3,EFNA1,EPHB2,EPHB6,FADD,FANCA,FN1,FTL,HAVCR2,HHEX,HMOX1,HOXA5,HRH2,ICAM1,IGFBP2,IL12A,IL15,IL18,IL27,IL2RA,IL4I1,IL6,IL7R,ITGA5,ITGB3,KCNN4,KLF4,KLK8,LAIR1,…	119
Cancer,Organismal Injury and Abnormalities	Advanced malignant solid tumor	6.46e-06	0.000373		0.391	ABAT,ABCC3,ADIRF,ANK3,ANXA1,ARG1,ARL4C,AURKB,AXIN2,AXL,BEX4,BRCA1,BRCA2,BRIP1,C3,C5,CALB2,CARD11,CCN1,CCND1,CCND2,CD24,CD36,CDH2,CDK4,CDKN2C,CDKN3,CEACAM5,CIP2A,CLCN3,CLDN3,CLDN4,CLGN,CMTM8,CPA4,CRABP2,CRYBG1,CSF3R,CSNK1A1,CTNNAL1,CXCL8,DAB2,DIRAS3,DKK1,DLGAP5,DLL3,DLX3,DNAJB6,DSG2,DTNA,DUSP4,EFS,EMP1,ENPP2,EPB41L3,EPB41L4B,EPCAM,EPHB6,ERBB2,ERBB3,ESRRB,ESRRG,FADD,FANCA,FCGR1A,FCGR1B,FCGR2A,FCGR3…	248
Molecular Transport	Secretion of molecule	0.000104	0.00423		0.408	ABCA12,ABCB11,ABHD5,ACHE,ADRA2B,ADRA2C,ANG,ANO1,ANXA1,APBB1,APOE,ARF6,ARRB1,BDKRB2,C3AR1,CASP4,CSF1,CSF2,CTSG,CXCL8,ERBB3,EXPH5,FCGR2A,FN1,FOXA2,FPR1,FPR2,FRMD4A,FST,GAL,GJA1,GLS2,HAS2,HRH2,HRH3,IL11,IL12A,IL6,INHBA,KCNMB4,LIF,LILRB1,MTTP,MYO18A,MYO6,MYOM1,NGF,OLR1,OSM,P3H1,PDIA4,PEMT,PLA2G10,PLA2G4A,PNKD,POFUT2,POMC,PPFIA1,PPFIA3,PRKCA,RAB27B,RCN3,RIMS1,SLC16A3,SLC2A1,STEAP3,STX11,STX1A,SYN1,SYT…	76
Cancer,Organismal Injury and Abnormalities,Respiratory Disease	Respiratory system tumor	9.23e-09	8.36e-07		0.415	A1BG,A2ML1,A4GNT,ABCA12,ABCA2,ABCA5,ABCB11,ABCB9,ABCC12,ABCC2,ABCC3,ABCC5,ABCG4,ABHD11,ABI2,ABLIM3,ACD,ACE2,ACHE,ACOT1,ACOT11,ACTR3B,ADAM12,ADAM19,ADAM22,ADAM23,ADAM28,ADAM32,ADAMTS16,ADAMTS20,ADAMTS3,ADAMTS6,ADAP1,ADCY10,ADCY5,ADD3,ADGRE5,ADGRF1,ADGRF2,ADGRF4,ADGRG6,ADGRL2,ADH7,ADORA1,ADORA2A,ADORA2B,ADRA1B,ADRB2,AFDN,AFF2,AFMID,AGRN,AHNAK,AHNAK2,AIFM2,AJAP1,AKR1B1,AKR1B10,AKR1B15,AKT3,ALCAM,ALD…	1504
Cancer,Neurological Disease,Organismal Injury and Abnormalities	Central nervous system tumor	3.7e-33	1.34e-30		0.42	A2ML1,AADACL2,ABAT,ABCA12,ABCA2,ABCA5,ABCB11,ABCB9,ABCC2,ABCC3,ABCC5,ABCG4,ABHD1,ABHD8,ABI2,ABLIM3,ACAA1,ACACB,ACADS,ACE2,ACHE,ACKR2,ACOT11,ACOX3,ACP6,ACRBP,ACSL1,ACSM3,ACTR3B,ACVR2B,ADA,ADAM12,ADAM19,ADAM22,ADAM23,ADAM28,ADAM32,ADAMTS13,ADAMTS15,ADAMTS16,ADAMTS3,ADAMTS6,ADAMTSL4,ADAMTSL5,ADCY10,ADCY5,ADGRA3,ADGRB1,ADGRB2,ADGRE5,ADGRF1,ADGRF4,ADGRG6,ADGRL2,ADH7,ADIPOQ,ADORA1,ADORA2A,ADPRH,ADPRHL1…	2400
Cancer,Neurological Disease,Organismal Injury and Abnormalities	Central nervous system solid tumor	5.2e-33	1.85e-30		0.42	A2ML1,AADACL2,ABAT,ABCA12,ABCA2,ABCA5,ABCB11,ABCB9,ABCC2,ABCC3,ABCC5,ABCG4,ABHD1,ABHD8,ABI2,ABLIM3,ACAA1,ACACB,ACADS,ACE2,ACHE,ACKR2,ACOT11,ACOX3,ACP6,ACRBP,ACSL1,ACSM3,ACTR3B,ACVR2B,ADA,ADAM12,ADAM19,ADAM22,ADAM23,ADAM28,ADAM32,ADAMTS13,ADAMTS15,ADAMTS16,ADAMTS3,ADAMTS6,ADAMTSL4,ADAMTSL5,ADCY10,ADCY5,ADGRA3,ADGRB1,ADGRB2,ADGRE5,ADGRF1,ADGRF4,ADGRG6,ADGRL2,ADH7,ADIPOQ,ADORA1,ADORA2A,ADPRH,ADPRHL1…	2399
Cancer,Hematological Disease,Organismal Injury and Abnormalities	Hematopoietic neoplasm	0.000181	0.00673		0.432	ABAT,ABCA12,ABCB11,ABCC2,ABCC3,ABHD5,ABI1,ABLIM1,ACD,ACHE,ACOT11,ACP6,ACSL1,ACSM3,ADA,ADAM19,ADAM22,ADAM28,ADAM32,ADAMTS16,ADAMTS3,ADCY5,ADD3,ADGRB1,ADGRF4,ADGRL2,ADIPOQ,ADORA1,ADORA2A,ADRA1B,ADRA2C,ADRB1,ADRB2,AFDN,AGAP6 (includes others),AHNAK,AHNAK2,AKT3,ALDH1A1,ALDH7A1,ALMS1,ALOX12B,ALOXE3,AMMECR1,AMOTL1,ANK1,ANK3,ANKFN1,ANKHD1/ANKHD1-EIF4EBP3,ANKRD22,ANKRD36,ANKRD40,ANO1,ANO5,ANTXR2,ANXA1,AN…	1089
Cancer,Gastrointestinal Disease,Organismal Injury and Abnormalities	Digestive system cancer	9.45e-52	7.78e-49		0.445	A1BG,A2ML1,A4GNT,AADACL2,AADAT,ABAT,ABCA12,ABCA2,ABCA5,ABCB11,ABCB9,ABCC12,ABCC2,ABCC3,ABCC5,ABCG4,ABHD1,ABHD11,ABHD5,ABHD8,ABI1,ABI2,ABLIM1,ABLIM3,ACAA1,ACACB,ACADS,ACD,ACE2,ACHE,ACKR2,ACKR4,ACOT1,ACOT11,ACOX3,ACP6,ACP7,ACRBP,ACRV1,ACSBG1,ACSL1,ACSM3,ACTR3B,ACVR2B,ADA,ADAM12,ADAM19,ADAM22,ADAM23,ADAM28,ADAM32,ADAMTS13,ADAMTS15,ADAMTS16,ADAMTS20,ADAMTS3,ADAMTS6,ADAMTSL4,ADAMTSL5,ADAP1,ADAP2,ADCY1…	3483
Inflammatory Response	Degranulation	1.27e-09	1.28e-07		0.464	A1BG,ACAA1,ACP3,ADGRE5,ADORA2B,ALDH3B1,AMPD3,AOC1,ARG1,ARSB,ATP11B,ATP6V0A1,ATP6V1D,BPI,BST1,C3,C3AR1,C5,C5AR1,C5AR2,CALM1 (includes others),CALML5,CCL3,CD14,CD177,CD244,CD300A,CD36,CD53,CD63,CDA,CEACAM6,CEP290,CLEC12A,COTL1,CR1,CRACR2A,CRISP3,CSF2,CST3,CSTB,CTSB,CTSG,CTSH,CTSS,CTSZ,CXCR1,CXCR2,CYB5R1,CYBA,CYSTM1,DBNL,DDX3X,DEFB103A/DEFB103B,DEFB4A/DEFB4B,DEGS1,DPP7,DSC1,DSG1,DSP,DYNLL1,ECM1,ENDO…	190
Cancer,Neurological Disease,Organismal Injury and Abnormalities	Nervous system neoplasm	2.38e-34	9.81e-32		0.465	A2ML1,AADACL2,ABAT,ABCA12,ABCA2,ABCA5,ABCB11,ABCB9,ABCC2,ABCC3,ABCC5,ABCG4,ABHD1,ABHD8,ABI2,ABLIM3,ACAA1,ACACB,ACADS,ACE2,ACHE,ACKR2,ACOT11,ACOX3,ACP6,ACRBP,ACSL1,ACSM3,ACTR3B,ACVR2B,ADA,ADAM12,ADAM19,ADAM22,ADAM23,ADAM28,ADAM32,ADAMTS13,ADAMTS15,ADAMTS16,ADAMTS3,ADAMTS6,ADAMTSL4,ADAMTSL5,ADCY10,ADCY5,ADGRA3,ADGRB1,ADGRB2,ADGRE5,ADGRF1,ADGRF4,ADGRG6,ADGRL2,ADH7,ADIPOQ,ADORA1,ADORA2A,ADPRH,ADPRHL1…	2421
Cancer,Organismal Injury and Abnormalities	Lymphohematopoietic neoplasia	0.000204	0.00746		0.498	ABAT,ABCA12,ABCB11,ABCC2,ABCC3,ABHD5,ABI1,ABLIM1,ACD,ACHE,ACOT11,ACP6,ACSL1,ACSM3,ADA,ADAM19,ADAM22,ADAM28,ADAM32,ADAMTS16,ADAMTS3,ADCY5,ADD3,ADGRB1,ADGRF4,ADGRL2,ADIPOQ,ADORA1,ADORA2A,ADRA1B,ADRA2C,ADRB1,ADRB2,AFDN,AGAP6 (includes others),AHNAK,AHNAK2,AKT3,ALDH1A1,ALDH7A1,ALMS1,ALOX12B,ALOXE3,AMMECR1,AMOTL1,ANK1,ANK3,ANKFN1,ANKHD1/ANKHD1-EIF4EBP3,ANKRD22,ANKRD36,ANKRD40,ANO1,ANO5,ANTXR2,ANXA1,AN…	1091
Cancer,Organismal Injury and Abnormalities	Formation of solid tumor	2.49e-59	2.82e-56		0.53	A1BG,A2ML1,A4GNT,AADACL2,AARD,ABAT,ABCA12,ABCA2,ABCA5,ABCB11,ABCB9,ABCC12,ABCC2,ABCC3,ABCC5,ABCG4,ABHD1,ABHD11,ABHD6,ABHD8,ABI1,ABI2,ABLIM1,ABLIM3,ACAA1,ACACB,ACADS,ACBD7,ACD,ACE2,ACHE,ACKR2,ACKR4,ACOT1,ACOT11,ACOX3,ACP6,ACP7,ACRV1,ACSBG1,ACSL1,ACSM3,ACTR3B,ACVR2B,ADA,ADAM12,ADAM19,ADAM22,ADAM23,ADAM28,ADAM32,ADAMTS13,ADAMTS15,ADAMTS16,ADAMTS20,ADAMTS3,ADAMTS6,ADAMTSL4,ADAMTSL5,ADAP2,ADCY10,ADCY5…	3434
Cancer,Organismal Injury and Abnormalities	Melanoma	7.74e-34	3.05e-31		0.552	A2ML1,A4GALT,A4GNT,AADACL2,AADAT,ABAT,ABCA12,ABCA2,ABCA5,ABCB11,ABCB9,ABCC12,ABCC2,ABCC3,ABCC5,ABCG4,ABHD11,ABHD6,ABHD8,ABI1,ABI2,ABLIM3,ACAA1,ACACB,ACADS,ACD,ACE2,ACER1,ACHE,ACKR2,ACKR4,ACOT1,ACOT11,ACOT4,ACOX3,ACP6,ACP7,ACRBP,ACRV1,ACSBG1,ACSM3,ACTL6A,ACTR3B,ADA,ADAM19,ADAM22,ADAM23,ADAM28,ADAM32,ADAMTS13,ADAMTS15,ADAMTS16,ADAMTS20,ADAMTS3,ADAMTS6,ADAMTSL4,ADAMTSL5,ADAP1,ADAP2,ADCY10,ADCY5,ADD3…	2843
Cancer,Organismal Injury and Abnormalities,Renal and Urological Disease	Urinary tract tumor	5.38e-09	5.08e-07		0.563	AADAT,ABCA12,ABCA2,ABCB9,ABCG4,ABHD11,ACACB,ACADS,ACKR4,ACOT1,ACP6,ADAM19,ADAM22,ADAM23,ADAM28,ADAMTS16,ADAMTS20,ADAMTS6,ADAMTSL4,ADORA1,ADORA2A,ADORA2B,ADPRHL1,ADRB1,AFDN,AFF2,AHNAK,AHNAK2,AIP,ALDH7A1,ALG10,ALMS1,ALOX12B,AMIGO2,ANK1,ANKHD1/ANKHD1-EIF4EBP3,ANKRD20A8P,ANKRD34A,ANKRD35,ANKRD36,ANKRD40,ANLN,ANO5,AP1B1,APLP1,APOBEC3B,APOD,AQP9,ARAP2,ARAP3,ARFGEF3,ARHGAP11A,ARHGAP27,ARHGAP39,ARHGEF25,…	837
Cellular Development,Connective Tissue Development and Function,Tissue Development	Differentiation of connective tissue cells	1.85e-05	0.000941		0.59	ACVR2B,ADIPOQ,ADIRF,ATRAID,BBS12,BMP5,BMPER,CAMK4,CCL3,CCN1,CDK1,CEBPA,CIDEA,CMTM2,CMTM7,CSF1,CSF2,CST3,CTNNBIP1,CXCL8,DKK1,ECM1,ENPP1,F2RL1,FBXO5,FERMT2,FGF1,FGF2,FGFR3,GAB2,GAS7,GATA3,GDF5,GLI1,GNB3,HAS2,HMGA2,HSD11B1,IFNL1,IL11,IL27,IL32,IL6,KLF4,LILRB3,LILRB4,LRP3,MDK,METRNL,MMP9,NFE2,NOG,OSCAR,OSM,PPARGC1A,PRXL2A,PTCH1,PTPRQ,RUNX1,RUNX2,SFRP1,SMOC1,SOX5,SOX6,SOX9,SPP1,STC1,SUFU,TCF7L2,TNFRSF…	76
Cellular Movement	Migration of breast cancer cell lines	0.000138	0.00538		0.596	ADAM12,ADRB2,AFDN,AHNAK,ANXA1,ARF6,ARHGAP11A,ARHGEF16,ARRB1,ATP7A,AXIN2,AXL,BCAR1,BCAR3,BHLHE41,BRCA1,CCDC88A,CCND1,CDH2,CERS6,CST6,CXCL8,DBF4,DNAJB6,DPYSL3,EBI3,ECM1,EFNA5,EMP1,ENAH,EPOR,ERBB2,ERBB3,ERC1,FBLIM1,FBXL16,FER,FGF1,FGF2,FN1,FOXO3,FSIP1,GAB1,GAB2,GATA3,GIPC1,GJA1,GLI1,GPAT2,GPER1,GPR161,GRINA,HHEX,HIC1,HMGCR,HOXA11,HSF1,ID1,IL32,IL6,ITGB3,KLF4,KRT8,LMO7,MAPK14,MAPK3,MET,MMP14,MMP7,MMP…	114
Cell-To-Cell Signaling and Interaction,Hematological System Development and Function	Activation of blood cells	0.0002	0.00736		0.614	ADA,ADIPOQ,ADORA2A,ANXA1,APOE,ARRB1,BPI,C1QTNF1,C3,C5,CCL3,CD14,CD163,CD180,CD1D,CD24,CD244,CD276,CD300A,CD300LF,CD40,CD46,CD86,CEACAM5,CEACAM6,CLEC7A,CSF1,CSF2,CTSG,CTSH,CTSS,CXCL3,CXCL8,CXCR2,DGKD,DGKE,DGKG,DGKI,ERBB2,F2RL1,FCER1G,FCGR2A,FCGR3A/FCGR3B,FGF2,FN1,GJA1,GNA12,GPER1,HAVCR2,HDAC9,HRH2,HSPG2,IGFBP2,IL12A,IL15,IL18,IL27,IL6,ITGA3,ITGA5,ITGB2,ITGB3,ITPR2,LAPTM5,LGALS1,LILRB1,LILRB2,LILRB…	117
Cancer,Organismal Injury and Abnormalities	Tumorigenesis of epithelial neoplasm	1.72e-34	7.26e-32		0.625	A1BG,A2ML1,A4GNT,AADACL2,AARD,ABAT,ABCA12,ABCA2,ABCA5,ABCB11,ABCB9,ABCC12,ABCC2,ABCC3,ABCC5,ABCG4,ABHD11,ABHD6,ABI1,ABI2,ABLIM1,ABLIM3,ACAA1,ACACB,ACADS,ACBD7,ACD,ACE2,ACKR2,ACKR4,ACOT1,ACOT11,ACOX3,ACP6,ACP7,ACRV1,ACSBG1,ACSL1,ACSM3,ACTR3B,ADA,ADAM12,ADAM19,ADAM22,ADAM23,ADAM28,ADAM32,ADAMTS15,ADAMTS16,ADAMTS20,ADAMTS3,ADAMTSL4,ADAMTSL5,ADAP2,ADCY10,ADCY5,ADD3,ADGRA3,ADGRB1,ADGRB2,ADGRE5,ADGRF1,…	2934
Cancer,Organismal Injury and Abnormalities	Development of carcinoma	9.18e-34	3.54e-31		0.625	A1BG,A2ML1,A4GNT,AADACL2,AARD,ABAT,ABCA12,ABCA2,ABCA5,ABCB11,ABCB9,ABCC12,ABCC2,ABCC3,ABCC5,ABCG4,ABHD11,ABHD6,ABI1,ABI2,ABLIM1,ABLIM3,ACAA1,ACACB,ACADS,ACBD7,ACD,ACE2,ACKR2,ACKR4,ACOT1,ACOT11,ACOX3,ACP6,ACP7,ACRV1,ACSBG1,ACSL1,ACSM3,ACTR3B,ADA,ADAM12,ADAM19,ADAM22,ADAM23,ADAM28,ADAM32,ADAMTS15,ADAMTS16,ADAMTS20,ADAMTS3,ADAMTSL4,ADAMTSL5,ADAP2,ADCY10,ADCY5,ADD3,ADGRA3,ADGRB1,ADGRB2,ADGRE5,ADGRF1,…	2915
Cancer,Organismal Injury and Abnormalities	Abdominal neoplasm	5.22e-58	5.56e-55		0.625	A1BG,A2ML1,A4GNT,AADACL2,AADAT,AARD,ABAT,ABCA12,ABCA2,ABCA5,ABCB11,ABCB9,ABCC12,ABCC2,ABCC3,ABCC5,ABCG4,ABHD1,ABHD11,ABHD5,ABHD6,ABHD8,ABI1,ABI2,ABLIM1,ABLIM3,ACAA1,ACACB,ACADS,ACBD7,ACD,ACE2,ACHE,ACKR2,ACKR4,ACOT1,ACOT11,ACOT4,ACOX3,ACP3,ACP6,ACP7,ACRBP,ACRV1,ACSBG1,ACSL1,ACSM3,ACTR3B,ACVR2B,ADA,ADAM12,ADAM19,ADAM22,ADAM23,ADAM28,ADAM32,ADAMTS13,ADAMTS15,ADAMTS16,ADAMTS20,ADAMTS3,ADAMTS6,ADAMTSL…	3700
Cancer,Organismal Injury and Abnormalities	Intraabdominal organ tumor	2.53e-57	2.41e-54		0.625	A1BG,A2ML1,A4GNT,AADACL2,AADAT,AARD,ABAT,ABCA12,ABCA2,ABCA5,ABCB11,ABCB9,ABCC12,ABCC2,ABCC3,ABCC5,ABCG4,ABHD1,ABHD11,ABHD5,ABHD6,ABHD8,ABI1,ABI2,ABLIM1,ABLIM3,ACAA1,ACACB,ACADS,ACBD7,ACD,ACE2,ACHE,ACKR2,ACKR4,ACOT1,ACOT11,ACOT4,ACOX3,ACP6,ACP7,ACRBP,ACRV1,ACSBG1,ACSL1,ACSM3,ACTR3B,ACVR2B,ADA,ADAM12,ADAM19,ADAM22,ADAM23,ADAM28,ADAM32,ADAMTS13,ADAMTS15,ADAMTS16,ADAMTS20,ADAMTS3,ADAMTS6,ADAMTSL4,ADA…	3652
Dermatological Diseases and Conditions,Organismal Injury and Abnormalities	Skin lesion	3.5e-32	1.15e-29		0.626	A2ML1,A4GALT,A4GNT,AADACL2,AADAT,ABAT,ABCA12,ABCA2,ABCA5,ABCB11,ABCB9,ABCC12,ABCC2,ABCC3,ABCC5,ABCG4,ABHD11,ABHD6,ABHD8,ABI1,ABI2,ABLIM3,ACAA1,ACACB,ACD,ACE2,ACER1,ACHE,ACKR2,ACKR4,ACOT1,ACOT11,ACOT4,ACOX3,ACP6,ACP7,ACRBP,ACRV1,ACSBG1,ACSM3,ACTR3B,ADA,ADAM12,ADAM19,ADAM22,ADAM23,ADAM28,ADAM32,ADAMTS13,ADAMTS15,ADAMTS16,ADAMTS20,ADAMTS6,ADAMTSL4,ADAMTSL5,ADAP1,ADAP2,ADCY10,ADCY5,ADD3,ADGRB1,ADGRB2…	2683
Lipid Metabolism,Small Molecule Biochemistry	Fatty acid metabolism	5.86e-06	0.000343		0.657	ABAT,ABCA12,ABCA5,ABCB11,ABCC2,ABCC3,ABCG4,ACAA1,ACACB,ACOT1,ACOT11,ACOT4,ACSBG1,ACSL1,ADIPOQ,ALOX12B,ALOX15B,ALOXE3,ANXA1,APOC1,APOE,ARHGEF12,ATP10D,ATP11B,B4GALNT1,B4GALT6,BRCA1,C5,C5AR1,CCN1,CD14,CD36,CD40,CD83,CES2,CHKA,COTL1,CSF2,CXCL8,CYP2C9,CYP2S1,CYP4F2,CYP4F22,CYP4F8,DAGLA,DBI,DEFB4A/DEFB4B,DEGS1,ELOVL1,ELOVL2,ELOVL4,ELOVL5,ELOVL7,EPHX2,F2RL1,FAAH2,FABP3,FABP5,FADD,FADS2,FAR2,FCGR2A,FN1,…	138
Gastrointestinal Disease,Hepatic System Disease,Organismal Injury and Abnormalities	Liver lesion	1.33e-17	2.23e-15		0.658	A1BG,A2ML1,AADACL2,ABAT,ABCA12,ABCA2,ABCA5,ABCB11,ABCC12,ABCC2,ABCC3,ABCC5,ABCG4,ABHD1,ABHD5,ABI2,ABLIM3,ACACB,ACE2,ACOT1,ACOT11,ACOX3,ACP7,ACRBP,ACSL1,ACSM3,ACTR3B,ADA,ADAM12,ADAM19,ADAM23,ADAM28,ADAM32,ADAMTS13,ADAMTS20,ADAMTS3,ADAMTS6,ADAMTSL4,ADAMTSL5,ADCY10,ADCY5,ADGRA3,ADGRB1,ADGRB2,ADGRF1,ADGRF2,ADGRL2,ADIPOQ,ADORA1,ADORA2A,ADPRH,ADRA1B,ADRA2B,ADRA2C,ADRB1,ADRB2,AFDN,AFF2,AGAP2,AGAP6 (incl…	1826
Cancer,Organismal Injury and Abnormalities,Respiratory Disease	Lung cancer	1.1e-10	1.31e-08		0.785	A2ML1,A4GNT,ABCA12,ABCA2,ABCA5,ABCB11,ABCB9,ABCC12,ABCC2,ABCC3,ABCC5,ABCG4,ABHD11,ABI2,ACD,ACE2,ACHE,ACOT1,ACOT11,ACTR3B,ADAM12,ADAM19,ADAM22,ADAM23,ADAM28,ADAM32,ADAMTS16,ADAMTS20,ADAMTS3,ADAMTS6,ADAP1,ADCY10,ADCY5,ADD3,ADGRE5,ADGRF1,ADGRF2,ADGRF4,ADGRG6,ADGRL2,ADH7,ADORA1,ADORA2A,ADORA2B,ADRA1B,ADRB2,AFDN,AFF2,AFMID,AGRN,AHNAK,AHNAK2,AIFM2,AJAP1,AKR1B1,AKR1B10,AKR1B15,AKT3,ALCAM,ALDH1B1,ALDH1L1…	1411
Cancer,Organismal Injury and Abnormalities	Intrathoracic malignant tumor	1.62e-10	1.89e-08		0.785	A2ML1,A4GNT,ABCA12,ABCA2,ABCA5,ABCB11,ABCB9,ABCC12,ABCC2,ABCC3,ABCC5,ABCG4,ABHD11,ABI2,ACD,ACE2,ACHE,ACOT1,ACOT11,ACTR3B,ADAM12,ADAM19,ADAM22,ADAM23,ADAM28,ADAM32,ADAMTS16,ADAMTS20,ADAMTS3,ADAMTS6,ADAP1,ADCY10,ADCY5,ADD3,ADGRE5,ADGRF1,ADGRF2,ADGRF4,ADGRG6,ADGRL2,ADH7,ADORA1,ADORA2A,ADORA2B,ADRA1B,ADRB2,AFDN,AFF2,AFMID,AGRN,AHNAK,AHNAK2,AIFM2,AJAP1,AKR1B1,AKR1B10,AKR1B15,AKT3,ALCAM,ALDH1B1,ALDH1L1…	1412
Cancer,Organismal Injury and Abnormalities,Respiratory Disease	Lung tumor	1.7e-10	1.97e-08		0.785	A2ML1,A4GNT,ABCA12,ABCA2,ABCA5,ABCB11,ABCB9,ABCC12,ABCC2,ABCC3,ABCC5,ABCG4,ABHD11,ABI2,ACD,ACE2,ACHE,ACOT1,ACOT11,ACTR3B,ADAM12,ADAM19,ADAM22,ADAM23,ADAM28,ADAM32,ADAMTS16,ADAMTS20,ADAMTS3,ADAMTS6,ADAP1,ADCY10,ADCY5,ADD3,ADGRE5,ADGRF1,ADGRF2,ADGRF4,ADGRG6,ADGRL2,ADH7,ADORA1,ADORA2A,ADORA2B,ADRA1B,ADRB2,AFDN,AFF2,AFMID,AGRN,AHNAK,AHNAK2,AIFM2,AJAP1,AKR1B1,AKR1B10,AKR1B15,AKT3,ALCAM,ALDH1B1,ALDH1L1…	1417
Cancer,Organismal Injury and Abnormalities	Thoracic neoplasm	2.75e-10	3.11e-08		0.785	A2ML1,A4GNT,ABCA12,ABCA2,ABCA5,ABCB11,ABCB9,ABCC12,ABCC2,ABCC3,ABCC5,ABCG4,ABHD11,ABI2,ACD,ACE2,ACHE,ACOT1,ACOT11,ACTR3B,ADAM12,ADAM19,ADAM22,ADAM23,ADAM28,ADAM32,ADAMTS16,ADAMTS20,ADAMTS3,ADAMTS6,ADAP1,ADCY10,ADCY5,ADD3,ADGRE5,ADGRF1,ADGRF2,ADGRF4,ADGRG6,ADGRL2,ADH7,ADORA1,ADORA2A,ADORA2B,ADRA1B,ADRB2,AFDN,AFF2,AFMID,AGRN,AHNAK,AHNAK2,AIFM2,AJAP1,AKR1B1,AKR1B10,AKR1B15,AKT3,ALCAM,ALDH1B1,ALDH1L1…	1418
Cellular Compromise,Inflammatory Response	Degranulation of neutrophils	1.28e-09	1.29e-07		0.928	A1BG,ACAA1,ACP3,ADGRE5,ALDH3B1,AMPD3,AOC1,ARG1,ARSB,ATP11B,ATP6V0A1,ATP6V1D,BPI,BST1,C3,C3AR1,C5,C5AR1,CALML5,CD14,CD177,CD300A,CD36,CD53,CD63,CDA,CEACAM6,CEP290,CLEC12A,COTL1,CR1,CRACR2A,CRISP3,CST3,CSTB,CTSB,CTSG,CTSH,CTSS,CTSZ,CXCR1,CXCR2,CYBA,CYSTM1,DBNL,DDX3X,DEGS1,DPP7,DSC1,DSG1,DSP,DYNLL1,ENPP4,FABP5,FCAR,FCER1G,FCGR2A,FCGR3A/FCGR3B,FGR,FLG2,FPR1,FPR2,FTH1,FTL,GAA,GCA,GLA,GM2A,GPR84,GSDMD,…	148
Free Radical Scavenging	Metabolism of reactive oxygen species	0.000121	0.0048		0.949	ADGRB1,ALDH2,APOE,ASIC1,BBC3,BID,BNIP3,BNIP3L,BRCA1,C3AR1,C5,C5AR1,CCN1,CD36,CDKN1A,CHCHD10,CLEC7A,CSF1,CSF2,CSF3,CXCL8,CYBA,DUOX1,DUOXA1,DUOXA2,F2RL1,FCER1A,FCGR2A,FCGR3A/FCGR3B,FFAR2,FGF2,FPR1,FPR2,FTH1,FTL,FUT4,GAB2,GLS2,GPX1,GSTA4,HK2,HSPB1,HVCN1,IL18,IL22RA1,IL4I1,IL6,ITGAX,ITGB2,ITGB3,ITM2B,KLF4,LILRB2,LOC102724788/PRODH,LTB4R2,MET,MMP8,MPV17L,MYD88,MYLK,NGFR,NLRP3,NLRX1,NNT,NOX5,NOXA1,OGDH…	104
Cell-To-Cell Signaling and Interaction	Adhesion of breast cancer cell lines	4.55e-05	0.00209		0.963	ALOX15B,ANXA1,CCND1,CDH1,CDH2,CLCA2,CST6,DBF4,ERBB3,FN1,IL6,ITGA4,ITGB3,MET,MINK1,MMP14,MYO6,PARVB,PDLIM2,PLAUR,PRKCA,SERPINB5,SERPINE1,SIPA1,SPDEF,SPP1,SUSD3,TGFB1I1,THBS1,TIAM1,TJP1	31
Cellular Movement	Invasion of prostate cancer cell lines	5.4e-05	0.0024		1.004	ADGRE5,AHNAK,ARHGAP4,ATP6V0A1,AXL,BIRC7,CDH1,CDH11,CGB3 (includes others),CTSB,CTSH,CTSZ,CXCL8,DBN1,DPYSL3,ECE1,EMP1,ERBB3,FABP5,FGF19,FN1,FZD2,GDF15,GNA12,HHEX,HIC1,HMOX1,HOTAIR,HPN,HPSE,ID1,ID2,ITGA3,KLF4,LPAR1,MMP9,NAALADL2,NES,NSD2,PBK,PPARGC1A,PTPRZ1,RUNX2,SERPINB5,SLC30A4,SORT1,SOX9,SPDEF,SPP1,SPRY2,VIM	51
Cellular Movement	Cell movement of breast cancer cell lines	6.29e-05	0.00274		1.046	ADAM12,ADRB2,AFDN,AHNAK,ANXA1,ARF6,ARHGAP11A,ARHGEF16,ARPC1B,ARRB1,ATP7A,AXIN2,AXL,BCAR1,BCAR3,BHLHE41,BRCA1,CCDC88A,CCND1,CDH1,CDH2,CERS6,CST6,CXCL8,DAAM1,DBF4,DNAJB6,DPYSL3,EBI3,ECM1,EFNA5,EMP1,ENAH,EPHB6,EPOR,ERBB2,ERBB3,ERC1,FBLIM1,FBXL16,FER,FGF1,FGF2,FN1,FOXO3,FSIP1,GAB1,GAB2,GATA3,GIPC1,GJA1,GLI1,GPAT2,GPER1,GPR161,GRINA,HHEX,HIC1,HMGCR,HOXA11,HSF1,ID1,IL32,IL6,ITGA2,ITGB3,JMY,JUP,KLF4,KRT…	131
Cellular Movement,Hematological System Development and Function,Immune Cell Trafficking,Inflammatory Response	Chemotaxis of phagocytes	6.46e-05	0.00279		1.058	ADORA1,ADORA2A,AIF1,ANXA1,AXL,BST1,C3,C5,C5AR2,CCDC88A,CCL23,CCL26,CCL3,CCL3L1,CD72,CKLF,CSF1,CSF2,CTSG,CX3CL1,CXADR,CXCL14,CXCL17,CXCL2,CXCL3,CXCL8,CXCR1,CXCR2,DEFB1,DEFB103A/DEFB103B,DEFB4A/DEFB4B,DUSP1,FPR1,FPR2,IL12A,ITGB2,LGALS9,MAPK3,MDK,NRP2,PDGFB,PLAU,PLAUR,PON2,PTGDR,PTPRO,RAC2,S100A12,S100A14,S100A7,S100A7A,S100A8,S100A9,SAA1,SERPINA1,SERPINE1,SPP1,TLR4,TNFRSF6B,TNFSF11,VEGFC,VIPR1,XCL1	63
Cellular Movement	Chemotaxis of myeloid cells	3.97e-05	0.00184		1.125	ADORA1,ADORA2A,AIF1,ANXA1,BST1,C3,C5,C5AR2,CAMK1D,CCDC88A,CCL23,CCL26,CCL3,CCL3L1,CD72,CKLF,CSF1,CSF2,CTSG,CX3CL1,CXADR,CXCL14,CXCL17,CXCL2,CXCL3,CXCL8,CXCR1,CXCR2,DEFB1,DEFB103A/DEFB103B,DEFB4A/DEFB4B,DUSP1,FPR1,FPR2,IL15,ITGB2,LGALS1,LGALS9,MAPK3,MDK,PDGFB,PLAU,PLAUR,PON2,PTPRO,RAC2,S100A12,S100A14,S100A7,S100A7A,S100A8,S100A9,SAA1,SERPINA1,SERPINE1,SPP1,SRCIN1,TLR4,TNFRSF6B,TNFSF11,VEGFC,VIPR1…	63
Cellular Movement,Hematological System Development and Function,Immune Cell Trafficking,Inflammatory Response	Chemotaxis of granulocytes	2.77e-05	0.00135		1.133	ADORA1,ADORA2A,ANXA1,BST1,C5,C5AR2,CAMK1D,CCL23,CCL26,CCL3,CKLF,CSF1,CSF2,CTSG,CXADR,CXCL14,CXCL2,CXCL3,CXCL8,CXCR1,CXCR2,DEFB1,DEFB103A/DEFB103B,DEFB4A/DEFB4B,FPR1,FPR2,IL15,ITGB2,LGALS1,LGALS9,PLAUR,RAC2,S100A12,S100A14,S100A7,S100A7A,S100A8,S100A9,SERPINA1,SPP1,SRCIN1,TLR4,XCL1	43
Cancer,Gastrointestinal Disease,Organismal Injury and Abnormalities	Gastrointestinal tract cancer	3.17e-43	1.55e-40		1.136	A1BG,A2ML1,A4GNT,AADACL2,AADAT,ABAT,ABCA12,ABCA2,ABCA5,ABCB11,ABCB9,ABCC12,ABCC2,ABCC3,ABCC5,ABCG4,ABHD1,ABHD11,ABHD5,ABHD8,ABI2,ABLIM1,ABLIM3,ACAA1,ACACB,ACADS,ACD,ACE2,ACHE,ACKR2,ACKR4,ACOT11,ACOX3,ACP6,ACP7,ACRBP,ACRV1,ACSBG1,ACSL1,ACSM3,ACTR3B,ACVR2B,ADA,ADAM12,ADAM19,ADAM22,ADAM23,ADAM28,ADAM32,ADAMTS13,ADAMTS15,ADAMTS16,ADAMTS20,ADAMTS3,ADAMTS6,ADAMTSL4,ADAMTSL5,ADAP1,ADAP2,ADCY10,ADCY5,ADD…	3256
Cancer,Organismal Injury and Abnormalities	Neoplasia of epithelial cells	3.99e-10	4.25e-08		1.154	A1BG,A2ML1,ABCA12,ABCA2,ABCB11,ABCC3,ABCC5,ABCG4,ABHD6,ABLIM3,ACD,ACHE,ACOT1,ACOT11,ACOT4,ADAM12,ADAM19,ADAM22,ADAM28,ADAM32,ADAMTS15,ADAMTS20,ADAMTS6,ADCY10,ADCY5,ADD3,ADGRA3,ADGRB1,ADGRE5,ADGRF1,ADGRF4,ADGRL2,ADORA1,ADRA2B,AFDN,AGAP2,AGAP6 (includes others),AHNAK,AHNAK2,AIFM2,AKAP1,AKAP7,AKNAD1,AKT3,ALCAM,ALDH1L1,ALMS1,ALOX12B,ALOX15B,ALS2CL,ALX1,AMD1,AMMECR1,ANK3,ANKFN1,ANKHD1/ANKHD1-EIF4EBP3,…	1325
Cancer,Gastrointestinal Disease,Organismal Injury and Abnormalities	Intestinal cancer	4.02e-40	1.87e-37		1.154	A1BG,A2ML1,A4GNT,AADACL2,AADAT,ABCA12,ABCA2,ABCA5,ABCB11,ABCB9,ABCC12,ABCC2,ABCC3,ABCC5,ABCG4,ABHD1,ABHD11,ABHD5,ABHD8,ABI2,ABLIM1,ABLIM3,ACAA1,ACACB,ACADS,ACD,ACE2,ACHE,ACKR2,ACKR4,ACOT11,ACOX3,ACP6,ACP7,ACRBP,ACRV1,ACSBG1,ACSL1,ACSM3,ACTR3B,ACVR2B,ADA,ADAM12,ADAM19,ADAM22,ADAM23,ADAM28,ADAM32,ADAMTS13,ADAMTS15,ADAMTS16,ADAMTS20,ADAMTS3,ADAMTS6,ADAMTSL4,ADAMTSL5,ADAP1,ADAP2,ADCY10,ADCY5,ADD3,ADG…	3068
Cancer,Gastrointestinal Disease,Organismal Injury and Abnormalities	Malignant neoplasm of large intestine	4.24e-40	1.92e-37		1.154	A1BG,A2ML1,A4GNT,AADACL2,AADAT,ABCA12,ABCA2,ABCA5,ABCB11,ABCB9,ABCC12,ABCC2,ABCC3,ABCC5,ABCG4,ABHD1,ABHD11,ABHD5,ABHD8,ABI2,ABLIM1,ABLIM3,ACAA1,ACACB,ACADS,ACD,ACE2,ACHE,ACKR2,ACKR4,ACOT11,ACOX3,ACP6,ACP7,ACRBP,ACRV1,ACSBG1,ACSL1,ACSM3,ACTR3B,ACVR2B,ADA,ADAM12,ADAM19,ADAM22,ADAM23,ADAM28,ADAM32,ADAMTS13,ADAMTS15,ADAMTS16,ADAMTS20,ADAMTS3,ADAMTS6,ADAMTSL4,ADAMTSL5,ADAP1,ADAP2,ADCY10,ADCY5,ADD3,ADG…	3067
Cancer,Gastrointestinal Disease,Organismal Injury and Abnormalities	Colorectal cancer	1.63e-18	2.86e-16		1.154	A2ML1,ABCA12,ABCA2,ABCA5,ABCB9,ABCC3,ABCC5,ABI2,ABLIM1,ACACB,ACADS,ACD,ACE2,ACKR2,ACKR4,ACOT11,ACOX3,ACP6,ACP7,ACRV1,ACSL1,ACSM3,ACTR3B,ADA,ADAM12,ADAM19,ADAM23,ADAM28,ADAM32,ADAMTS15,ADAMTS16,ADAMTS20,ADAMTS3,ADAMTSL4,ADAMTSL5,ADAP2,ADCY10,ADCY5,ADD3,ADGRA3,ADGRB1,ADGRB2,ADGRE5,ADGRG6,ADGRL2,ADH7,ADIRF,ADORA1,ADORA2A,ADRA1B,ADRA2B,ADRA2C,AFAP1,AFDN,AFF2,AGAP6 (includes others),AGBL5,AGMO,AGRN,AH…	1912
Cell-To-Cell Signaling and Interaction	Activation of cells	1.7e-06	0.000111		1.159	ADA,ADIPOQ,ADORA2A,ANXA1,APOE,ARRB1,AXL,BCL2A1,BMPER,BNIP3,BPI,C1QTNF1,C3,C5,CCL3,CCN1,CD14,CD163,CD180,CD1D,CD24,CD244,CD276,CD300A,CD300LF,CD40,CD46,CD80,CD86,CDH1,CEACAM5,CEACAM6,CHST11,CLEC7A,CSF1,CSF2,CTNND1,CTSG,CTSH,CTSS,CXCL3,CXCL8,CXCR1,CXCR2,DEFB4A/DEFB4B,DGKD,DGKE,DGKG,DGKI,EGR2,ERBB2,F2RL1,FCER1G,FCGR2A,FCGR3A/FCGR3B,FGF1,FGF2,FN1,FPR2,GJA1,GNA12,GPER1,HAVCR2,HDAC9,HNRNPD,HOXA9,HRH2,H…	165
Cell-To-Cell Signaling and Interaction	Binding of myeloid cells	1.39e-05	0.000732		1.193	ADGRE5,ADIPOQ,ADORA1,ADORA2A,ANXA1,APOE,BPI,C5,CCL3,CD14,CSF2,CTSG,CX3CL1,CXCL2,CXCL8,CXCR1,CXCR2,FCGR1A,FCGR2A,FCGR3A/FCGR3B,FGF1,FGF2,FN1,FPR2,GDF15,ICAM1,IL15,IL18,ITGA4,ITGA5,ITGAX,ITGB2,ITGB3,LGALS9,LIPG,PLAU,PLAUR,PROC,RAP1GAP,S100A8,S100A9,SERPINA1,SERPINE1,SFTPA1,TLR2,TNFSF12,VAV1	47
Cell Cycle	M phase of tumor cell lines	4.5e-05	0.00207		1.197	ANLN,ARF6,AURKA,AURKB,BIRC5,CABP7,CDH1,CDKN1A,CDT1,CEP55,CUEDC2,DIAPH3,ECT2,FADD,FBXO5,FOXM1,GATA6,GNAI1,KIF13A,KIF14,KIF23,KIF4A,KIF4B,KIFC1,L3MBTL1,LZTS2,MAD2L1,MAPK3,MCM7,MLXIPL,MYB,NCAPD2,NDC80,NEK2,NEK6,NUF2,PBXIP1,PLK1,RGS14,SEPTIN11,SLC20A1,SUSD3,TOP2A,TRIP13	44
Cell Cycle,Cellular Assembly and Organization,DNA Replication, Recombination, and Repair	Segregation of chromosomes	1.47e-06	9.8e-05		1.208	AURKB,BEX4,BRCA1,BUB1,CCNA2,CCNB1,CCNB2,CDC6,CDK1,CDKN1A,CDT1,CENPE,CENPF,CENPT,CENPW,CHMP4C,DDX3X,ECT2,ESPL1,HJURP,KIF11,KIF2C,KIF5B,KNSTRN,MKI67,MLXIPL,NCAPD2,NCAPG,NCAPH,NDC80,NDEL1,NEK2,NEK6,NINL,NUF2,PLK1,SGO1,SKA1,SMC4,SPAG5,SPC25,TOP2A,VPS4B,ZWINT	44
Cell-To-Cell Signaling and Interaction,Hematological System Development and Function	Interaction of phagocytes	0.000142	0.00553		1.219	ADIPOQ,ADORA1,ADORA2A,ALCAM,APOE,BPI,CCL3,CD14,CD80,CD83,CSF2,CTSG,CX3CL1,CXCL2,CXCL8,CXCR1,CXCR2,FCGR1A,FCGR2A,FCGR3A/FCGR3B,FGF1,FGF2,FN1,ICAM1,IL15,ITGA4,ITGAX,ITGB2,ITGB3,LIPG,PLAU,PLAUR,PROC,S100A8,S100A9,SAA1,SERPINA1,SERPINE1,SFTPA1,TLR2,VAV1	41
Cellular Compromise,Inflammatory Response	Degranulation of phagocytes	4.09e-09	3.92e-07		1.229	A1BG,ACAA1,ACP3,ADGRE5,ADORA2B,ALDH3B1,AMPD3,AOC1,ARG1,ARSB,ATP11B,ATP6V0A1,ATP6V1D,BPI,BST1,C3,C3AR1,C5,C5AR1,CALML5,CD14,CD177,CD300A,CD36,CD53,CD63,CDA,CEACAM6,CEP290,CLEC12A,COTL1,CR1,CRACR2A,CRISP3,CST3,CSTB,CTSB,CTSG,CTSH,CTSS,CTSZ,CXCR1,CXCR2,CYBA,CYSTM1,DBNL,DDX3X,DEGS1,DPP7,DSC1,DSG1,DSP,DYNLL1,ENPP4,FABP5,FCAR,FCER1G,FCGR1A,FCGR2A,FCGR3A/FCGR3B,FES,FGR,FLG2,FPR1,FPR2,FTH1,FTL,GAA,GCA,GL…	152
Cell Cycle,Cellular Movement	Cytokinesis of tumor cell lines	9.29e-05	0.00382		1.27	ANLN,ARF6,AURKA,AURKB,BIRC5,CABP7,CDH1,CDKN1A,CEP55,DIAPH3,ECT2,FADD,GATA6,GNAI1,KIF13A,KIF14,KIF23,KIF4A,KIF4B,KIFC1,L3MBTL1,LZTS2,MLXIPL,NEK2,NEK6,PBXIP1,RGS14,SEPTIN11,SLC20A1,TOP2A	30
Cancer,Organismal Injury and Abnormalities	Cancer of cells	3.53e-12	4.67e-10		1.278	A1BG,A2ML1,ABAT,ABCA12,ABCA2,ABCB11,ABCC3,ABCC5,ABCG4,ABHD5,ABHD6,ABLIM1,ABLIM3,ACD,ACHE,ACOT1,ACOT11,ACOT4,ACP6,ADA,ADAM12,ADAM19,ADAM22,ADAM28,ADAM32,ADAMTS15,ADAMTS16,ADAMTS20,ADAMTS6,ADCY10,ADCY5,ADD3,ADGRA3,ADGRB1,ADGRE5,ADGRF1,ADGRF4,ADGRL2,ADIPOQ,ADORA1,ADORA2A,ADRA1B,ADRA2B,ADRB1,ADRB2,AFDN,AGAP2,AGAP6 (includes others),AHNAK,AHNAK2,AIFM2,AKAP1,AKAP7,AKNAD1,AKT3,ALCAM,ALDH1A1,ALDH1L1,ALMS…	1699
Carbohydrate Metabolism	Metabolism of carbohydrate	1.74e-06	0.000113		1.301	A4GNT,ABCC5,ABHD5,ACHE,ACP6,ADIPOQ,ADORA2B,ADRB2,AGPAT1,AGRN,AKR1B1,AKR1B10,ALDH2,ANXA1,APOD,APOE,ARSB,B3GALT6,B3GAT2,B3GAT3,B3GNT4,B3GNT7,B3GNT8,B4GALNT1,B4GALNT2,B4GALT5,B4GALT6,BDKRB2,CALM1 (includes others),CD244,CD36,CD40,CDS1,CHKA,CHP1,CHPT1,CHST11,CHST14,CHST15,CHST2,CHST5,CHST6,CHST7,CHSY3,CYP2C9,DBI,DGAT2,DGKD,DGKE,DGKG,DHDH,ENPP1,ENPP2,ETNK2,EXT1,EXTL2,FBP1,FCGR2A,FGF2,FOXA2,FPR1,FPR2,F…	190
Cancer,Gastrointestinal Disease,Organismal Injury and Abnormalities	Gastrointestinal tumor	2.86e-43	1.44e-40		1.355	A1BG,A2ML1,A4GNT,AADACL2,AADAT,ABAT,ABCA12,ABCA2,ABCA5,ABCB11,ABCB9,ABCC12,ABCC2,ABCC3,ABCC5,ABCG4,ABHD1,ABHD11,ABHD5,ABHD8,ABI2,ABLIM1,ABLIM3,ACAA1,ACACB,ACADS,ACD,ACE2,ACHE,ACKR2,ACKR4,ACOT11,ACOX3,ACP6,ACP7,ACRBP,ACRV1,ACSBG1,ACSL1,ACSM3,ACTR3B,ACVR2B,ADA,ADAM12,ADAM19,ADAM22,ADAM23,ADAM28,ADAM32,ADAMTS13,ADAMTS15,ADAMTS16,ADAMTS20,ADAMTS3,ADAMTS6,ADAMTSL4,ADAMTSL5,ADAP1,ADAP2,ADCY10,ADCY5,ADD…	3264
Cancer,Gastrointestinal Disease,Organismal Injury and Abnormalities	Large intestine neoplasm	3.63e-40	1.73e-37		1.394	A1BG,A2ML1,A4GNT,AADACL2,AADAT,ABCA12,ABCA2,ABCA5,ABCB11,ABCB9,ABCC12,ABCC2,ABCC3,ABCC5,ABCG4,ABHD1,ABHD11,ABHD5,ABHD8,ABI2,ABLIM1,ABLIM3,ACAA1,ACACB,ACADS,ACD,ACE2,ACHE,ACKR2,ACKR4,ACOT11,ACOX3,ACP6,ACP7,ACRBP,ACRV1,ACSBG1,ACSL1,ACSM3,ACTR3B,ACVR2B,ADA,ADAM12,ADAM19,ADAM22,ADAM23,ADAM28,ADAM32,ADAMTS13,ADAMTS15,ADAMTS16,ADAMTS20,ADAMTS3,ADAMTS6,ADAMTSL4,ADAMTSL5,ADAP1,ADAP2,ADCY10,ADCY5,ADD3,ADG…	3075
Cancer,Gastrointestinal Disease,Organismal Injury and Abnormalities	Intestinal tumor	7.89e-40	3.49e-37		1.394	A1BG,A2ML1,A4GNT,AADACL2,AADAT,ABCA12,ABCA2,ABCA5,ABCB11,ABCB9,ABCC12,ABCC2,ABCC3,ABCC5,ABCG4,ABHD1,ABHD11,ABHD5,ABHD8,ABI2,ABLIM1,ABLIM3,ACAA1,ACACB,ACADS,ACD,ACE2,ACHE,ACKR2,ACKR4,ACOT11,ACOX3,ACP6,ACP7,ACRBP,ACRV1,ACSBG1,ACSL1,ACSM3,ACTR3B,ACVR2B,ADA,ADAM12,ADAM19,ADAM22,ADAM23,ADAM28,ADAM32,ADAMTS13,ADAMTS15,ADAMTS16,ADAMTS20,ADAMTS3,ADAMTS6,ADAMTSL4,ADAMTSL5,ADAP1,ADAP2,ADCY10,ADCY5,ADD3,ADG…	3076
Cancer,Gastrointestinal Disease,Organismal Injury and Abnormalities	Colorectal tumor	1.54e-19	2.82e-17		1.394	A2ML1,ABCA12,ABCA2,ABCA5,ABCB9,ABCC3,ABCC5,ABI2,ABLIM1,ACACB,ACADS,ACD,ACE2,ACKR2,ACKR4,ACOT11,ACOX3,ACP6,ACP7,ACRV1,ACSL1,ACSM3,ACTR3B,ADA,ADAM12,ADAM19,ADAM23,ADAM28,ADAM32,ADAMTS15,ADAMTS16,ADAMTS20,ADAMTS3,ADAMTSL4,ADAMTSL5,ADAP2,ADCY10,ADCY5,ADD3,ADGRA3,ADGRB1,ADGRB2,ADGRE5,ADGRG6,ADGRL2,ADH7,ADIRF,ADORA1,ADORA2A,ADRA1B,ADRA2B,ADRA2C,AFAP1,AFDN,AFF2,AGAP6 (includes others),AGBL5,AGMO,AGRN,AH…	1941
Cell-To-Cell Signaling and Interaction	Attachment of tumor cell lines	4.6e-05	0.0021		1.398	ARAP3,CD36,CD46,CTSZ,DSG2,FES,FN1,FUT3,FUT6,ITGA3,ITGA5,MAPK13,PLD1,PTGER2,PTN,PTPRZ1,SDC3,SOD2,SPRY2,TFPI,TGM2	21
Cancer,Gastrointestinal Disease,Organismal Injury and Abnormalities	Digestive organ tumor	4.85e-50	2.75e-47		1.427	A1BG,A2ML1,A4GNT,AADACL2,AADAT,ABAT,ABCA12,ABCA2,ABCA5,ABCB11,ABCB9,ABCC12,ABCC2,ABCC3,ABCC5,ABCG4,ABHD1,ABHD11,ABHD5,ABHD8,ABI1,ABI2,ABLIM1,ABLIM3,ACAA1,ACACB,ACADS,ACD,ACE2,ACHE,ACKR2,ACKR4,ACOT1,ACOT11,ACOT4,ACOX3,ACP6,ACP7,ACRBP,ACRV1,ACSBG1,ACSL1,ACSM3,ACTR3B,ACVR2B,ADA,ADAM12,ADAM19,ADAM22,ADAM23,ADAM28,ADAM32,ADAMTS13,ADAMTS15,ADAMTS16,ADAMTS20,ADAMTS3,ADAMTS6,ADAMTSL4,ADAMTSL5,ADAP1,ADAP2…	3519
Cellular Development,Cellular Growth and Proliferation,Organ Development,Skeletal and Muscular System Development and Function,Tissue Development	Proliferation of smooth muscle cells	6.08e-05	0.00266		1.455	ADIPOQ,AIF1,ANG,APOD,APOE,C1QTNF9,CACNA1G,CCL3,CCND1,CDC6,CDK4,CMA1,CSNK1A1,CTNNBIP1,CXCL8,E2F1,EREG,FCER1A,FGF2,GPER1,HABP2,HES5,HMOX1,HOXA4,IL12A,IL18,IL6,INHBA,LMCD1,MAPK3,NDRG4,NOS1,NOTCH2,NOX5,OSM,PDGFB,PLAUR,PTGIR,SERPINE1,SPP1,ST8SIA1,TCF7L2,THBS1,TLR2,TLR4,TNFSF12,WNT2	47
Cellular Movement	Cell movement of fibrosarcoma cell lines	7.79e-05	0.00327		1.486	ADGRE5,AHNAK,CDH2,DAB2,EPS8,FBLIM1,FN1,ITGA5,KISS1R,LAMA3,MINK1,MMP14,MRAS,PARVB,PLAU,PLAUR,SDC1,SDC2,SERPINE1,SLC9A3R1,SOD2,SPINK7,TIAM1	23
Cancer,Organismal Injury and Abnormalities	Invasive tumor	2.46e-08	2.13e-06		1.486	ABAT,ABCC3,ADAM12,ADAM28,ADAMTS20,ADAMTS3,ADAMTS6,ADIRF,ADORA1,ADORA2A,ADRA2B,ADRA2C,ANK3,ANXA1,APOD,APOE,ARG1,ARRB1,ATAD2,ATP8B3,AURKB,AXIN2,AXL,BEX4,BIRC5,BIRC7,BLM,BRCA1,BRCA2,BRIP1,BUB1B,C3,C5,CALM1 (includes others),CARD11,CCN1,CCND1,CCND2,CCND3,CD36,CD83,CDA,CDC42EP3,CDC6,CDC7,CDCA7L,CDH1,CDH2,CDK4,CDKN1A,CDKN2C,CEACAM5,CENPF,CLCN3,CLDN3,CLDN4,CLGN,CLSPN,COCH,CPA4,CPEB2,CRABP2,CRYBG1,CSF3R,…	348
Cancer,Organismal Injury and Abnormalities	Advanced stage tumor	9.33e-06	0.000515		1.486	ABAT,ABCC3,ADAM12,ADIRF,ADORA1,ADORA2A,ADRA2B,ADRA2C,ANK3,ANXA1,APOE,ARG1,ARL4C,AURKB,AXIN2,AXL,BCAT1,BEX4,BRCA1,BRCA2,BRIP1,C3,C5,CALB2,CARD11,CCN1,CCND1,CCND2,CD24,CD36,CDA,CDCA7L,CDH1,CDH2,CDK4,CDKN2C,CDKN3,CEACAM5,CIP2A,CLCN3,CLDN3,CLDN4,CLGN,CMTM8,CPA4,CPEB2,CRABP2,CRYBG1,CSF3R,CSNK1A1,CTNNAL1,CXCL8,DAB2,DIRAS3,DKK1,DLGAP5,DLL3,DLX3,DNAJB6,DNMT3A,DSG2,DTNA,DUSP4,EFS,EMP1,ENPP2,EPB41L3,EPB41L…	293
Cancer,Organismal Injury and Abnormalities	Advanced malignant tumor	9.74e-06	0.000535		1.486	ABAT,ABCC3,ADAM12,ADIRF,ADORA1,ADORA2A,ADRA2B,ADRA2C,ANK3,ANXA1,APOE,ARG1,ARL4C,AURKB,AXIN2,AXL,BCAT1,BEX4,BRCA1,BRCA2,BRIP1,C3,C5,CALB2,CARD11,CCN1,CCND1,CCND2,CD24,CD36,CDA,CDCA7L,CDH1,CDH2,CDK4,CDKN2C,CDKN3,CEACAM5,CIP2A,CLCN3,CLDN3,CLDN4,CLGN,CMTM8,CPA4,CPEB2,CRABP2,CRYBG1,CSF3R,CSNK1A1,CTNNAL1,CXCL8,DAB2,DIRAS3,DKK1,DLGAP5,DLL3,DLX3,DNAJB6,DNMT3A,DSG2,DTNA,DUSP4,EFS,EMP1,ENPP2,EPB41L3,EPB41L…	292
Cellular Compromise,Inflammatory Response	Degranulation of granulocytes	1.07e-09	1.09e-07		1.526	A1BG,ACAA1,ACP3,ADGRE5,ALDH3B1,AMPD3,AOC1,ARG1,ARSB,ATP11B,ATP6V0A1,ATP6V1D,BPI,BST1,C3,C3AR1,C5,C5AR1,CALML5,CCL3,CD14,CD177,CD300A,CD36,CD53,CD63,CDA,CEACAM6,CEP290,CLEC12A,COTL1,CR1,CRACR2A,CRISP3,CST3,CSTB,CTSB,CTSG,CTSH,CTSS,CTSZ,CXCR1,CXCR2,CYBA,CYSTM1,DBNL,DDX3X,DEGS1,DPP7,DSC1,DSG1,DSP,DYNLL1,ENPP4,F2RL1,FABP5,FCAR,FCER1G,FCGR2A,FCGR3A/FCGR3B,FGR,FLG2,FPR1,FPR2,FTH1,FTL,GAA,GCA,GLA,GM2A,G…	150
Cellular Compromise,Inflammatory Response	Degranulation of leukocytes	3.15e-09	3.06e-07		1.581	A1BG,ACAA1,ACP3,ADGRE5,ADORA2B,ALDH3B1,AMPD3,AOC1,ARG1,ARSB,ATP11B,ATP6V0A1,ATP6V1D,BPI,BST1,C3,C3AR1,C5,C5AR1,CALML5,CCL3,CD14,CD177,CD244,CD300A,CD36,CD53,CD63,CDA,CEACAM6,CEP290,CLEC12A,COTL1,CR1,CRACR2A,CRISP3,CST3,CSTB,CTSB,CTSG,CTSH,CTSS,CTSZ,CXCR1,CXCR2,CYBA,CYSTM1,DBNL,DDX3X,DEGS1,DPP7,DSC1,DSG1,DSP,DYNLL1,ENPP4,F2RL1,FABP5,FCAR,FCER1G,FCGR1A,FCGR2A,FCGR3A/FCGR3B,FES,FGR,FLG2,FPR1,FPR2,FT…	158
Organismal Survival	Survival of organism	2e-07	1.5e-05		1.585	APOE,ARRDC4,AURKB,BIRC5,BRCA1,BRCA2,C3,CAMTA1,CAVIN3,CCND1,CCND2,CDA,CDCA8,CDH1,CEBPA,CSF3,CTNND1,CYP2C19,DDX3X,DEFB103A/DEFB103B,DEFB4A/DEFB4B,DIXDC1,DNMT3A,DUSP10,DUSP4,EFNA5,EPCAM,ERBB2,ERBB3,EREG,ESRP1,EXO1,FADD,FBXW7,FCGR2A,FCGR3A/FCGR3B,FOXM1,FUT8,GPSM1,HK2,HMGA2,HMOX1,ICAM1,IDH2,IL12A,IL15,IL36G,IL6,ITGA5,ITGB6,JUP,KIF14,KIF23,KIF4A,KLF5,LAMA3,LAPTM4B,LDOC1,LGALS9,MAGI1,MKI67,MTHFR,MYB,MYD…	97
Cancer,Organismal Injury and Abnormalities	Neoplasia of cells	8.1e-14	1.22e-11		1.647	A1BG,A2ML1,ABAT,ABCA12,ABCA2,ABCB11,ABCC2,ABCC3,ABCC5,ABCG4,ABHD5,ABHD6,ABI1,ABLIM1,ABLIM3,ACD,ACHE,ACOT1,ACOT11,ACOT4,ACP6,ACSL1,ACSM3,ADA,ADAM12,ADAM19,ADAM22,ADAM28,ADAM32,ADAMTS15,ADAMTS16,ADAMTS20,ADAMTS3,ADAMTS6,ADCY10,ADCY5,ADD3,ADGRA3,ADGRB1,ADGRE5,ADGRF1,ADGRF4,ADGRL2,ADIPOQ,ADORA1,ADORA2A,ADRA1B,ADRA2B,ADRA2C,ADRB1,ADRB2,AFDN,AGAP2,AGAP6 (includes others),AHNAK,AHNAK2,AIFM2,AKAP1,AKAP7,…	1912
Cellular Movement,Hematological System Development and Function,Immune Cell Trafficking,Inflammatory Response	Chemotaxis of leukocytes	0.000133	0.00518		1.663	ACKR2,ADORA1,ADORA2A,AIF1,ANXA1,AXL,BST1,C3,C5,C5AR2,CAMK1D,CCDC88A,CCL18,CCL23,CCL26,CCL3,CCL3L1,CD72,CKLF,CSF1,CSF2,CTSG,CX3CL1,CXADR,CXCL14,CXCL17,CXCL2,CXCL3,CXCL8,CXCR1,CXCR2,DEFB1,DEFB103A/DEFB103B,DEFB4A/DEFB4B,DUSP1,F2RL1,FPR1,FPR2,GNA12,GNAZ,IL12A,IL15,IL6,ITGB2,LGALS1,LGALS9,MAPK3,MDK,MMP9,MYLK,NRP2,PDGFB,PLAU,PLAUR,PON2,PTGDR,PTPRO,RAC2,S100A12,S100A14,S100A7,S100A7A,S100A8,S100A9,SAA1…	77
Cellular Compromise,Inflammatory Response	Degranulation of myeloid cells	3.4e-09	3.28e-07		1.672	A1BG,ACAA1,ACP3,ADGRE5,ADORA2B,ALDH3B1,AMPD3,AOC1,ARG1,ARSB,ATP11B,ATP6V0A1,ATP6V1D,BPI,BST1,C3,C3AR1,C5,C5AR1,CALML5,CCL3,CD14,CD177,CD300A,CD36,CD53,CD63,CDA,CEACAM6,CEP290,CLEC12A,COTL1,CR1,CRACR2A,CRISP3,CST3,CSTB,CTSB,CTSG,CTSH,CTSS,CTSZ,CXCR1,CXCR2,CYBA,CYSTM1,DBNL,DDX3X,DEGS1,DPP7,DSC1,DSG1,DSP,DYNLL1,ENPP4,F2RL1,FABP5,FCAR,FCER1G,FCGR1A,FCGR2A,FCGR3A/FCGR3B,FES,FGR,FLG2,FPR1,FPR2,FTH1,FTL…	154
Cell Morphology,Cellular Assembly and Organization,Cellular Function and Maintenance	Formation of cellular protrusions	3.38e-05	0.0016		1.699	ABI2,ABLIM1,ABLIM3,ADGRB1,ADIPOQ,AHNAK,AMIGO1,APOE,ARF6,ARHGEF25,ARHGEF4,ARL6,ATP6V1D,AURKA,BAIAP2,BBS1,BBS5,C5,CALU,CAMK1D,CAMK1G,CAMK4,CCDC113,CCDC28B,CCDC57,CCDC88A,CCNO,CDC42EP5,CDH1,CDK18,CDK5R1,CEP126,CEP290,CEP41,CEP89,CIBAR1,CIT,CSF1,CSTB,CTNND1,CXCL8,CXCR1,CXCR2,DGKG,DIAPH3,DNAH5,DZIP1,DZIP1L,EFNA1,EFNA5,EPHB6,ERBB2,F2RL1,FAM161A,FES,FHDC1,FN1,FUZ,GATA3,GEM,HCK,ICAM5,IFT122,IFT140,IFT172…	139
Cell Cycle	Mitosis	1.76e-06	0.000114		1.705	ACRBP,ACTL6A,ADGRL2,ANLN,APOE,ARPC1B,ARRB1,ARSB,AURKA,AURKB,AXL,BIRC5,BORA,BRCA1,BRCA2,BUB1,BUB1B,CBX3,CCN1,CCNB1,CCNB1IP1,CCNB2,CCNO,CDC20,CDC25C,CDC6,CDC7,CDCA5,CDCA8,CDK1,CDKN1A,CDT1,CENPA,CENPE,CENPF,CENPI,CENPJ,CENPT,CENPW,CHMP4C,CIT,CLIP1,CSF2,DLGAP5,EBF4,EPGN,ERBB2,ERBB3,EREG,FBXO5,FERMT2,FGF2,FOXM1,GEM,HAUS8,HECA,HSF1,IL11,IL6,INHBA,KIF11,KIF15,KIF18B,KIF1C,KIF2C,KIF4A,KIF4B,KIFC1,L3MBTL1…	132
Cellular Development,Cellular Growth and Proliferation,Organ Development,Skeletal and Muscular System Development and Function,Tissue Development	Proliferation of muscle cells	9.42e-05	0.00386		1.791	ADIPOQ,AIF1,ANG,APOD,APOE,C1QTNF9,CACNA1G,CCL3,CCND1,CDC6,CDK4,CMA1,CSNK1A1,CTNNBIP1,CXCL8,E2F1,EREG,FCER1A,FGF2,GLI1,GPER1,HABP2,HES5,HMOX1,HOXA4,IL12A,IL18,IL6,INHBA,ITGA5,LIF,LMCD1,MAPK3,MMP7,NDRG4,NOG,NOS1,NOTCH2,NOX5,OSM,PDGFB,PLAUR,PTGIR,SERPINE1,SPP1,ST8SIA1,TCF7L2,THBS1,TLR2,TLR4,TNFSF12,WNT2	52
Cellular Assembly and Organization,Cellular Function and Maintenance	Microtubule dynamics	2.32e-07	1.72e-05		1.836	ABI2,ABLIM1,ABLIM3,ADGRB1,ADIPOQ,AHNAK,AMIGO1,APOE,ARF6,ARHGAP44,ARHGEF2,ARHGEF25,ARHGEF4,ARL6,ATP6V1D,AURKA,BAIAP2,BBS1,BBS5,BCAR1,BICD2,BIRC5,BMP2K,C5,CALML3,CALU,CAMK1D,CAMK1G,CAMK4,CAMSAP3,CCDC113,CCDC28B,CCDC57,CCDC88A,CCNO,CDC42EP5,CDC6,CDH1,CDK1,CDK18,CDK5R1,CENPJ,CEP126,CEP170,CEP290,CEP41,CEP89,CHMP4C,CIBAR1,CIT,CLIP1,CSF1,CSTB,CTNND1,CXCL8,CXCR1,CXCR2,DAAM1,DGKG,DIAPH3,DLGAP5,DNAH5,DSP,…	210
Cell Cycle	M phase	2.81e-05	0.00136		1.898	ANLN,ARF6,AURKA,AURKB,BIRC5,BUB1B,CABP7,CALM1 (includes others),CCNB1,CDC20,CDC6,CDH1,CDK1,CDKN1A,CDT1,CENPE,CENPV,CEP55,CHMP4C,CIT,CUEDC2,DIAPH3,DNM1,ECT2,FADD,FBXO5,FOXM1,FSD1,GATA6,GIPC1,GNAI1,HSPB1,KIF13A,KIF14,KIF23,KIF4A,KIF4B,KIFC1,KLHL13,L3MBTL1,LZTS2,MAD2L1,MAP10,MAP1S,MAPK3,MCM7,MLXIPL,MYB,NCAPD2,NDC80,NEK2,NEK6,NUF2,PBXIP1,PDXP,PIM1,PLK1,RAB11A,RGS14,SEPTIN11,SLC20A1,SUSD3,TACC3,TOP2A,…	66
Cellular Movement,Hematological System Development and Function,Immune Cell Trafficking,Inflammatory Response	Cell movement of phagocytes	9.53e-06	0.000525		1.913	ADCY10,ADORA1,ADORA2A,AIF1,ANXA1,AXL,BST1,C3,C5,C5AR2,CCDC88A,CCL23,CCL26,CCL3,CCL3L1,CD177,CD300A,CD38,CD40,CD72,CKLF,CSF1,CSF2,CTSG,CTSZ,CX3CL1,CXADR,CXCL14,CXCL17,CXCL2,CXCL3,CXCL8,CXCR1,CXCR2,DEFB1,DEFB103A/DEFB103B,DEFB4A/DEFB4B,DUSP1,FCAR,FN1,FPR1,FPR2,GLIS2,ICAM1,IL12A,IL6,ITGA4,ITGAX,ITGB2,ITGB3,LGALS1,LGALS9,MAPK14,MAPK3,MDK,MMP14,MMP9,MS4A4A,MYD88,NRP2,PDGFB,PLAU,PLAUR,PLCB2,PON2,PROC,P…	89
Cancer,Organismal Injury and Abnormalities	Neoplasia of tumor cell lines	2.96e-06	0.000183		1.936	ABI1,ADAM12,ANG,ARF6,AXIN2,CCN1,CCND1,CDH1,CDKN1A,CDX1,CKS1B,CR1L,CTSB,CXADR,DUSP2,ERBB2,ERF,FPR1,GAREM1,HAS2,HMGA2,HMGCR,HOTAIR,IGF2BP3,IL1RL1,IL27RA,IL6,JUP,LOXL1,MAP3K8,MAPK15,MET,MYB,NEDD9,NR0B1,PADI2,PARD6A,PARP1,PDCD6IP,PDZK1IP1,PIM1,PLAUR,PRKAA2,PSIP1,RUNX3,SERPINB4,SFN,SNCG,SNRK,SOD2,SOX6,ST14,STIM1,THEM4,TRAF4,YEATS4	56
Cellular Movement,Hematological System Development and Function,Immune Cell Trafficking	Cell movement of granulocytes	3.34e-05	0.00159	Increased	2.005	ADCY10,ADORA1,ADORA2A,ANXA1,BST1,C5,C5AR2,CAMK1D,CCL23,CCL26,CCL3,CD177,CKLF,CSF1,CSF2,CTSG,CXADR,CXCL14,CXCL2,CXCL3,CXCL8,CXCR1,CXCR2,DEFB1,DEFB103A/DEFB103B,DEFB4A/DEFB4B,FN1,FPR1,FPR2,GDF15,ICAM1,IL15,IL6,ITGA4,ITGB2,ITGB3,LGALS1,LGALS9,MYD88,PLAU,PLAUR,PLCB2,PROC,RAC2,S100A12,S100A14,S100A7,S100A7A,S100A8,S100A9,SAA1,SEMA3E,SERPINA1,SERPINE1,SPP1,SRCIN1,TLR4,XCL1	58
Cellular Movement	Cell movement of myeloid cells	4.21e-05	0.00195	Increased	2.079	ADCY10,ADORA1,ADORA2A,AIF1,ANXA1,BST1,C3,C5,C5AR2,CAMK1D,CCDC88A,CCL23,CCL26,CCL3,CCL3L1,CD177,CD300A,CD72,CKLF,CSF1,CSF2,CTSG,CX3CL1,CXADR,CXCL14,CXCL17,CXCL2,CXCL3,CXCL8,CXCR1,CXCR2,DEFB1,DEFB103A/DEFB103B,DEFB4A/DEFB4B,DUSP1,FCAR,FN1,FPR1,FPR2,GDF15,GLIS2,ICAM1,IL15,IL6,ITGA4,ITGAX,ITGB2,ITGB3,LGALS1,LGALS9,MAPK14,MAPK3,MDK,MMP14,MMP9,MS4A4A,MYD88,PDGFB,PLAU,PLAUR,PLCB2,PON2,PROC,PTPRO,RAC2,S1…	85
Cellular Assembly and Organization,DNA Replication, Recombination, and Repair	Chromosomal congression of chromosomes	4.76e-05	0.00213	Increased	2.121	AURKB,CENPE,KIF14,KIF18A,KIF2C,KIFC1,NDC80,PLK1,SGO2	9
Cell-To-Cell Signaling and Interaction	Signal transduction	6.74e-05	0.00286	Increased	2.135	ACTL6A,ACVR2B,ADAP1,ADCY5,ADGRB1,ADGRB2,ADGRE5,ADGRF1,ADIPOQ,ADORA1,ADORA2A,ADORA2B,ADRA1B,ADRA2B,ADRA2C,ADRB1,ADRB2,AGRN,AKT3,ALCAM,ANXA1,APOE,ARHGEF12,ARHGEF16,ARHGEF2,ARHGEF25,ARHGEF4,ARRB1,ASB2,ASIC1,ASIC3,AXL,BCAR3,BDKRB2,BIRC3,BLNK,BST1,BTC,C3,C3AR1,C5,C5AR1,CALM1 (includes others),CALML5,CAMK2B,CAMK4,CAPS,CARHSP1,CCL18,CCL23,CCR10,CD14,CD244,CD70,CD83,CDC42EP3,CDKL2,CEACAM6,CGB3 (includes …	291
Carbohydrate Metabolism	Metabolism of polysaccharide	1.01e-05	0.000551	Increased	2.138	ABCC5,ABHD5,AGRN,APOE,ARSB,B3GALT6,B3GAT2,B3GAT3,B3GNT4,B3GNT7,B3GNT8,B4GALNT1,B4GALT5,B4GALT6,CALM1 (includes others),CD36,CD40,CHP1,CHST11,CHST14,CHST15,CHST2,CHST5,CHST6,CHST7,CHSY3,ENPP1,EXT1,FGF2,FOXA2,GAA,GCNT2,GPC2,GPC3,GPC4,GPC6,GUSB,HAS2,HEXA,HMMR,HPSE,HS3ST3A1,HS3ST5,HS3ST6,HSPG2,HYAL1,HYAL4,IDUA,IRS2,MGAM,NDST1,PDGFB,PGM2,PGM2L1,PHKG1,PPP1R3F,PXYLP1,PYGL,PYGM,SDC1,SDC2,SDC3,SPP1,ST3GAL…	71
Cellular Growth and Proliferation,Tissue Development	Proliferation of epithelial cells	9.07e-05	0.00376	Increased	2.177	ADIPOQ,ADORA2A,BCL2A1,BMP5,BRCA1,C5,C5AR1,CCND1,CCND2,CCND3,CDK4,CDKN1A,CRNN,E2F1,EPPK1,ERBB2,EREG,FGF2,FOXM1,FZD7,GDF5,GNRHR,HPN,HYAL1,ID1,ID2,IGFBP4,IL11,IL6,INHBA,ITGB8,KRT2,LAMA3,LAMC1,MDK,MET,MKI67,MMP12,NOTCH2,NTF4,PARP1,PKHD1,POMC,POU5F1,PPARD,PRKD3,PROC,PTN,PTPRZ1,SDR16C5,SFRP1,TCF7L2,TERC,TGM1,TLR2,TLR4,TRAIP,UHRF1,USP11,ZDHHC2,ZFP36	61
Cell-To-Cell Signaling and Interaction	Adhesion of blood cells	9.12e-05	0.00377	Increased	2.255	ADGRE5,ADIPOQ,ADORA1,ADORA2A,ADRB2,ALCAM,ANXA1,APOE,C3,C5,C5AR2,CCL3,CCN1,CD14,CD177,CD36,CD46,CD83,CDH1,CERCAM,CR1,CSF1,CSF2,CTSG,CX3CL1,CXCL2,CXCL8,CXCR1,CXCR2,DGKE,FCGR1A,FCGR2A,FCGR3A/FCGR3B,FERMT3,FES,FN1,FPR2,FYB1,GDF15,HAS2,ICAM1,IL15,IL18,IL6,IL7R,ITGA2,ITGA4,ITGA5,ITGAX,ITGB2,LGALS9,LIPG,LRP8,NT5E,P2RX7,PLAU,PLAUR,PROC,PTX3,RASGRP1,S100A8,S100A9,SAA1,SERPINA1,SERPINE1,SFTPA1,SPP1,TGM2,TH…	76
Cell-To-Cell Signaling and Interaction	Binding of blood cells	3.21e-06	0.000197	Increased	2.265	ADGRE5,ADIPOQ,ADORA1,ADORA2A,ADRB2,ALCAM,ANXA1,APOE,BPI,C3,C5,C5AR2,CCL3,CCN1,CD14,CD177,CD24,CD36,CD40,CD46,CD83,CD86,CDH1,CERCAM,CR1,CSF1,CSF2,CTSG,CX3CL1,CXCL2,CXCL8,CXCR1,CXCR2,DGKE,DOCK8,F12,FCGR1A,FCGR2A,FCGR3A/FCGR3B,FERMT3,FES,FGF1,FGF2,FN1,FPR2,FYB1,GDF15,HAS2,ICAM1,IL15,IL18,IL6,IL7R,ITGA2,ITGA4,ITGA5,ITGAX,ITGB2,ITGB3,LGALS9,LIPG,LRP8,NT5E,P2RX7,PLAU,PLAUR,PROC,PTX3,RAP1GAP,RASGRP1,S10…	92
Cellular Development,Cellular Growth and Proliferation	Development of tumor cell lines	2.65e-05	0.0013	Increased	2.268	ADIPOQ,AGAP2,ALDH1A1,ANXA1,APOE,ATF2,BACH2,BIRC5,BIRC7,BRCA1,CASP9,CASZ1,CCN1,CCND1,CDCA7L,CDH1,CDH2,CDKN1A,CEACAM5,CKS1B,CKS2,CLDN4,CNDP2,COBLL1,CRTC1,CTNND1,CTSB,DDX3X,DGCR5,DIRAS3,DSG3,DUSP1,E2F1,E2F5,EHF,EPB41L3,ERBB2,ERBB3,ESPL1,FADD,FGF19,FGF2,FGFR3,FN1,FOXC2,FOXO3,GEM,GJA1,GLI1,GLS2,GNA12,H1-3,HAS2,HCAR2,HCK,HMGA2,HPGD,HPN,HPSE,ID1,IGFBP4,IGFBP7,IL6,KIF23,KLF4,KRT8,LEO1,LGALS7/LGALS7B,LOXL…	145
Carbohydrate Metabolism,Small Molecule Biochemistry	Synthesis of glycosaminoglycan	1.47e-06	9.8e-05	Increased	2.395	ABCC5,AGRN,B3GALT6,B3GAT3,B3GNT4,B3GNT7,B4GALNT1,B4GALT5,B4GALT6,CD40,CHST11,CHST14,CHST15,CHST2,CHST5,CHST6,CHST7,CHSY3,EXT1,FGF2,GCNT2,GPC2,GPC3,GPC4,GPC6,HAS2,HEXA,HS3ST3A1,HS3ST5,HS3ST6,HSPG2,HYAL1,NDST1,PDGFB,PXYLP1,SDC1,SDC2,SDC3,SPP1,ST3GAL1,ST3GAL2,ST3GAL3,ST3GAL4,XYLT2	44
Cellular Development,Cellular Growth and Proliferation	Colony formation of tumor cell lines	0.000117	0.00467	Increased	2.4	ADIPOQ,AGAP2,ALDH1A1,ANXA1,ATF2,BACH2,BIRC5,BIRC7,BRCA1,CASP9,CASZ1,CCN1,CCND1,CDCA7L,CDKN1A,CEACAM5,CKS1B,CKS2,CLDN4,CNDP2,CRTC1,CTSB,DDX3X,DGCR5,DIRAS3,DSG3,DUSP1,E2F1,E2F5,EHF,EPB41L3,ERBB2,ERBB3,FADD,FGF19,FGF2,FGFR3,FOXO3,GLI1,GLS2,GNA12,H1-3,HAS2,HCAR2,HCK,HMGA2,HPGD,HPN,HPSE,ID1,IGFBP4,IGFBP7,IL6,KLF4,KRT8,LEO1,LGALS7/LGALS7B,LOXL1,LOXL4,LY6E,LY6K,MAD2L1,MDGA2,MDK,MECOM,MELK,MET,MITF,MMP14…	130
Tissue Development	Growth of epithelial tissue	0.000216	0.00783	Increased	2.407	ADIPOQ,ADORA2A,AKT3,ANG,ANTXR2,APOE,AXL,BCL2A1,BMP5,BMPER,BPI,BRCA1,C3,C5,C5AR1,CCL26,CCND1,CCND2,CCND3,CD276,CD36,CDH2,CDK4,CDKN1A,CRNN,CSF1,CSNK1A1,CXCL8,DAB2,DKK1,DMP1,E2F1,ECM1,EPPK1,ERBB2,EREG,F12,F2RL1,FABP4,FGF1,FGF2,FGFR3,FN1,FOXM1,FOXO3,FPR2,FZD7,GAS5,GATA6,GDF5,GNRHR,HEY1,HMGB2,HMOX1,HPN,HRH2,HYAL1,ID1,ID2,IGFBP4,IL11,IL1RN,IL6,INHBA,ITGA4,ITGB3,ITGB8,KRT2,LAMA3,LAMC1,LGALS1,LOXL2,MDK,M…	122
Cell Cycle	Cell cycle progression	3.69e-06	0.000224	Increased	2.41	ACRBP,ACTL6A,ADAM12,ADGRL2,ALOX15B,ANLN,APOE,ARG1,ARPC1B,ARRB1,ARSB,ASNS,AURKA,AURKB,AXL,BANF1,BCAR1,BCL11B,BEX2,BIRC5,BLM,BORA,BRCA1,BRCA2,BUB1,BUB1B,CAMK2N1,CAMK2N2,CAMK4,CBX3,CCDC57,CCN1,CCNA2,CCNB1,CCNB1IP1,CCNB2,CCND1,CCND3,CCNO,CD14,CD24,CD320,CDC20,CDC25C,CDC6,CDC7,CDCA5,CDCA8,CDH1,CDK1,CDK4,CDK5R1,CDK5R2,CDKN1A,CDKN2C,CDKN3,CDT1,CENPA,CENPE,CENPF,CENPI,CENPJ,CENPT,CENPW,CHMP4C,CIT,CKS1B,C…	266
Cell-To-Cell Signaling and Interaction	Interaction of blood cells	2e-06	0.000128	Increased	2.451	ADGRE5,ADIPOQ,ADORA1,ADORA2A,ADRB2,ALCAM,ANXA1,APOE,BPI,C3,C5,C5AR2,CCL3,CCN1,CD14,CD177,CD24,CD36,CD40,CD46,CD80,CD83,CD86,CDH1,CERCAM,CR1,CSF1,CSF2,CTSG,CX3CL1,CXCL2,CXCL8,CXCR1,CXCR2,DGKE,DOCK8,F12,FCGR1A,FCGR2A,FCGR3A/FCGR3B,FERMT3,FES,FGF1,FGF2,FN1,FPR2,FYB1,GDF15,HAS2,ICAM1,IL15,IL18,IL6,IL7R,ITGA2,ITGA4,ITGA5,ITGAX,ITGB2,ITGB3,LGALS9,LIPG,LRP8,NT5E,P2RX7,PLAU,PLAUR,PROC,PTX3,RAP1GAP,RASGRP…	93
Cell-To-Cell Signaling and Interaction	Response of myeloid cells	0.000202	0.00741	Increased	2.46	ADORA2A,ANXA1,C3,C5,CD14,CD36,CSF2,CSF3,CXCL8,ELOVL1,FCAR,FCGR2A,FCGR3A/FCGR3B,FPR1,HMOX1,IL15,IL18,ITGB2,MERTK,P2RX7,PRKCA,PTX3,SCN5A,SFTPA1,SIGLEC11,TGM2,THBS1,TLR2,TLR4,TREM1	30
Cellular Assembly and Organization,DNA Replication, Recombination, and Repair	Alignment of chromosomes	5.61e-06	0.000333	Increased	2.527	AURKA,BIRC5,CCNA2,CENPE,CHMP4C,DLGAP5,FOXM1,GTSE1,KIF14,KIF18A,KIF2C,KIFC1,NCAPD2,NCAPG,SGO1,SMC4	16
Cellular Assembly and Organization,Cellular Function and Maintenance	Organization of cytoskeleton	3.79e-10	4.12e-08	Increased	2.57	ABI2,ABLIM1,ABLIM3,ADGRB1,ADIPOQ,AGAP2,AHNAK,AMIGO1,ANXA1,APOE,ARAP3,ARC,ARF6,ARHGAP4,ARHGAP44,ARHGEF2,ARHGEF25,ARHGEF4,ARL6,ASPM,ATP6V1D,AUNIP,AURKA,AURKB,BAIAP2,BBS1,BBS5,BCAR1,BICD2,BIRC5,BMP2K,BORA,BST1,C5,CALML3,CALU,CAMK1D,CAMK1G,CAMK4,CAMSAP3,CCDC113,CCDC28B,CCDC57,CCDC88A,CCL3,CCNB1,CCNO,CDC42BPA,CDC42EP5,CDC6,CDH1,CDK1,CDK18,CDK5R1,CENPE,CENPJ,CEP126,CEP170,CEP290,CEP41,CEP89,CFAP410,CHM…	278
Cellular Assembly and Organization,Cellular Function and Maintenance	Organization of cytoplasm	2.6e-08	2.25e-06	Increased	2.57	ABI2,ABLIM1,ABLIM3,ADGRB1,ADIPOQ,AGAP2,AHNAK,AKTIP,ALS2CL,AMIGO1,ANXA1,APOE,ARAP3,ARC,ARF6,ARHGAP4,ARHGAP44,ARHGEF2,ARHGEF25,ARHGEF4,ARL6,ARSB,ASPM,ATP6V1D,AUNIP,AURKA,AURKB,BAIAP2,BBS1,BBS5,BCAR1,BICD2,BIRC5,BMP2K,BORA,BST1,C5,CALML3,CALU,CAMK1D,CAMK1G,CAMK4,CAMSAP3,CCDC113,CCDC28B,CCDC57,CCDC88A,CCL3,CCNB1,CCNO,CDC42BPA,CDC42EP5,CDC6,CDH1,CDK1,CDK18,CDK5R1,CENPE,CENPJ,CEP126,CEP170,CEP290,CEP41…	307
Cell-To-Cell Signaling and Interaction,Hematological System Development and Function	Binding of leukocytes	2.13e-05	0.00107	Increased	2.647	ADGRE5,ADIPOQ,ADORA1,ADORA2A,ALCAM,ANXA1,APOE,BPI,C5,C5AR2,CCL3,CD14,CD177,CD40,CD46,CD83,CD86,CDH1,CERCAM,CSF1,CSF2,CTSG,CX3CL1,CXCL2,CXCL8,CXCR1,CXCR2,DOCK8,FCGR1A,FCGR2A,FCGR3A/FCGR3B,FERMT3,FES,FGF1,FGF2,FN1,FPR2,FYB1,GDF15,HAS2,ICAM1,IL15,IL18,IL6,IL7R,ITGA2,ITGA4,ITGA5,ITGAX,ITGB2,ITGB3,LGALS9,LIPG,NT5E,P2RX7,PLAU,PLAUR,PROC,RASGRP1,S100A8,S100A9,SERPINA1,SERPINE1,SFTPA1,SPP1,TFRC,TGM2,THBS…	77
Carbohydrate Metabolism	Synthesis of polysaccharide	9.44e-05	0.00386	Increased	2.729	ABCC5,ABHD5,AGRN,APOE,B3GALT6,B3GAT3,B3GNT4,B3GNT7,B3GNT8,B4GALNT1,B4GALT5,B4GALT6,CD36,CD40,CHST11,CHST14,CHST15,CHST2,CHST5,CHST6,CHST7,CHSY3,ENPP1,EXT1,FGF2,FOXA2,GCNT2,GPC2,GPC3,GPC4,GPC6,HAS2,HEXA,HS3ST3A1,HS3ST5,HS3ST6,HSPG2,HYAL1,IRS2,NDST1,PDGFB,PGM2,PGM2L1,PPP1R3F,PXYLP1,SDC1,SDC2,SDC3,SPP1,ST3GAL1,ST3GAL2,ST3GAL3,ST3GAL4,TCF7L2,XYLT2	55
Cell-To-Cell Signaling and Interaction,Hematological System Development and Function	Interaction of leukocytes	8.19e-06	0.000458	Increased	2.834	ADGRE5,ADIPOQ,ADORA1,ADORA2A,ALCAM,ANXA1,APOE,BPI,C5,C5AR2,CCL3,CD14,CD177,CD40,CD46,CD80,CD83,CD86,CDH1,CERCAM,CSF1,CSF2,CTSG,CX3CL1,CXCL2,CXCL8,CXCR1,CXCR2,DOCK8,FCGR1A,FCGR2A,FCGR3A/FCGR3B,FERMT3,FES,FGF1,FGF2,FN1,FPR2,FYB1,GDF15,HAS2,ICAM1,IL15,IL18,IL6,IL7R,ITGA2,ITGA4,ITGA5,ITGAX,ITGB2,ITGB3,LGALS9,LIPG,NT5E,P2RX7,PLAU,PLAUR,PROC,RASGRP1,S100A8,S100A9,SAA1,SERPINA1,SERPINE1,SFTPA1,SPP1,TFRC…	79
Cellular Movement	Homing of cells	0.000191	0.00706	Increased	2.841	ACKR2,ACKR4,ADORA1,ADORA2A,AIF1,ANXA1,ARHGEF16,ARRB1,AXL,BCAR1,BST1,C3,C5,C5AR1,C5AR2,CAMK1D,CCDC88A,CCL18,CCL23,CCL26,CCL3,CCL3L1,CCN1,CD36,CD72,CKLF,CLCN3,CSF1,CSF2,CTSG,CX3CL1,CXADR,CXCL14,CXCL17,CXCL2,CXCL3,CXCL8,CXCR1,CXCR2,DAAM1,DEFB1,DEFB103A/DEFB103B,DEFB4A/DEFB4B,DNM1,DUSP1,ENAH,F2RL1,FADD,FGF2,FN1,FOXD3,FPR1,FPR2,GNA12,GNAZ,HMGB2,HOXB9,HSPB1,IL12A,IL15,IL17RC,IL6,ITGA2,ITGA5,ITGB2,ITGB3…	125
Cellular Movement,Hematological System Development and Function,Immune Cell Trafficking	Cell movement of leukocytes	1.7e-05	0.000879	Increased	2.893	ACKR2,ADCY10,ADORA1,ADORA2A,AIF1,ANXA1,APOD,AXL,BST1,C3,C5,C5AR2,CAMK1D,CCDC88A,CCL18,CCL23,CCL26,CCL3,CCL3L1,CD177,CD300A,CD38,CD40,CD72,CD86,CHST2,CKLF,CSF1,CSF2,CTSG,CTSZ,CX3CL1,CXADR,CXCL14,CXCL17,CXCL2,CXCL3,CXCL8,CXCR1,CXCR2,DEFB1,DEFB103A/DEFB103B,DEFB4A/DEFB4B,DOCK8,DUSP1,ENPP2,F2RL1,FCAR,FERMT3,FN1,FPR1,FPR2,FYB1,GDF15,GLIS2,GNA12,GNAZ,ICAM1,IL12A,IL15,IL18,IL2RA,IL6,IL7R,ITGA2,ITGA3,ITG…	121
Connective Tissue Development and Function,Tissue Development	Growth of connective tissue	6.47e-05	0.00279	Increased	2.976	ADIPOQ,ADORA2A,AIF1,AKT3,ANXA1,AQP1,ATRAID,AURKA,AURKB,CCN1,CCND1,CD163,CD244,CD300A,CD38,CD40,CD83,CDK4,CDKN1A,CRNN,CSF1,CSF2,CSNK1A1,CTF1,CXCL8,E2F1,EREG,ERF,FBXW7,FGF1,FGF2,FGFR3,FN1,FOXM1,FTH1,GPER1,HMGA2,HOXA5,HPSE,ID2,IDH2,IGFBP4,IL15,IL18,IL2RA,IL36A,IL4I1,IL6,ITGA5,KCNMA1,KLF4,KRT2,LGALS1,LILRB4,LST1,MAPK3,MDK,MET,MKI67,MMP7,MYBL2,NOG,NOTCH2,NTF4,OSM,PDGFA,PDGFB,PLAU,PLAUR,PPARD,PPAT,PRKD…	96
Cellular Development,Cellular Growth and Proliferation	Colony formation of cells	5.65e-06	0.000334	Increased	3.152	ADIPOQ,AGAP2,ALDH1A1,ANXA1,APOBEC3B,ATF2,BACH2,BIRC5,BIRC7,BRCA1,CASP9,CASZ1,CCL23,CCL3,CCN1,CCND1,CDA,CDCA7,CDCA7L,CDKN1A,CEACAM5,CKS1B,CKS2,CLCA2,CLDN4,CNDP2,CRTC1,CSF2,CSF3,CTSB,DDX3X,DGCR5,DIRAS3,DSG3,DUSP1,DYRK3,E2F1,E2F5,EHF,EPB41L3,EPCAM,EPOR,ERBB2,ERBB3,EREG,FADD,FGF19,FGF2,FGFR3,FOXO3,GLI1,GLS2,GNA12,GPC3,H1-3,HAS2,HCAR2,HCK,HMGA2,HMGCR,HOXA10,HOXA9,HOXB3,HOXB4,HPGD,HPN,HPSE,ID1,IGFBP4,I…	166
Cellular Growth and Proliferation,Connective Tissue Development and Function,Tissue Development	Proliferation of connective tissue cells	0.000116	0.00466	Increased	3.202	ADIPOQ,ADORA2A,AIF1,AKT3,AQP1,ATRAID,CCN1,CCND1,CD300A,CD38,CD40,CDK4,CDKN1A,CRNN,CSF2,CTF1,CXCL8,E2F1,EREG,ERF,FBXW7,FGF1,FGF2,FGFR3,FN1,FOXM1,FTH1,GPER1,HMGA2,HPSE,ID2,IDH2,IGFBP4,IL15,IL18,IL36A,IL6,ITGA5,KCNMA1,KRT2,LGALS1,MAPK3,MDK,MET,MKI67,MMP7,MYBL2,NOG,NOTCH2,NTF4,OSM,PDGFA,PDGFB,PLAU,PLAUR,PPARD,PPAT,PRKD3,PROC,PTPRZ1,SAA1,SDR16C5,SFRP1,SOD2,SOX9,SPRY2,STC1,TERC,TGM1,TLR4,TNFRSF12A,TNFS…	77
Cellular Growth and Proliferation	Colony formation	6.7e-05	0.00285	Increased	3.353	ADIPOQ,AGAP2,ALDH1A1,ANXA1,APOBEC3B,ATF2,BACH2,BIRC5,BIRC7,BRCA1,CASP9,CASZ1,CCL23,CCL3,CCN1,CCNB1,CCND1,CDA,CDCA7,CDCA7L,CDKN1A,CEACAM5,CKS1B,CKS2,CLCA2,CLDN4,CNDP2,CRTC1,CSF2,CSF3,CTSB,CXCL8,CYTOR,DDX3X,DGCR5,DIRAS3,DSG3,DUSP1,DYRK3,E2F1,E2F5,EHF,EPB41L3,EPCAM,EPOR,ERBB2,ERBB3,EREG,FADD,FBXL16,FGF19,FGF2,FGFR3,FOXM1,FOXO3,GLI1,GLS2,GNA12,GPC3,H1-3,HAS2,HCAR2,HCK,HMGA2,HMGCR,HOXA10,HOXA9,HOXB3,H…	176
Cellular Movement	Migration of tumor cell lines	4.1e-08	3.47e-06	Increased	3.631	ADAM12,ADGRE5,ADIPOQ,ADRB2,AFAP1,AFDN,AGAP2,AHNAK,AIF1,AKT3,ALCAM,ANXA1,AQP5,ARF6,ARHGAP11A,ARHGEF16,ARHGEF4,ARL4C,ARRB1,ASIC1,ASNS,ASPH,ATP7A,AURKA,AXIN2,AXL,BCAR1,BCAR3,BHLHE41,BLNK,BRCA1,C5,CALML3,CALU,CCDC88A,CCN1,CCND1,CD24,CD36,CD40,CDCA7L,CDH1,CDH11,CDH2,CDKN1A,CDKN3,CDX1,CEBPA,CERS6,CGB3 (includes others),CHP2,CIP2A,CKLF,CLDN4,CMTM8,CNDP2,CSF2,CSF3,CST3,CST6,CTNNAL1,CTNND1,CTSB,CTSH,CTSZ,…	351
Cell-To-Cell Signaling and Interaction	Adhesion of epithelial cells	0.000112	0.00452	Increased	3.65	BST1,C3,C5,CDH1,DSG1,DSG3,EFNA5,EPCAM,EPHB3,FN1,FOXM1,ICAM1,ITGA3,ITGA4,ITGA5,ITGB2,ITGB3,JUP,KLK6,KRT16,LY6E,MMP14,MSR1,PDCD6IP,PI3,PLAU,PLAUR,SH3KBP1,SLPI,SOD2,TIMP1,TXNRD1	32
Cell-To-Cell Signaling and Interaction	Binding of tumor cell lines	6.92e-12	8.95e-10	Increased	3.804	ADAM12,ADAM28,ADD3,ADGRB1,AFAP1,AFDN,ALCAM,ALOX15B,ANXA1,APOE,B4GALNT2,CASP14,CCL3,CCND1,CD14,CD177,CD36,CD80,CDH1,CDH2,CDHR3,CEACAM5,CHP2,CHST6,CLCA2,CLEC4A,CR1,CSF1,CST6,CTNNA3,CTSB,CTSZ,CX3CL1,CXADR,CXCL2,CXCL3,CXCL8,CXCR1,CXCR2,DAB2,DBF4,DOCK8,DSG2,DSG3,DSP,E2F1,EMILIN1,EPCAM,EPHB6,ERBB2,ERBB3,ESRP2,ETV5,FCGR2A,FERMT2,FERMT3,FES,FGF19,FGF2,FN1,FOXM1,FUT1,FUT3,FUT4,FUT6,FXYD5,FYB1,GALNT2,GALNT…	165
Cell-To-Cell Signaling and Interaction	Interaction of tumor cell lines	1.15e-11	1.46e-09	Increased	3.871	ADAM12,ADAM28,ADD3,ADGRB1,AFAP1,AFDN,ALCAM,ALOX15B,ANXA1,APOE,ATF2,B4GALNT2,CASP14,CCL3,CCND1,CD14,CD177,CD36,CD80,CDH1,CDH2,CDHR3,CEACAM5,CHP2,CHST6,CLCA2,CLEC4A,CR1,CSF1,CST6,CTNNA3,CTSB,CTSZ,CX3CL1,CXADR,CXCL2,CXCL3,CXCL8,CXCR1,CXCR2,DAB2,DBF4,DOCK8,DSG2,DSG3,DSP,E2F1,EMILIN1,EPCAM,EPHB6,ERBB2,ERBB3,ESRP2,ETV5,FBLIM1,FCGR2A,FERMT2,FERMT3,FES,FGF19,FGF2,FN1,FOXM1,FUT1,FUT3,FUT4,FUT6,FXYD5,FYB1,…	168
Cellular Movement	Cell movement of tumor cell lines	2.58e-11	3.18e-09	Increased	3.965	ADAM12,ADGRE5,ADIPOQ,ADRB2,AFAP1,AFDN,AGAP2,AHNAK,AIF1,AJAP1,AKT3,ALCAM,ANXA1,AQP5,ARF6,ARHGAP11A,ARHGEF16,ARHGEF4,ARL4C,ARPC1B,ARRB1,ASIC1,ASNS,ASPH,ATF2,ATP7A,AURKA,AXIN2,AXL,BCAR1,BCAR3,BHLHE41,BLNK,BRCA1,C3,C5,CALML3,CALU,CCDC88A,CCL18,CCL23,CCL3,CCN1,CCND1,CD24,CD36,CD40,CDCA7L,CDH1,CDH11,CDH2,CDKN1A,CDKN3,CDX1,CEBPA,CERS6,CGB3 (includes others),CHP2,CIP2A,CKLF,CLCN3,CLDN3,CLDN4,CMTM8,CNDP2,…	418
Cell-To-Cell Signaling and Interaction	Adhesion of tumor cell lines	2.9e-10	3.26e-08	Increased	3.972	ADAM12,ADAM28,ADD3,AFAP1,AFDN,ALCAM,ALOX15B,ANXA1,APOE,B4GALNT2,CASP14,CCL3,CCND1,CDH1,CDH2,CHP2,CHST6,CLCA2,CST6,CTNNA3,CTSB,CTSZ,CX3CL1,CXCL2,CXCL8,DAB2,DBF4,DSG2,DSG3,DSP,E2F1,EMILIN1,EPCAM,EPHB6,ERBB3,ESRP2,ETV5,FERMT3,FES,FGF19,FN1,FOXM1,FUT3,FUT4,FUT6,FXYD5,FYB1,GALNT2,GALNT6,GATA3,GDF15,GOLGA7B,HAPLN4,HMMR,HOXA4,HYAL1,ICAM1,IL18,IL6,INPPL1,ITGA2,ITGA3,ITGA4,ITGA5,ITGAX,ITGB2,ITGB3,KLK5,LAM…	131
Cellular Development,Cellular Growth and Proliferation	Cell proliferation of tumor cell lines	2.7e-09	2.63e-07	Increased	4.16	ABCC2,ABHD5,ACD,ACHE,ACP3,ACRBP,ADAM12,ADAMTS15,ADIPOQ,ADORA2B,ADRA1B,AFAP1,AGAP2,AHNAK,AKR1B10,AKT3,ALDH1A1,ALDH1L1,ALOX15B,ALX1,ANG,ANKHD1/ANKHD1-EIF4EBP3,ANO1,ANXA1,ANXA10,ANXA6,APBB1,AQP1,AQP5,ARG1,ARHGAP11A,ARHGEF2,ARL4C,ARL5A,ASNS,ASPH,ATAD2,ATF2,ATP6V0A1,AURKA,AURKB,AXIN2,AXL,AZIN2,BARX2,BBC3,BCAR1,BCAR3,BDKRB2,BEX2,BID,BIRC3,BIRC5,BIRC7,BMP5,BNIP3,BNIPL,BRCA1,BRCA2,BTC,BUB1,CACNA1G,CAMK2N…	656
Cellular Movement	Cell movement of carcinoma cell lines	0.000117	0.00467	Increased	4.454	ADIPOQ,AKT3,ALCAM,ARL4C,ASNS,AURKA,AXL,CCDC88A,CCL18,CCL3,CCN1,CCND1,CD24,CDH1,CHP2,CSF2,CSF3,CTNND1,CTSB,CTSH,CXCL3,CXCL8,CYTOR,DGCR5,DLX3,DNM1,DSG3,DSP,EPHB3,EPHB6,ERBB3,ESRP1,ESRP2,ETV4,FBXL16,FERMT2,FGF2,FN1,FOXM1,GAB2,GALNT2,GAS5,GATA3,GLI1,GNAI1,HAS2,HMMR,HMOX1,HOXA11-AS,HOXA4,ID1,IGF2BP1,IGF2BP3,IGFBP7,IL6,ITGA2,ITGA4,ITGA5,ITGB6,JUP,KIFC1,KISS1R,KLF17,KLF4,LAMC2,LINC00261,LINC00667,LY6D,M…	113
Cellular Movement	Cell movement	4.44e-13	6.28e-11	Increased	4.487	ACKR2,ACKR4,ADAM12,ADCY10,ADGRE5,ADIPOQ,ADORA1,ADORA2A,ADRB1,ADRB2,AFAP1,AFDN,AGAP2,AHNAK,AIF1,AJAP1,AKT3,ALCAM,ALOX15B,ANXA1,APOD,APOE,AQP5,ARF6,ARHGAP11A,ARHGEF12,ARHGEF16,ARHGEF39,ARHGEF4,ARL4C,ARPC1B,ARRB1,ASIC1,ASNS,ASPH,ATF2,ATP1B1,ATP7A,AURKA,AXIN2,AXL,BCAR1,BCAR3,BCL11B,BDKRB2,BEX4,BHLHE41,BLNK,BRCA1,BST1,BTC,C3,C5,C5AR1,C5AR2,CALML3,CALU,CAMK1D,CAMSAP3,CCDC40,CCDC88A,CCL18,CCL23,CCL26,CC…	623
Cellular Movement	Migration of cells	7.2e-11	8.64e-09	Increased	4.492	ACKR2,ADAM12,ADCY10,ADGRE5,ADIPOQ,ADORA1,ADORA2A,ADRB2,AFAP1,AFDN,AGAP2,AHNAK,AIF1,AKT3,ALCAM,ALOX15B,ANXA1,APOD,APOE,AQP5,ARF6,ARHGAP11A,ARHGEF12,ARHGEF16,ARHGEF39,ARHGEF4,ARL4C,ARRB1,ASIC1,ASNS,ASPH,ATF2,ATP1B1,ATP7A,AURKA,AXIN2,AXL,BCAR1,BCAR3,BDKRB2,BEX4,BHLHE41,BLNK,BRCA1,BST1,BTC,C3,C5,C5AR2,CALML3,CALU,CAMK1D,CAMSAP3,CCDC88A,CCL18,CCL23,CCL26,CCL3,CCL3L1,CCN1,CCND1,CD177,CD24,CD244,CD300A,…	553
Cellular Movement	Invasion of tumor cell lines	3.6e-08	3.07e-06	Increased	4.658	ABI1,ABLIM1,ADAM12,ADAMTS15,ADGRE5,ADIPOQ,ADRB2,AFDN,AGAP2,AHNAK,AJAP1,AKT3,ALCAM,ALX1,ANTXR2,ANXA1,ARAP3,ARF6,ARHGAP4,ASPH,ATP6V0A1,ATP6V0A4,AURKA,AXL,AZGP1,BARX2,BATF3,BCAR1,BCAR3,BHLHE41,BIRC5,BIRC7,BLNK,BRCA1,BTC,CCDC88A,CCN1,CCNA2,CCND1,CD24,CDC42BPA,CDH1,CDH11,CDH2,CDK1,CDK5R1,CDKN1A,CDKN3,CEBPA,CGB3 (includes others),CHST10,CLCA2,CLDN3,CLDN4,CMTM8,CNDP2,CSF2,CSF3,CST6,CTNNAL1,CTNNBIP1,CTNN…	321
Cellular Movement	Invasion of cells	3.56e-08	3.05e-06	Increased	4.709	ABI1,ABLIM1,ADAM12,ADAMTS15,ADGRE5,ADIPOQ,ADRB2,AFDN,AGAP2,AHNAK,AJAP1,AKT3,ALCAM,ALX1,ANTXR2,ANXA1,ARAP3,ARF6,ARHGAP4,ASPH,ATP6V0A1,ATP6V0A4,AURKA,AXL,AZGP1,B4GALT5,BARX2,BATF3,BCAR1,BCAR3,BHLHE41,BIRC5,BIRC7,BLNK,BRCA1,BTC,CCDC88A,CCN1,CCNA2,CCNB1IP1,CCND1,CD14,CD24,CD53,CDC42BPA,CDH1,CDH11,CDH2,CDK1,CDK5R1,CDKN1A,CDKN3,CEBPA,CGB3 (includes others),CHST10,CLCA2,CLDN3,CLDN4,CMTM8,CNDP2,CSF2,CSF3…	347
Cancer,Organismal Injury and Abnormalities	Adenocarcinoma	5.21e-66	1.18e-62			A1BG,A2ML1,A4GNT,AADACL2,AADAT,AARD,ABAT,ABCA12,ABCA2,ABCA5,ABCB11,ABCB9,ABCC12,ABCC2,ABCC3,ABCC5,ABCG4,ABHD1,ABHD11,ABHD5,ABHD6,ABHD8,ABI1,ABI2,ABLIM1,ABLIM3,ACAA1,ACACB,ACADS,ACBD7,ACD,ACE2,ACHE,ACKR2,ACKR4,ACOT1,ACOT11,ACOX3,ACP6,ACP7,ACRBP,ACRV1,ACSBG1,ACSL1,ACSM3,ACTR3B,ACVR2B,ADA,ADAM12,ADAM19,ADAM22,ADAM23,ADAM28,ADAM32,ADAMTS13,ADAMTS15,ADAMTS16,ADAMTS20,ADAMTS3,ADAMTS6,ADAMTSL4,ADAMTSL5,…	3523
Cancer,Organismal Injury and Abnormalities	Abdominal adenocarcinoma	1.16e-63	2.34e-60			A1BG,A2ML1,A4GNT,AADACL2,AADAT,AARD,ABAT,ABCA12,ABCA2,ABCA5,ABCB11,ABCB9,ABCC12,ABCC2,ABCC3,ABCC5,ABCG4,ABHD1,ABHD11,ABHD5,ABHD6,ABHD8,ABI1,ABI2,ABLIM1,ABLIM3,ACAA1,ACACB,ACADS,ACBD7,ACD,ACE2,ACHE,ACKR2,ACKR4,ACOT1,ACOT11,ACOX3,ACP6,ACP7,ACRBP,ACRV1,ACSBG1,ACSL1,ACSM3,ACTR3B,ACVR2B,ADA,ADAM12,ADAM19,ADAM22,ADAM23,ADAM28,ADAM32,ADAMTS13,ADAMTS15,ADAMTS16,ADAMTS20,ADAMTS3,ADAMTS6,ADAMTSL4,ADAMTSL5,…	3464
Cancer,Organismal Injury and Abnormalities	Head and neck tumor	9.29e-61	1.4e-57			A1BG,A2ML1,AADACL2,AADAT,AARD,ABAT,ABCA12,ABCA2,ABCA5,ABCB11,ABCB9,ABCC12,ABCC2,ABCC3,ABCC5,ABCG4,ABHD1,ABHD11,ABHD8,ABI1,ABI2,ABLIM1,ABLIM3,ACAA1,ACACB,ACADS,ACBD7,ACD,ACE2,ACER1,ACHE,ACKR2,ACOT1,ACOT11,ACOT4,ACOX3,ACP6,ACP7,ACRBP,ACSBG1,ACSL1,ACSM3,ACTR3B,ACVR2B,ADA,ADAM12,ADAM19,ADAM22,ADAM23,ADAM28,ADAM32,ADAMTS13,ADAMTS15,ADAMTS16,ADAMTS20,ADAMTS3,ADAMTS6,ADAMTSL4,ADAMTSL5,ADAP1,ADAP2,ADCY10…	3510
Cancer,Organismal Injury and Abnormalities	Cancer of secretory structure	1.03e-59	1.27e-56			A1BG,A2ML1,AADAT,AARD,ABAT,ABCA12,ABCA2,ABCA5,ABCB11,ABCB9,ABCC12,ABCC2,ABCC3,ABCC5,ABCG4,ABHD11,ABHD8,ABI1,ABI2,ABLIM1,ACAA1,ACACB,ACADS,ACBD7,ACD,ACE2,ACER1,ACHE,ACOT1,ACOT11,ACOT4,ACOX3,ACP3,ACP6,ACP7,ACRBP,ACRV1,ACSBG1,ACSL1,ACSM3,ACVR2B,ADA,ADAM12,ADAM19,ADAM22,ADAM23,ADAM28,ADAM32,ADAMTS13,ADAMTS15,ADAMTS16,ADAMTS20,ADAMTS3,ADAMTS6,ADAMTSL4,ADAMTSL5,ADAP1,ADAP2,ADCY10,ADCY5,ADD3,ADGRA3,ADGR…	3357
Cancer,Organismal Injury and Abnormalities	Head and neck cancer	1.15e-54	1.04e-51			A1BG,A2ML1,AADACL2,AADAT,AARD,ABAT,ABCA12,ABCA2,ABCA5,ABCB11,ABCB9,ABCC12,ABCC2,ABCC3,ABCC5,ABCG4,ABHD1,ABHD11,ABHD8,ABI1,ABI2,ABLIM1,ABLIM3,ACAA1,ACACB,ACADS,ACBD7,ACD,ACE2,ACER1,ACHE,ACOT1,ACOT11,ACOT4,ACOX3,ACP6,ACP7,ACRBP,ACSBG1,ACSL1,ACSM3,ACVR2B,ADA,ADAM12,ADAM19,ADAM22,ADAM23,ADAM28,ADAM32,ADAMTS13,ADAMTS15,ADAMTS16,ADAMTS20,ADAMTS3,ADAMTS6,ADAMTSL4,ADAMTSL5,ADAP1,ADAP2,ADCY10,ADCY5,ADD3,A…	3315
Cancer,Organismal Injury and Abnormalities	Head and neck carcinoma	1.04e-52	8.99e-50			A1BG,A2ML1,AADAT,AARD,ABAT,ABCA12,ABCA2,ABCA5,ABCB11,ABCB9,ABCC12,ABCC2,ABCC3,ABCC5,ABCG4,ABHD11,ABHD8,ABI1,ABI2,ABLIM1,ABLIM3,ACAA1,ACACB,ACADS,ACBD7,ACD,ACE2,ACER1,ACHE,ACOT1,ACOT11,ACOT4,ACOX3,ACP6,ACP7,ACRBP,ACSBG1,ACSL1,ACSM3,ACVR2B,ADA,ADAM12,ADAM19,ADAM22,ADAM23,ADAM28,ADAM32,ADAMTS13,ADAMTS15,ADAMTS16,ADAMTS20,ADAMTS3,ADAMTS6,ADAMTSL4,ADAMTSL5,ADAP1,ADAP2,ADCY10,ADCY5,ADD3,ADGRA3,ADGRB1,A…	3212
Cancer,Gastrointestinal Disease,Organismal Injury and Abnormalities	Gastrointestinal adenocarcinoma	4.18e-51	3.24e-48			A1BG,A2ML1,A4GNT,AADACL2,AADAT,ABAT,ABCA12,ABCA2,ABCA5,ABCB11,ABCB9,ABCC12,ABCC2,ABCC3,ABCC5,ABCG4,ABHD1,ABHD11,ABHD5,ABHD8,ABI2,ABLIM1,ABLIM3,ACAA1,ACACB,ACD,ACE2,ACHE,ACKR2,ACKR4,ACOT11,ACOX3,ACP6,ACP7,ACRBP,ACRV1,ACSBG1,ACSL1,ACSM3,ACTR3B,ACVR2B,ADA,ADAM12,ADAM19,ADAM22,ADAM23,ADAM28,ADAM32,ADAMTS13,ADAMTS15,ADAMTS16,ADAMTS20,ADAMTS3,ADAMTS6,ADAMTSL4,ADAMTSL5,ADAP1,ADAP2,ADCY10,ADCY5,ADD3,ADGR…	3070
Cancer,Endocrine System Disorders,Organismal Injury and Abnormalities	Thyroid cancer	4.29e-51	3.24e-48			A1BG,A2ML1,AADAT,AARD,ABAT,ABCA12,ABCA2,ABCA5,ABCB11,ABCB9,ABCC12,ABCC2,ABCC3,ABCC5,ABCG4,ABHD11,ABHD8,ABI1,ABI2,ABLIM1,ACAA1,ACACB,ACADS,ACBD7,ACD,ACE2,ACER1,ACHE,ACOT1,ACOT11,ACOT4,ACOX3,ACP6,ACP7,ACRBP,ACSBG1,ACSL1,ACSM3,ACVR2B,ADA,ADAM12,ADAM19,ADAM22,ADAM23,ADAM28,ADAM32,ADAMTS13,ADAMTS15,ADAMTS16,ADAMTS20,ADAMTS3,ADAMTS6,ADAMTSL4,ADAMTSL5,ADAP1,ADAP2,ADCY10,ADCY5,ADD3,ADGRA3,ADGRB1,ADGRB2,A…	3068
Cancer,Endocrine System Disorders,Organismal Injury and Abnormalities	Thyroid carcinoma	4.5e-51	3.26e-48			A1BG,A2ML1,AADAT,AARD,ABAT,ABCA12,ABCA2,ABCA5,ABCB11,ABCB9,ABCC12,ABCC2,ABCC3,ABCC5,ABCG4,ABHD11,ABHD8,ABI1,ABI2,ABLIM1,ACAA1,ACACB,ACADS,ACBD7,ACD,ACE2,ACER1,ACHE,ACOT1,ACOT11,ACOT4,ACOX3,ACP6,ACP7,ACRBP,ACSBG1,ACSL1,ACSM3,ACVR2B,ADA,ADAM12,ADAM19,ADAM22,ADAM23,ADAM28,ADAM32,ADAMTS13,ADAMTS15,ADAMTS16,ADAMTS20,ADAMTS3,ADAMTS6,ADAMTSL4,ADAMTSL5,ADAP1,ADAP2,ADCY10,ADCY5,ADD3,ADGRA3,ADGRB1,ADGRB2,A…	3064
Cancer,Endocrine System Disorders,Organismal Injury and Abnormalities	Endocrine carcinoma	5.5e-51	3.84e-48			A1BG,A2ML1,AADAT,AARD,ABAT,ABCA12,ABCA2,ABCA5,ABCB11,ABCB9,ABCC12,ABCC2,ABCC3,ABCC5,ABCG4,ABHD11,ABHD8,ABI1,ABI2,ABLIM1,ACAA1,ACACB,ACADS,ACBD7,ACD,ACE2,ACER1,ACHE,ACOT1,ACOT11,ACOT4,ACOX3,ACP6,ACP7,ACRBP,ACSBG1,ACSL1,ACSM3,ACTR3B,ACVR2B,ADA,ADAM12,ADAM19,ADAM22,ADAM23,ADAM28,ADAM32,ADAMTS13,ADAMTS15,ADAMTS16,ADAMTS20,ADAMTS3,ADAMTS6,ADAMTSL4,ADAMTSL5,ADAP1,ADAP2,ADCY10,ADCY5,ADD3,ADGRA3,ADGRB1,A…	3166
Cancer,Endocrine System Disorders,Organismal Injury and Abnormalities	Endocrine cancer	6.92e-51	4.64e-48			A1BG,A2ML1,AADAT,AARD,ABAT,ABCA12,ABCA2,ABCA5,ABCB11,ABCB9,ABCC12,ABCC2,ABCC3,ABCC5,ABCG4,ABHD11,ABHD8,ABI1,ABI2,ABLIM1,ACAA1,ACACB,ACADS,ACBD7,ACD,ACE2,ACER1,ACHE,ACOT1,ACOT11,ACOT4,ACOX3,ACP6,ACP7,ACRBP,ACSBG1,ACSL1,ACSM3,ACTR3B,ACVR2B,ADA,ADAM12,ADAM19,ADAM22,ADAM23,ADAM28,ADAM32,ADAMTS13,ADAMTS15,ADAMTS16,ADAMTS20,ADAMTS3,ADAMTS6,ADAMTSL4,ADAMTSL5,ADAP1,ADAP2,ADCY10,ADCY5,ADD3,ADGRA3,ADGRB1,A…	3170
Cancer,Endocrine System Disorders,Organismal Injury and Abnormalities	Thyroid gland tumor	9.46e-51	6.12e-48			A1BG,A2ML1,AADAT,AARD,ABAT,ABCA12,ABCA2,ABCA5,ABCB11,ABCB9,ABCC12,ABCC2,ABCC3,ABCC5,ABCG4,ABHD11,ABHD8,ABI1,ABI2,ABLIM1,ACAA1,ACACB,ACADS,ACBD7,ACD,ACE2,ACER1,ACHE,ACOT1,ACOT11,ACOT4,ACOX3,ACP6,ACP7,ACRBP,ACSBG1,ACSL1,ACSM3,ACVR2B,ADA,ADAM12,ADAM19,ADAM22,ADAM23,ADAM28,ADAM32,ADAMTS13,ADAMTS15,ADAMTS16,ADAMTS20,ADAMTS3,ADAMTS6,ADAMTSL4,ADAMTSL5,ADAP1,ADAP2,ADCY10,ADCY5,ADD3,ADGRA3,ADGRB1,ADGRB2,A…	3075
Cancer,Organismal Injury and Abnormalities	Neck neoplasm	1.14e-50	7.14e-48			A1BG,A2ML1,AADAT,AARD,ABAT,ABCA12,ABCA2,ABCA5,ABCB11,ABCB9,ABCC12,ABCC2,ABCC3,ABCC5,ABCG4,ABHD11,ABHD8,ABI1,ABI2,ABLIM1,ABLIM3,ACAA1,ACACB,ACADS,ACBD7,ACD,ACE2,ACER1,ACHE,ACOT1,ACOT11,ACOT4,ACOX3,ACP6,ACP7,ACRBP,ACSBG1,ACSL1,ACSM3,ACVR2B,ADA,ADAM12,ADAM19,ADAM22,ADAM23,ADAM28,ADAM32,ADAMTS13,ADAMTS15,ADAMTS16,ADAMTS20,ADAMTS3,ADAMTS6,ADAMTSL4,ADAMTSL5,ADAP1,ADAP2,ADCY10,ADCY5,ADD3,ADGRA3,ADGRB1,A…	3099
Cancer,Gastrointestinal Disease,Organismal Injury and Abnormalities	Large intestine carcinoma	3.09e-50	1.87e-47			A1BG,A2ML1,A4GNT,AADACL2,AADAT,ABCA12,ABCA2,ABCA5,ABCB11,ABCB9,ABCC12,ABCC2,ABCC3,ABCC5,ABCG4,ABHD1,ABHD11,ABHD5,ABHD8,ABI2,ABLIM1,ABLIM3,ACAA1,ACACB,ACD,ACE2,ACHE,ACKR2,ACKR4,ACOT11,ACOX3,ACP6,ACP7,ACRBP,ACRV1,ACSBG1,ACSL1,ACSM3,ACTR3B,ACVR2B,ADA,ADAM12,ADAM19,ADAM22,ADAM23,ADAM28,ADAM32,ADAMTS13,ADAMTS15,ADAMTS16,ADAMTS20,ADAMTS3,ADAMTS6,ADAMTSL4,ADAMTSL5,ADAP1,ADAP2,ADCY10,ADCY5,ADD3,ADGRA3,AD…	2998
Cancer,Endocrine System Disorders,Organismal Injury and Abnormalities	Nonpituitary endocrine tumor	4.24e-50	2.48e-47			A1BG,A2ML1,AADAT,AARD,ABAT,ABCA12,ABCA2,ABCA5,ABCB11,ABCB9,ABCC12,ABCC2,ABCC3,ABCC5,ABCG4,ABHD11,ABHD8,ABI1,ABI2,ABLIM1,ACAA1,ACACB,ACADS,ACBD7,ACD,ACE2,ACER1,ACHE,ACOT1,ACOT11,ACOT4,ACOX3,ACP6,ACP7,ACRBP,ACSBG1,ACSL1,ACSM3,ACVR2B,ADA,ADAM12,ADAM19,ADAM22,ADAM23,ADAM28,ADAM32,ADAMTS13,ADAMTS15,ADAMTS16,ADAMTS20,ADAMTS3,ADAMTS6,ADAMTSL4,ADAMTSL5,ADAP1,ADAP2,ADCY10,ADCY5,ADD3,ADGRA3,ADGRB1,ADGRB2,A…	3101
Cancer,Endocrine System Disorders,Organismal Injury and Abnormalities	Endocrine gland tumor	5.26e-50	2.89e-47			A1BG,A2ML1,AADAT,AARD,ABAT,ABCA12,ABCA2,ABCA5,ABCB11,ABCB9,ABCC12,ABCC2,ABCC3,ABCC5,ABCG4,ABHD11,ABHD8,ABI1,ABI2,ABLIM1,ACAA1,ACACB,ACADS,ACBD7,ACD,ACE2,ACER1,ACHE,ACOT1,ACOT11,ACOT4,ACOX3,ACP6,ACP7,ACRBP,ACSBG1,ACSL1,ACSM3,ACTR3B,ACVR2B,ADA,ADAM12,ADAM19,ADAM22,ADAM23,ADAM28,ADAM32,ADAMTS13,ADAMTS15,ADAMTS16,ADAMTS20,ADAMTS3,ADAMTS6,ADAMTSL4,ADAMTSL5,ADAP1,ADAP2,ADCY10,ADCY5,ADD3,ADGRA3,ADGRB1,A…	3196
Cancer,Gastrointestinal Disease,Organismal Injury and Abnormalities	Large intestine adenocarcinoma	1.69e-48	8.76e-46			A1BG,A2ML1,A4GNT,AADACL2,AADAT,ABCA12,ABCA2,ABCA5,ABCB11,ABCB9,ABCC12,ABCC2,ABCC3,ABCC5,ABCG4,ABHD1,ABHD11,ABHD5,ABHD8,ABI2,ABLIM1,ABLIM3,ACAA1,ACACB,ACD,ACE2,ACHE,ACKR2,ACKR4,ACOT11,ACOX3,ACP6,ACP7,ACRBP,ACRV1,ACSBG1,ACSL1,ACSM3,ACTR3B,ACVR2B,ADA,ADAM12,ADAM19,ADAM22,ADAM23,ADAM28,ADAM32,ADAMTS13,ADAMTS15,ADAMTS16,ADAMTS20,ADAMTS3,ADAMTS6,ADAMTSL4,ADAMTSL5,ADAP1,ADAP2,ADCY10,ADCY5,ADD3,ADGRA3,AD…	2975
Cancer,Neurological Disease,Organismal Injury and Abnormalities	Central nervous system cancer	1.92e-33	7.11e-31			A2ML1,AADACL2,ABAT,ABCA12,ABCA2,ABCA5,ABCB11,ABCC2,ABCC3,ABCC5,ABCG4,ABHD1,ABHD8,ABLIM3,ACAA1,ACACB,ACADS,ACE2,ACHE,ACKR2,ACOT11,ACOX3,ACP6,ACSL1,ACSM3,ACTR3B,ACVR2B,ADA,ADAM12,ADAM19,ADAM22,ADAM23,ADAM28,ADAM32,ADAMTS13,ADAMTS15,ADAMTS16,ADAMTS3,ADAMTS6,ADAMTSL4,ADAMTSL5,ADCY10,ADCY5,ADGRA3,ADGRB1,ADGRB2,ADGRE5,ADGRF1,ADGRF4,ADGRG6,ADGRL2,ADH7,ADIPOQ,ADORA1,ADORA2A,ADPRH,ADPRHL1,ADRA2B,ADRA2C,AF…	2360
Cancer,Neurological Disease,Organismal Injury and Abnormalities	Glioma cancer	7.2e-33	2.46e-30			A2ML1,AADACL2,ABAT,ABCA12,ABCA2,ABCA5,ABCB11,ABCC2,ABCC3,ABCC5,ABCG4,ABHD1,ABHD8,ABLIM3,ACAA1,ACACB,ACADS,ACE2,ACHE,ACKR2,ACOT11,ACOX3,ACP6,ACSL1,ACSM3,ACTR3B,ACVR2B,ADA,ADAM19,ADAM22,ADAM23,ADAM28,ADAM32,ADAMTS13,ADAMTS15,ADAMTS16,ADAMTS3,ADAMTS6,ADAMTSL4,ADAMTSL5,ADCY10,ADCY5,ADGRA3,ADGRB1,ADGRB2,ADGRE5,ADGRF1,ADGRF4,ADGRG6,ADGRL2,ADH7,ADIPOQ,ADORA1,ADORA2A,ADPRH,ADPRHL1,ADRA2B,ADRA2C,AFAP1,AFD…	2326
Cancer,Organismal Injury and Abnormalities	Malignant solid organ tumor	9.5e-32	3.08e-29			A2ML1,A4GALT,A4GNT,AADACL2,AADAT,ABAT,ABCA12,ABCA2,ABCA5,ABCB11,ABCB9,ABCC12,ABCC2,ABCC3,ABCC5,ABCG4,ABHD11,ABHD6,ABHD8,ABI1,ABI2,ABLIM3,ACAA1,ACACB,ACD,ACE2,ACER1,ACHE,ACKR2,ACKR4,ACOT1,ACOT11,ACOT4,ACOX3,ACP6,ACP7,ACRBP,ACRV1,ACSBG1,ACSM3,ACTR3B,ADA,ADAM12,ADAM19,ADAM22,ADAM23,ADAM28,ADAM32,ADAMTS13,ADAMTS15,ADAMTS16,ADAMTS20,ADAMTS6,ADAMTSL4,ADAMTSL5,ADAP1,ADAP2,ADCY10,ADCY5,ADD3,ADGRB1,ADGRB2…	2699
Cancer,Dermatological Diseases and Conditions,Organismal Injury and Abnormalities	Skin cancer	1.19e-31	3.78e-29			A2ML1,A4GALT,A4GNT,AADACL2,AADAT,ABAT,ABCA12,ABCA2,ABCA5,ABCB11,ABCB9,ABCC12,ABCC2,ABCC3,ABCC5,ABCG4,ABHD11,ABHD6,ABHD8,ABI1,ABI2,ABLIM3,ACAA1,ACACB,ACD,ACE2,ACER1,ACHE,ACKR2,ACKR4,ACOT1,ACOT11,ACOT4,ACOX3,ACP6,ACP7,ACRBP,ACRV1,ACSBG1,ACSM3,ACTR3B,ADA,ADAM12,ADAM19,ADAM22,ADAM23,ADAM28,ADAM32,ADAMTS13,ADAMTS15,ADAMTS16,ADAMTS20,ADAMTS6,ADAMTSL4,ADAMTSL5,ADAP1,ADAP2,ADCY10,ADCY5,ADD3,ADGRB1,ADGRB2…	2676
Cancer,Dermatological Diseases and Conditions,Organismal Injury and Abnormalities	Cutaneous melanoma	1.73e-31	5.4e-29			A2ML1,A4GALT,A4GNT,AADACL2,AADAT,ABAT,ABCA12,ABCA2,ABCA5,ABCB11,ABCB9,ABCC12,ABCC2,ABCC3,ABCC5,ABCG4,ABHD11,ABHD6,ABHD8,ABI1,ABI2,ABLIM3,ACAA1,ACACB,ACD,ACE2,ACER1,ACHE,ACKR2,ACKR4,ACOT1,ACOT11,ACOT4,ACOX3,ACP6,ACP7,ACRBP,ACRV1,ACSBG1,ACSM3,ACTR3B,ADA,ADAM19,ADAM22,ADAM23,ADAM28,ADAM32,ADAMTS13,ADAMTS15,ADAMTS16,ADAMTS20,ADAMTS6,ADAMTSL4,ADAMTSL5,ADAP1,ADAP2,ADCY10,ADCY5,ADD3,ADGRB1,ADGRB2,ADGRE5…	2611
Cancer,Neurological Disease,Organismal Injury and Abnormalities	Brain tumor	3.39e-31	1.02e-28			A2ML1,AADACL2,ABAT,ABCA12,ABCA2,ABCA5,ABCB11,ABCB9,ABCC2,ABCC3,ABCC5,ABCG4,ABHD1,ABHD8,ABI2,ABLIM3,ACAA1,ACACB,ACADS,ACE2,ACHE,ACKR2,ACOT11,ACOX3,ACP6,ACRBP,ACSL1,ACSM3,ACTR3B,ACVR2B,ADA,ADAM12,ADAM19,ADAM22,ADAM23,ADAM28,ADAM32,ADAMTS13,ADAMTS15,ADAMTS16,ADAMTS3,ADAMTS6,ADAMTSL4,ADAMTSL5,ADCY10,ADCY5,ADGRA3,ADGRB1,ADGRB2,ADGRF1,ADGRF4,ADGRG6,ADGRL2,ADH7,ADIPOQ,ADORA2A,ADPRH,ADPRHL1,ADRA2B,ADRA2C…	2308
Neurological Disease,Organismal Injury and Abnormalities	Brain lesion	3.43e-31	1.02e-28			A2ML1,AADACL2,ABAT,ABCA12,ABCA2,ABCA5,ABCB11,ABCB9,ABCC2,ABCC3,ABCC5,ABCG4,ABHD1,ABHD8,ABI2,ABLIM3,ACAA1,ACACB,ACADS,ACE2,ACHE,ACKR2,ACOT11,ACOX3,ACP6,ACRBP,ACSL1,ACSM3,ACTR3B,ACVR2B,ADA,ADAM12,ADAM19,ADAM22,ADAM23,ADAM28,ADAM32,ADAMTS13,ADAMTS15,ADAMTS16,ADAMTS3,ADAMTS6,ADAMTSL4,ADAMTSL5,ADCY10,ADCY5,ADGRA3,ADGRB1,ADGRB2,ADGRF1,ADGRF4,ADGRG6,ADGRL2,ADH7,ADIPOQ,ADORA2A,ADPRH,ADPRHL1,ADRA1B,ADRA2B…	2313
Cancer,Organismal Injury and Abnormalities	Genitourinary carcinoma	9.21e-31	2.69e-28			A1BG,A2ML1,AADACL2,AADAT,AARD,ABAT,ABCA12,ABCA2,ABCA5,ABCB9,ABCC12,ABCC2,ABCC3,ABCC5,ABCG4,ABHD10,ABHD11,ABHD6,ABHD8,ABI1,ABI2,ABLIM1,ABLIM3,ACACB,ACADS,ACBD7,ACE2,ACHE,ACKR4,ACOT1,ACOX3,ACP6,ACP7,ACRV1,ACSBG1,ACSL1,ACSM3,ADAM19,ADAM22,ADAM23,ADAM28,ADAM32,ADAMTS13,ADAMTS15,ADAMTS16,ADAMTS20,ADAMTS3,ADAMTS6,ADAMTSL4,ADAP2,ADCY10,ADD3,ADGRA3,ADGRB1,ADGRB2,ADGRE5,ADGRF1,ADGRF2,ADGRF4,ADGRG6,ADGRL2,…	2679
Cancer,Neurological Disease,Organismal Injury and Abnormalities	Brain glioma	1.47e-30	4.23e-28			A2ML1,AADACL2,ABAT,ABCA12,ABCA2,ABCA5,ABCB11,ABCB9,ABCC2,ABCC3,ABCC5,ABCG4,ABHD1,ABHD8,ABI2,ABLIM3,ACAA1,ACACB,ACADS,ACE2,ACHE,ACKR2,ACOT11,ACOX3,ACP6,ACSL1,ACSM3,ACTR3B,ACVR2B,ADA,ADAM19,ADAM22,ADAM23,ADAM28,ADAM32,ADAMTS13,ADAMTS15,ADAMTS16,ADAMTS3,ADAMTS6,ADAMTSL4,ADAMTSL5,ADCY10,ADCY5,ADGRA3,ADGRB1,ADGRB2,ADGRF1,ADGRF4,ADGRG6,ADGRL2,ADH7,ADIPOQ,ADORA2A,ADPRH,ADPRHL1,ADRA2B,ADRA2C,AFAP1,AFDN,A…	2286
Cancer,Organismal Injury and Abnormalities,Reproductive System Disease	Genital tract cancer	1.4e-29	3.74e-27			A1BG,A2ML1,AADACL2,AADAT,AARD,ABAT,ABCA12,ABCA2,ABCA5,ABCB9,ABCC12,ABCC2,ABCC3,ABCC5,ABCG4,ABHD6,ABHD8,ABI1,ABI2,ABLIM1,ABLIM3,ACACB,ACADS,ACBD7,ACE2,ACHE,ACOX3,ACP3,ACP6,ACP7,ACRBP,ACRV1,ACSBG1,ACSL1,ACSM3,ADAM19,ADAM22,ADAM23,ADAM28,ADAM32,ADAMTS13,ADAMTS15,ADAMTS16,ADAMTS20,ADAMTS3,ADAMTS6,ADAMTSL4,ADAP2,ADCY10,ADD3,ADGRA3,ADGRB1,ADGRB2,ADGRE5,ADGRF1,ADGRF2,ADGRF4,ADGRG6,ADORA1,ADORA2A,ADORA2B…	2443
Cancer,Organismal Injury and Abnormalities,Reproductive System Disease	Genital tumor	4.35e-29	1.14e-26			A1BG,A2ML1,AADACL2,AADAT,AARD,ABAT,ABCA12,ABCA2,ABCA5,ABCB9,ABCC12,ABCC2,ABCC3,ABCC5,ABCG4,ABHD6,ABHD8,ABI1,ABI2,ABLIM1,ABLIM3,ACACB,ACADS,ACBD7,ACE2,ACHE,ACOX3,ACP3,ACP6,ACP7,ACRBP,ACRV1,ACSBG1,ACSL1,ACSM3,ADAM12,ADAM19,ADAM22,ADAM23,ADAM28,ADAM32,ADAMTS13,ADAMTS15,ADAMTS16,ADAMTS20,ADAMTS3,ADAMTS6,ADAMTSL4,ADAP2,ADCY10,ADD3,ADGRA3,ADGRB1,ADGRB2,ADGRE5,ADGRF1,ADGRF2,ADGRF4,ADGRG6,ADORA1,ADORA2A,…	2465
Cancer,Organismal Injury and Abnormalities	Pelvic carcinoma	5.98e-26	1.55e-23			A1BG,A2ML1,AADACL2,AADAT,AARD,ABCA12,ABCA2,ABCA5,ABCB9,ABCC12,ABCC2,ABCC3,ABCC5,ABCG4,ABHD6,ABHD8,ABI1,ABI2,ABLIM1,ABLIM3,ACACB,ACADS,ACBD7,ACE2,ACOX3,ACP6,ACP7,ACRV1,ACSBG1,ACSL1,ACSM3,ADAM19,ADAM22,ADAM23,ADAM28,ADAM32,ADAMTS13,ADAMTS15,ADAMTS16,ADAMTS20,ADAMTS6,ADAMTSL4,ADAP2,ADCY10,ADD3,ADGRA3,ADGRB1,ADGRB2,ADGRE5,ADGRF1,ADGRF2,ADGRF4,ADGRG6,ADH7,ADORA1,ADORA2A,ADPRH,ADPRHL1,ADRA2B,ADRB1,ADRB…	2438
Cancer,Neurological Disease,Organismal Injury and Abnormalities	Grade 3-4 glioma cancer	1.14e-24	2.91e-22			A2ML1,ABAT,ABCA12,ABCA2,ABCA5,ABCB11,ABCC2,ABCC3,ABCC5,ABHD1,ABHD8,ABLIM3,ACAA1,ACACB,ACHE,ACKR2,ACOT11,ACOX3,ACSL1,ACSM3,ACTR3B,ACVR2B,ADA,ADAM19,ADAM22,ADAM28,ADAM32,ADAMTS13,ADAMTS15,ADAMTS16,ADAMTS3,ADAMTS6,ADAMTSL4,ADAMTSL5,ADCY10,ADCY5,ADGRA3,ADGRB1,ADGRB2,ADGRF1,ADGRF4,ADGRG6,ADGRL2,ADH7,ADIPOQ,ADORA2A,ADPRHL1,ADRA2B,AFAP1,AFF2,AGAP2,AGAP6 (includes others),AGBL5,AGRN,AHNAK,AHNAK2,AJAP1,AK…	1948
Cancer,Neurological Disease,Organismal Injury and Abnormalities	Grade 3-4 glioma	1.22e-24	3.07e-22			A2ML1,ABAT,ABCA12,ABCA2,ABCA5,ABCB11,ABCC2,ABCC3,ABCC5,ABHD1,ABHD8,ABLIM3,ACAA1,ACACB,ACHE,ACKR2,ACOT11,ACOX3,ACSL1,ACSM3,ACTR3B,ACVR2B,ADA,ADAM19,ADAM22,ADAM28,ADAM32,ADAMTS13,ADAMTS15,ADAMTS16,ADAMTS3,ADAMTS6,ADAMTSL4,ADAMTSL5,ADCY10,ADCY5,ADGRA3,ADGRB1,ADGRB2,ADGRF1,ADGRF4,ADGRG6,ADGRL2,ADH7,ADIPOQ,ADORA2A,ADPRHL1,ADRA2B,AFAP1,AFF2,AGAP2,AGAP6 (includes others),AGBL5,AGRN,AHNAK,AHNAK2,AJAP1,AK…	1949
Cancer,Organismal Injury and Abnormalities	Pelvic adenocarcinoma	1.45e-24	3.55e-22			A1BG,A2ML1,AADACL2,AADAT,AARD,ABCA12,ABCA2,ABCA5,ABCB9,ABCC12,ABCC2,ABCC3,ABCC5,ABCG4,ABHD6,ABHD8,ABI1,ABI2,ABLIM1,ABLIM3,ACACB,ACADS,ACBD7,ACE2,ACOX3,ACP6,ACP7,ACRV1,ACSBG1,ACSL1,ACSM3,ADAM19,ADAM22,ADAM23,ADAM28,ADAM32,ADAMTS13,ADAMTS15,ADAMTS16,ADAMTS20,ADAMTS6,ADAMTSL4,ADAP2,ADCY10,ADD3,ADGRA3,ADGRB1,ADGRB2,ADGRE5,ADGRF1,ADGRF2,ADGRF4,ADGRG6,ADORA1,ADORA2A,ADPRH,ADRA2B,ADRB2,AFF2,AGAP2,AGAP6 …	2175
Cancer,Organismal Injury and Abnormalities	Grade 3-4 tumor	1.82e-24	4.4e-22			A2ML1,ABAT,ABCA12,ABCA2,ABCA5,ABCB11,ABCC2,ABCC3,ABCC5,ABHD1,ABHD8,ABLIM3,ACAA1,ACACB,ACHE,ACKR2,ACOT11,ACOX3,ACSL1,ACSM3,ACTR3B,ACVR2B,ADA,ADAM19,ADAM22,ADAM28,ADAM32,ADAMTS13,ADAMTS15,ADAMTS16,ADAMTS3,ADAMTS6,ADAMTSL4,ADAMTSL5,ADCY10,ADCY5,ADGRA3,ADGRB1,ADGRB2,ADGRF1,ADGRF4,ADGRG6,ADGRL2,ADH7,ADIPOQ,ADORA2A,ADPRHL1,ADRA2B,AFAP1,AFF2,AGAP2,AGAP6 (includes others),AGBL5,AGRN,AHNAK,AHNAK2,AJAP1,AK…	1957
Cancer,Neurological Disease,Organismal Injury and Abnormalities	Astrocytoma	2.62e-24	6.25e-22			A2ML1,ABAT,ABCA12,ABCA2,ABCA5,ABCB11,ABCC2,ABCC3,ABCC5,ABHD1,ABHD8,ABLIM3,ACAA1,ACKR2,ACOT11,ACSL1,ACSM3,ACVR2B,ADA,ADAM19,ADAM22,ADAM28,ADAM32,ADAMTS13,ADAMTS15,ADAMTS16,ADAMTS3,ADAMTS6,ADAMTSL4,ADCY10,ADCY5,ADGRA3,ADGRB1,ADGRB2,ADGRE5,ADGRF1,ADGRF4,ADGRG6,ADGRL2,ADH7,ADIPOQ,ADORA1,ADPRHL1,ADRA2B,AFAP1,AFF2,AGAP2,AGAP6 (includes others),AGBL5,AGRN,AHNAK,AHNAK2,AJAP1,AKAP1,AKNAD1,AKR1B10,AKT3,ALC…	1811
Cancer,Neurological Disease,Organismal Injury and Abnormalities	High grade astrocytoma	5.03e-24	1.18e-21			A2ML1,ABAT,ABCA12,ABCA2,ABCA5,ABCB11,ABCC2,ABCC3,ABCC5,ABHD1,ABHD8,ABLIM3,ACAA1,ACKR2,ACOT11,ACSL1,ACSM3,ACVR2B,ADA,ADAM19,ADAM22,ADAM28,ADAM32,ADAMTS13,ADAMTS15,ADAMTS16,ADAMTS3,ADAMTS6,ADAMTSL4,ADCY10,ADCY5,ADGRA3,ADGRB1,ADGRB2,ADGRE5,ADGRF1,ADGRF4,ADGRG6,ADGRL2,ADH7,ADIPOQ,ADORA1,ADPRHL1,ADRA2B,AFAP1,AFF2,AGAP2,AGAP6 (includes others),AGBL5,AGRN,AHNAK,AHNAK2,AJAP1,AKAP1,AKNAD1,AKR1B10,AKT3,ALC…	1800
Cancer,Organismal Injury and Abnormalities	Genitourinary adenocarcinoma	9.6e-24	2.23e-21			A1BG,A2ML1,AADACL2,AADAT,AARD,ABAT,ABCA12,ABCA2,ABCA5,ABCB9,ABCC12,ABCC2,ABCC3,ABCC5,ABCG4,ABHD11,ABHD6,ABHD8,ABI1,ABI2,ABLIM1,ABLIM3,ACACB,ACADS,ACBD7,ACE2,ACKR4,ACOT1,ACOX3,ACP6,ACP7,ACRV1,ACSBG1,ACSL1,ACSM3,ADAM19,ADAM22,ADAM23,ADAM28,ADAM32,ADAMTS13,ADAMTS15,ADAMTS16,ADAMTS20,ADAMTS6,ADAMTSL4,ADAP2,ADCY10,ADD3,ADGRA3,ADGRB1,ADGRB2,ADGRE5,ADGRF1,ADGRF2,ADGRF4,ADGRG6,ADORA1,ADORA2A,ADORA2B,ADPR…	2344
Cancer,Gastrointestinal Disease,Organismal Injury and Abnormalities	Development of digestive organ tumor	5.24e-23	1.2e-20			A2ML1,ABAT,ABCA12,ABCA2,ABCA5,ABCB11,ABCB9,ABCC3,ABCC5,ABI2,ABLIM1,ACAA1,ACACB,ACD,ACE2,ACKR2,ACKR4,ACOT11,ACOX3,ACP6,ACP7,ACRV1,ACSL1,ACSM3,ACTR3B,ADA,ADAM12,ADAM19,ADAM22,ADAM23,ADAM28,ADAM32,ADAMTS15,ADAMTS16,ADAMTS20,ADAMTS3,ADAMTSL4,ADAMTSL5,ADAP2,ADCY10,ADCY5,ADD3,ADGRA3,ADGRB1,ADGRB2,ADGRE5,ADGRG6,ADGRL2,ADH7,ADORA1,ADORA2A,ADRA1B,ADRA2B,ADRA2C,AFAP1,AFDN,AFF2,AGAP2,AGAP6 (includes others)…	2188
Cancer,Gastrointestinal Disease,Organismal Injury and Abnormalities	Colon tumor	6.01e-23	1.36e-20			A2ML1,ABCA12,ABCA2,ABCA5,ABCB9,ABCC3,ABCC5,ABI2,ABLIM1,ACACB,ACD,ACE2,ACKR2,ACKR4,ACOT11,ACOX3,ACP6,ACP7,ACRV1,ACSL1,ACSM3,ACTR3B,ADA,ADAM12,ADAM19,ADAM23,ADAM28,ADAM32,ADAMTS15,ADAMTS16,ADAMTS20,ADAMTS3,ADAMTSL4,ADAMTSL5,ADAP2,ADCY10,ADCY5,ADD3,ADGRA3,ADGRB1,ADGRB2,ADGRE5,ADGRG6,ADGRL2,ADORA1,ADORA2A,ADRA1B,ADRA2B,ADRA2C,AFAP1,AFDN,AFF2,AGAP6 (includes others),AGBL5,AGMO,AGRN,AHCYL2,AHNAK,AHNAK2…	1749
Cancer,Gastrointestinal Disease,Organismal Injury and Abnormalities	Development of colorectal tumor	1.22e-22	2.74e-20			A2ML1,ABCA12,ABCA2,ABCA5,ABCB9,ABCC3,ABCC5,ABI2,ABLIM1,ACACB,ACD,ACE2,ACKR2,ACKR4,ACOT11,ACOX3,ACP6,ACP7,ACRV1,ACSL1,ACSM3,ACTR3B,ADA,ADAM12,ADAM19,ADAM23,ADAM28,ADAM32,ADAMTS15,ADAMTS16,ADAMTS20,ADAMTS3,ADAMTSL4,ADAMTSL5,ADAP2,ADCY10,ADCY5,ADD3,ADGRA3,ADGRB1,ADGRB2,ADGRE5,ADGRG6,ADGRL2,ADH7,ADORA1,ADORA2A,ADRA1B,ADRA2B,ADRA2C,AFAP1,AFDN,AFF2,AGAP6 (includes others),AGBL5,AGMO,AGRN,AHCYL2,AHNAK,A…	1756
Cancer,Gastrointestinal Disease,Organismal Injury and Abnormalities	Colorectal carcinoma	2.83e-22	6.25e-20			A2ML1,ABCA12,ABCA2,ABCA5,ABCB9,ABCC3,ABCC5,ABI2,ABLIM1,ACACB,ACD,ACE2,ACKR2,ACKR4,ACOT11,ACOX3,ACP6,ACP7,ACRV1,ACSL1,ACSM3,ACTR3B,ADA,ADAM12,ADAM19,ADAM23,ADAM28,ADAM32,ADAMTS15,ADAMTS16,ADAMTS20,ADAMTS3,ADAMTSL4,ADAMTSL5,ADAP2,ADCY10,ADCY5,ADD3,ADGRA3,ADGRB1,ADGRB2,ADGRE5,ADGRG6,ADGRL2,ADH7,ADORA1,ADORA2A,ADRA1B,ADRA2B,ADRA2C,AFAP1,AFDN,AFF2,AGAP6 (includes others),AGBL5,AGMO,AGRN,AHCYL2,AHNAK,A…	1752
Cancer,Gastrointestinal Disease,Organismal Injury and Abnormalities	Colon cancer	4.23e-22	9.24e-20			A2ML1,ABCA12,ABCA2,ABCA5,ABCB9,ABCC3,ABCC5,ABI2,ABLIM1,ACACB,ACD,ACE2,ACKR2,ACKR4,ACOT11,ACOX3,ACP6,ACP7,ACRV1,ACSL1,ACSM3,ACTR3B,ADA,ADAM12,ADAM19,ADAM23,ADAM28,ADAM32,ADAMTS15,ADAMTS16,ADAMTS20,ADAMTS3,ADAMTSL4,ADAMTSL5,ADAP2,ADCY10,ADCY5,ADD3,ADGRA3,ADGRB1,ADGRB2,ADGRE5,ADGRG6,ADGRL2,ADORA1,ADORA2A,ADRA1B,ADRA2B,ADRA2C,AFAP1,AFDN,AFF2,AGAP6 (includes others),AGBL5,AGMO,AGRN,AHCYL2,AHNAK,AHNAK2…	1732
Cancer,Gastrointestinal Disease,Organismal Injury and Abnormalities	Colon carcinoma	6.75e-22	1.46e-19			A2ML1,ABCA12,ABCA2,ABCA5,ABCB9,ABCC3,ABCC5,ABI2,ABLIM1,ACACB,ACD,ACE2,ACKR2,ACKR4,ACOT11,ACOX3,ACP6,ACP7,ACRV1,ACSL1,ACSM3,ACTR3B,ADA,ADAM12,ADAM19,ADAM23,ADAM28,ADAM32,ADAMTS15,ADAMTS16,ADAMTS20,ADAMTS3,ADAMTSL4,ADAMTSL5,ADAP2,ADCY10,ADCY5,ADD3,ADGRA3,ADGRB1,ADGRB2,ADGRE5,ADGRG6,ADGRL2,ADORA1,ADORA2A,ADRA1B,ADRA2B,ADRA2C,AFAP1,AFDN,AFF2,AGAP6 (includes others),AGBL5,AGMO,AGRN,AHCYL2,AHNAK,AHNAK2…	1676
Cancer,Organismal Injury and Abnormalities,Reproductive System Disease	Female genital tract cancer	1.64e-21	3.49e-19			A1BG,AADACL2,AARD,ABAT,ABCA12,ABCA2,ABCA5,ABCB9,ABCC12,ABCC2,ABCC3,ABCG4,ABHD6,ABI1,ABI2,ABLIM1,ABLIM3,ACACB,ACADS,ACBD7,ACE2,ACRBP,ACRV1,ACSBG1,ACSL1,ACSM3,ADAM19,ADAM22,ADAM23,ADAM28,ADAM32,ADAMTS16,ADAMTS20,ADAMTSL4,ADCY10,ADD3,ADGRA3,ADGRB1,ADGRB2,ADGRF2,ADGRF4,ADORA1,ADORA2A,ADPRH,ADRA1B,ADRA2B,ADRB1,ADRB2,AFDN,AFF2,AGAP2,AGAP6 (includes others),AGBL5,AGMAT,AGMO,AHCYL2,AHNAK,AHNAK2,AIDA,AIF1…	1944
Dermatological Diseases and Conditions,Organismal Injury and Abnormalities	Psoriasis	2.89e-21	6.09e-19			ACP3,ADAM12,ADCY10,ADGRE5,ALOX12B,ALOX15B,AMD1,ANXA1,APOBEC3A,APOC1,APOD,APOE,AQP3,AQP9,ARG1,ARPC1B,ATP1B1,ATP6V0D1,BLNK,C3,C3AR1,C5,CALML5,CAMK2N1,CARD14,CASP4,CBX3,CCND1,CCND2,CCND3,CD24,CD36,CD63,CDH1,CDK5R1,CDSN,CKMT1A/CKMT1B,CLCA2,CLEC7A,CRABP2,CRYBG1,CSF2,CST6,CSTA,CSTB,CTNNBIP1,CTSB,CTSS,CX3CL1,CXCL17,CXCL3,CXCL8,CXCR2,DAGLA,DBN1,DEFB103A/DEFB103B,DEFB4A/DEFB4B,DIO2,DLX3,DSC2,DSG1,DSG3,DUS…	260
Cancer,Neurological Disease,Organismal Injury and Abnormalities	Grade 1-4 astrocytoma	4.99e-21	1.03e-18			A2ML1,ABAT,ABCA12,ABCA2,ABCA5,ABCB11,ABCC2,ABCC3,ABCC5,ABHD1,ABHD8,ABLIM3,ACAA1,ACKR2,ACOT11,ACSL1,ACSM3,ACVR2B,ADA,ADAM19,ADAM22,ADAM28,ADAM32,ADAMTS13,ADAMTS15,ADAMTS16,ADAMTS3,ADAMTS6,ADAMTSL4,ADCY10,ADCY5,ADGRA3,ADGRB2,ADGRF1,ADGRF4,ADGRG6,ADGRL2,ADH7,ADIPOQ,ADPRHL1,ADRA2B,AFAP1,AFF2,AGAP2,AGAP6 (includes others),AGBL5,AGRN,AHNAK,AHNAK2,AJAP1,AKAP1,AKNAD1,AKR1B10,AKT3,ALDH1B1,ALDH2,ALDH9A1,AL…	1725
Cancer,Gastrointestinal Disease,Organismal Injury and Abnormalities	Colorectal adenocarcinoma	6.92e-21	1.39e-18			A2ML1,ABCA12,ABCA2,ABCA5,ABCB9,ABCC3,ABCC5,ABI2,ABLIM1,ACACB,ACD,ACE2,ACKR2,ACKR4,ACOT11,ACOX3,ACP6,ACP7,ACRV1,ACSL1,ACSM3,ACTR3B,ADA,ADAM12,ADAM19,ADAM23,ADAM28,ADAM32,ADAMTS15,ADAMTS16,ADAMTS20,ADAMTS3,ADAMTSL4,ADAMTSL5,ADAP2,ADCY10,ADCY5,ADD3,ADGRA3,ADGRB1,ADGRB2,ADGRE5,ADGRG6,ADGRL2,ADH7,ADORA1,ADORA2A,ADRA1B,ADRA2B,ADRA2C,AFAP1,AFDN,AFF2,AGAP6 (includes others),AGBL5,AGMO,AGRN,AHCYL2,AHNAK,A…	1710
Cancer,Gastrointestinal Disease,Organismal Injury and Abnormalities	Colon adenocarcinoma	8.78e-21	1.75e-18			A2ML1,ABCA12,ABCA2,ABCA5,ABCB9,ABCC3,ABCC5,ABI2,ABLIM1,ACACB,ACD,ACE2,ACKR2,ACKR4,ACOT11,ACOX3,ACP6,ACP7,ACRV1,ACSL1,ACSM3,ACTR3B,ADA,ADAM12,ADAM19,ADAM23,ADAM28,ADAM32,ADAMTS15,ADAMTS16,ADAMTS20,ADAMTS3,ADAMTSL4,ADAMTSL5,ADAP2,ADCY10,ADCY5,ADD3,ADGRA3,ADGRB1,ADGRB2,ADGRE5,ADGRG6,ADGRL2,ADORA1,ADORA2A,ADRA1B,ADRA2B,ADRA2C,AFAP1,AFDN,AFF2,AGAP6 (includes others),AGBL5,AGMO,AGRN,AHCYL2,AHNAK,AHNAK2…	1649
Cancer,Organismal Injury and Abnormalities,Reproductive System Disease	Female genital neoplasm	9.77e-21	1.92e-18			A1BG,AADACL2,AARD,ABAT,ABCA12,ABCA2,ABCA5,ABCB9,ABCC12,ABCC2,ABCC3,ABCG4,ABHD6,ABI1,ABI2,ABLIM1,ABLIM3,ACACB,ACADS,ACBD7,ACE2,ACRBP,ACRV1,ACSBG1,ACSL1,ACSM3,ADAM12,ADAM19,ADAM22,ADAM23,ADAM28,ADAM32,ADAMTS16,ADAMTS20,ADAMTSL4,ADCY10,ADD3,ADGRA3,ADGRB1,ADGRB2,ADGRE5,ADGRF2,ADGRF4,ADORA1,ADORA2A,ADPRH,ADRA1B,ADRA2B,ADRB1,ADRB2,AFDN,AFF2,AGAP2,AGAP6 (includes others),AGBL5,AGMAT,AGMO,AHCYL2,AHNAK,AH…	1971
Cancer,Neurological Disease,Organismal Injury and Abnormalities	Brain astrocytoma	1.46e-20	2.85e-18			A2ML1,ABAT,ABCA12,ABCA2,ABCA5,ABCB11,ABCC2,ABCC3,ABCC5,ABHD1,ABHD8,ABLIM3,ACAA1,ACKR2,ACOT11,ACSL1,ACSM3,ACVR2B,ADA,ADAM19,ADAM22,ADAM28,ADAM32,ADAMTS13,ADAMTS15,ADAMTS16,ADAMTS3,ADAMTS6,ADAMTSL4,ADCY10,ADCY5,ADGRA3,ADGRB2,ADGRF1,ADGRF4,ADGRG6,ADGRL2,ADH7,ADIPOQ,ADPRHL1,ADRA2B,AFAP1,AFF2,AGAP2,AGAP6 (includes others),AGBL5,AGRN,AHNAK,AHNAK2,AJAP1,AKAP1,AKNAD1,AKR1B10,AKT3,ALDH1B1,ALDH2,ALDH9A1,AL…	1717
Cancer,Neurological Disease,Organismal Injury and Abnormalities	Grade 4 high grade glioma	1.56e-20	2.94e-18			A2ML1,ABAT,ABCA12,ABCA2,ABCA5,ABCB11,ABCC2,ABCC3,ABCC5,ABHD1,ABHD8,ABLIM3,ACAA1,ACKR2,ACOT11,ACSL1,ACSM3,ACVR2B,ADA,ADAM19,ADAM22,ADAM28,ADAM32,ADAMTS13,ADAMTS15,ADAMTS16,ADAMTS3,ADAMTS6,ADAMTSL4,ADCY10,ADCY5,ADGRA3,ADGRB2,ADGRF1,ADGRF4,ADGRG6,ADGRL2,ADH7,ADIPOQ,ADPRHL1,ADRA2B,AFAP1,AFF2,AGAP2,AGAP6 (includes others),AGBL5,AGRN,AHNAK,AHNAK2,AJAP1,AKAP1,AKNAD1,AKR1B10,AKT3,ALDH1B1,ALDH2,ALDH9A1,AL…	1714
Cancer,Neurological Disease,Organismal Injury and Abnormalities	Grade 4 malignant glioma	1.56e-20	2.94e-18			A2ML1,ABAT,ABCA12,ABCA2,ABCA5,ABCB11,ABCC2,ABCC3,ABCC5,ABHD1,ABHD8,ABLIM3,ACAA1,ACKR2,ACOT11,ACSL1,ACSM3,ACVR2B,ADA,ADAM19,ADAM22,ADAM28,ADAM32,ADAMTS13,ADAMTS15,ADAMTS16,ADAMTS3,ADAMTS6,ADAMTSL4,ADCY10,ADCY5,ADGRA3,ADGRB2,ADGRF1,ADGRF4,ADGRG6,ADGRL2,ADH7,ADIPOQ,ADPRHL1,ADRA2B,AFAP1,AFF2,AGAP2,AGAP6 (includes others),AGBL5,AGRN,AHNAK,AHNAK2,AJAP1,AKAP1,AKNAD1,AKR1B10,AKT3,ALDH1B1,ALDH2,ALDH9A1,AL…	1714
Cancer,Neurological Disease,Organismal Injury and Abnormalities	Grade 4 astrocytoma	1.56e-20	2.94e-18			A2ML1,ABAT,ABCA12,ABCA2,ABCA5,ABCB11,ABCC2,ABCC3,ABCC5,ABHD1,ABHD8,ABLIM3,ACAA1,ACKR2,ACOT11,ACSL1,ACSM3,ACVR2B,ADA,ADAM19,ADAM22,ADAM28,ADAM32,ADAMTS13,ADAMTS15,ADAMTS16,ADAMTS3,ADAMTS6,ADAMTSL4,ADCY10,ADCY5,ADGRA3,ADGRB2,ADGRF1,ADGRF4,ADGRG6,ADGRL2,ADH7,ADIPOQ,ADPRHL1,ADRA2B,AFAP1,AFF2,AGAP2,AGAP6 (includes others),AGBL5,AGRN,AHNAK,AHNAK2,AJAP1,AKAP1,AKNAD1,AKR1B10,AKT3,ALDH1B1,ALDH2,ALDH9A1,AL…	1714
Cancer,Organismal Injury and Abnormalities,Reproductive System Disease	Tumorigenesis of reproductive tract	1.93e-20	3.6e-18			A1BG,AADACL2,AARD,ABAT,ABCA12,ABCA2,ABCA5,ABCB9,ABCC12,ABCC2,ABCC3,ABCG4,ABHD6,ABI1,ABI2,ABLIM1,ABLIM3,ACACB,ACADS,ACBD7,ACE2,ACRBP,ACRV1,ACSBG1,ACSL1,ACSM3,ADAM12,ADAM19,ADAM22,ADAM23,ADAM28,ADAM32,ADAMTS16,ADAMTS20,ADAMTSL4,ADCY10,ADD3,ADGRA3,ADGRB1,ADGRB2,ADGRE5,ADGRF2,ADGRF4,ADORA1,ADORA2A,ADPRH,ADRA2B,ADRB2,AFDN,AFF2,AGAP2,AGAP6 (includes others),AGBL5,AGMAT,AGMO,AHCYL2,AHNAK,AHNAK2,AIDA,AIF…	1964
Cancer,Organismal Injury and Abnormalities,Reproductive System Disease	Female genital tract adenocarcinoma	1.22e-19	2.25e-17			A1BG,AADACL2,AARD,ABCA12,ABCA2,ABCA5,ABCB9,ABCC12,ABCC2,ABCC3,ABCG4,ABHD6,ABI1,ABI2,ABLIM1,ABLIM3,ACACB,ACADS,ACBD7,ACE2,ACRV1,ACSBG1,ACSL1,ACSM3,ADAM19,ADAM22,ADAM23,ADAM28,ADAM32,ADAMTS16,ADAMTS20,ADAMTSL4,ADCY10,ADD3,ADGRA3,ADGRB1,ADGRB2,ADGRF2,ADGRF4,ADORA1,ADORA2A,ADPRH,ADRA2B,ADRB2,AFF2,AGAP2,AGAP6 (includes others),AGBL5,AGMAT,AGMO,AHCYL2,AHNAK,AHNAK2,AIDA,AIF1,AJAP1,AKAP7,AKR1B1,AKT3,AKTI…	1733
Cancer,Organismal Injury and Abnormalities,Reproductive System Disease	Female genital tract serous carcinoma	1.47e-18	2.61e-16			ALDH1A1,APOD,APOE,AQP1,ARL4C,AURKA,AXIN2,BIK,BRCA1,BRCA2,BUB1,BUB1B,CA2,CALB2,CBS/CBSL,CCNA2,CCNB1,CCNB2,CD24,CDA,CDC20,CDC6,CDH1,CDH11,CDKN1A,CDKN2C,CENPA,CIT,CKS1B,CLDN3,CLDN4,CMTM8,CPA3,CSF3R,CST6,CTNNAL1,CXCL8,DAB2,DIRAS3,DKK1,DNMT3A,DTNA,DYNC1I1,EFNA1,EIF4A2,EMILIN1,ENPP1,ENPP2,EPCAM,EPHA1,EPHB2,EPHB6,EPPK1,ERBB2,ERBB3,ESPL1,ETV4,EXO1,F2RL1,FBXW7,FGFR3,FLG,FOXA2,FOXM1,GAL,GATA3,GATA6,GEM,GLI…	194
Cancer,Organismal Injury and Abnormalities	Pelvic serous carcinoma	1.47e-18	2.61e-16			ALDH1A1,APOD,APOE,AQP1,ARL4C,AURKA,AXIN2,BIK,BRCA1,BRCA2,BUB1,BUB1B,CA2,CALB2,CBS/CBSL,CCNA2,CCNB1,CCNB2,CD24,CDA,CDC20,CDC6,CDH1,CDH11,CDKN1A,CDKN2C,CENPA,CIT,CKS1B,CLDN3,CLDN4,CMTM8,CPA3,CSF3R,CST6,CTNNAL1,CXCL8,DAB2,DIRAS3,DKK1,DNMT3A,DTNA,DYNC1I1,EFNA1,EIF4A2,EMILIN1,ENPP1,ENPP2,EPCAM,EPHA1,EPHB2,EPHB6,EPPK1,ERBB2,ERBB3,ESPL1,ETV4,EXO1,F2RL1,FBXW7,FGFR3,FLG,FOXA2,FOXM1,GAL,GATA3,GATA6,GEM,GLI…	194
Cancer,Organismal Injury and Abnormalities,Reproductive System Disease	Development of genital tumor	2.87e-18	5e-16			A1BG,AADACL2,AARD,ABAT,ABCA12,ABCA2,ABCA5,ABCB9,ABCC12,ABCC2,ABCC3,ABCG4,ABHD6,ABI1,ABI2,ABLIM1,ABLIM3,ACACB,ACADS,ACBD7,ACE2,ACRV1,ACSBG1,ACSL1,ACSM3,ADAM12,ADAM19,ADAM22,ADAM23,ADAM28,ADAM32,ADAMTS16,ADAMTS20,ADAMTSL4,ADCY10,ADD3,ADGRA3,ADGRB1,ADGRB2,ADGRE5,ADGRF2,ADGRF4,ADORA1,ADORA2A,ADPRH,ADRA2B,ADRB2,AFDN,AFF2,AGAP2,AGAP6 (includes others),AGBL5,AGMAT,AGMO,AHCYL2,AHNAK,AHNAK2,AIDA,AIF1,AJAP…	1908
Cancer,Organismal Injury and Abnormalities	Development of adenocarcinoma	5.77e-18	9.96e-16			A1BG,A2ML1,A4GNT,AADACL2,AARD,ABCA12,ABCA2,ABCA5,ABCB11,ABCB9,ABCC12,ABCC2,ABCC3,ABCC5,ABCG4,ABHD11,ABHD6,ABI1,ABI2,ABLIM1,ABLIM3,ACACB,ACADS,ACBD7,ACE2,ACKR4,ACOT1,ACP6,ACRV1,ACSBG1,ACSL1,ACSM3,ADAM19,ADAM22,ADAM23,ADAM28,ADAM32,ADAMTS16,ADAMTS20,ADAMTS3,ADAMTSL4,ADCY10,ADCY5,ADD3,ADGRA3,ADGRB1,ADGRB2,ADGRF1,ADGRF2,ADGRF4,ADGRG6,ADGRL2,ADH7,ADORA1,ADORA2A,ADORA2B,ADPRH,ADRA1B,ADRA2B,ADRB2,AFDN,A…	2051
Cancer,Organismal Injury and Abnormalities,Reproductive System Disease	Uterine serous papillary cancer	6.76e-18	1.16e-15			ALDH1A1,APOD,AQP1,AURKA,BIK,BUB1,BUB1B,CA2,CBS/CBSL,CCNA2,CCNB1,CCNB2,CDA,CDC20,CDC6,CDH11,CENPA,CIT,CKS1B,CLDN3,CLDN4,CPA3,CST6,CXCL8,DKK1,DYNC1I1,EFNA1,EMILIN1,ENPP1,ENPP2,EPHA1,EPHB2,ERBB2,ERBB3,ESPL1,ETV4,EXO1,F2RL1,FLG,FOXM1,GAL,GEM,GPRC5A,HLF,HMMR,HOXA11,IGF2BP3,IL18,IL6,ITGA3,ITGB8,KCNB1,KCNMA1,KIF11,KIF2C,KIFC1,KLK10,KLK6,KRT18,KRT34,LAD1,LAMB3,LAMC2,MAF,MAL,MAPK13,MICB,MOXD1,MS4A2,MYBL2,…	113
Cancer,Organismal Injury and Abnormalities,Reproductive System Disease	Uterine serous carcinoma	2.62e-17	4.36e-15			ALDH1A1,APOD,AQP1,AURKA,BIK,BUB1,BUB1B,CA2,CBS/CBSL,CCNA2,CCNB1,CCNB2,CDA,CDC20,CDC6,CDH1,CDH11,CENPA,CIT,CKS1B,CLDN3,CLDN4,CPA3,CSF3R,CST6,CXCL8,DKK1,DYNC1I1,EFNA1,EMILIN1,ENPP1,ENPP2,EPHA1,EPHB2,ERBB2,ERBB3,ESPL1,ETV4,EXO1,F2RL1,FBXW7,FLG,FOXM1,GAL,GEM,GPRC5A,HLF,HMMR,HOXA11,IGF2BP3,IL18,IL6,ITGA3,ITGB8,KCNB1,KCNMA1,KIF11,KIF2C,KIFC1,KLK10,KLK6,KRT18,KRT34,LAD1,LAMB3,LAMC2,MAF,MAL,MAPK13,MICB,M…	122
Cancer,Gastrointestinal Disease,Hepatic System Disease,Organismal Injury and Abnormalities	Hepatobiliary system cancer	5.83e-16	9.6e-14			A1BG,A2ML1,AADACL2,AADAT,ABAT,ABCA12,ABCA2,ABCA5,ABCB11,ABCC12,ABCC3,ABCC5,ABCG4,ABHD1,ABHD5,ABI1,ABLIM3,ACACB,ACE2,ACOT1,ACOT11,ACOX3,ACRBP,ACSL1,ACSM3,ACTR3B,ADA,ADAM12,ADAM19,ADAM23,ADAM28,ADAM32,ADAMTS13,ADAMTS20,ADAMTS3,ADAMTS6,ADAMTSL4,ADAMTSL5,ADCY10,ADCY5,ADGRA3,ADGRF1,ADRA2B,ADRA2C,ADRB1,ADRB2,AFDN,AFF2,AGAP2,AGRN,AHNAK,AHNAK2,AIFM2,AIFM3,AJAP1,AKAP1,AKR1B10,AKR1B15,AKTIP,ALCAM,ALDH1A1,A…	1641
Cancer,Gastrointestinal Disease,Hepatic System Disease,Organismal Injury and Abnormalities	Liver cancer	6.8e-16	1.11e-13			A1BG,A2ML1,AADACL2,ABAT,ABCA12,ABCA2,ABCA5,ABCB11,ABCC12,ABCC3,ABCC5,ABCG4,ABHD1,ABHD5,ABLIM3,ACACB,ACOT1,ACOX3,ACRBP,ACSL1,ACSM3,ACTR3B,ADA,ADAM12,ADAM19,ADAM23,ADAM28,ADAM32,ADAMTS13,ADAMTS20,ADAMTS3,ADAMTS6,ADAMTSL4,ADAMTSL5,ADCY10,ADCY5,ADGRA3,ADGRF1,ADRA2B,ADRA2C,ADRB1,ADRB2,AFDN,AFF2,AGAP2,AGRN,AHNAK,AHNAK2,AIFM2,AIFM3,AJAP1,AKR1B10,AKR1B15,AKTIP,ALCAM,ALDH1A1,ALDH2,ALDH7A1,ALDH9A1,ALMS1,AM…	1555
Cancer,Organismal Injury and Abnormalities	Cancer of head	1.2e-15	1.92e-13			A2ML1,AADACL2,ABAT,ABCA12,ABCA2,ABCB11,ABCC5,ABCG4,ABHD1,ACACB,ACADS,ACE2,ACHE,ACOT11,ACP6,ACVR2B,ADAM12,ADAM23,ADAM28,ADAM32,ADAMTS3,ADAMTS6,ADAMTSL4,ADAMTSL5,ADCY10,ADCY5,ADD3,ADGRA3,ADGRF1,ADPRH,ADRA2C,AFDN,AGAP2,AGAP6 (includes others),AHNAK,AHNAK2,AIFM3,AIP,AKAP1,AKAP7,AKNAD1,AKR1B1,AKR1B10,AKT3,ALDH9A1,ALMS1,ALOX15B,ALOXE3,ALX1,AMD1,AMMECR1,ANK1,ANK3,ANKFN1,ANKHD1/ANKHD1-EIF4EBP3,ANKRD24,AN…	1210
Cancer,Gastrointestinal Disease,Organismal Injury and Abnormalities	Hepatobiliary carcinoma	1.09e-14	1.73e-12			A1BG,A2ML1,AADACL2,AADAT,ABAT,ABCA12,ABCA2,ABCA5,ABCB11,ABCC12,ABCC3,ABCC5,ABCG4,ABHD1,ABI1,ABLIM3,ACACB,ACE2,ACOT1,ACOT11,ACOX3,ACRBP,ACSL1,ACSM3,ACTR3B,ADA,ADAM12,ADAM19,ADAM23,ADAM28,ADAM32,ADAMTS13,ADAMTS20,ADAMTS3,ADAMTS6,ADAMTSL4,ADAMTSL5,ADCY10,ADCY5,ADGRA3,ADGRF1,ADRA2B,ADRB1,ADRB2,AFDN,AFF2,AGAP2,AGRN,AHNAK,AHNAK2,AIFM2,AIFM3,AJAP1,AKAP1,AKR1B10,AKR1B15,AKTIP,ALCAM,ALDH2,ALDH7A1,ALDH9A1,…	1606
Cancer,Gastrointestinal Disease,Hepatic System Disease,Organismal Injury and Abnormalities	Liver carcinoma	1.49e-14	2.31e-12			A2ML1,AADACL2,ABAT,ABCA12,ABCA2,ABCA5,ABCB11,ABCC12,ABCC3,ABCC5,ABCG4,ABHD1,ABLIM3,ACACB,ACOT1,ACOX3,ACRBP,ACSL1,ACSM3,ACTR3B,ADA,ADAM12,ADAM19,ADAM23,ADAM28,ADAM32,ADAMTS13,ADAMTS20,ADAMTS3,ADAMTS6,ADAMTSL4,ADAMTSL5,ADCY10,ADCY5,ADGRA3,ADGRF1,ADRB1,ADRB2,AFDN,AFF2,AGAP2,AGRN,AHNAK,AHNAK2,AIFM2,AIFM3,AJAP1,AKR1B10,AKR1B15,AKTIP,ALCAM,ALDH2,ALDH7A1,ALDH9A1,ALMS1,AMIGO2,ANK1,ANK3,ANKAR,ANKFN1,ANKHD…	1518
Cancer,Organismal Injury and Abnormalities,Reproductive System Disease	Breast or ovarian carcinoma	3.07e-14	4.71e-12			ABAT,ABCA12,ABCA2,ABCB9,ABCC12,ABCC2,ABCC3,ABCC5,ABCG4,ABHD10,ABHD6,ABI2,ABLIM1,ABLIM3,ACACB,ACADS,ACE2,ACP7,ACSM3,ADAM19,ADAM23,ADAM28,ADAMTS15,ADAMTS20,ADAMTS3,ADAMTS6,ADCY10,ADGRA3,ADGRB1,ADGRB2,ADGRG6,ADGRL2,ADORA1,ADORA2A,ADPRH,ADRA1B,ADRA2C,ADRB2,AFDN,AFF2,AGAP2,AGRN,AHNAK,AHNAK2,AIF1,AIFM2,AKAP1,AKR1B1,AKT3,AKTIP,ALDH1A1,ALDH1B1,ALDH1L1,ALDH7A1,ALMS1,ALOX12B,ALOXE3,AMOTL1,AMPD2,ANK1,ANKFN1…	1174
Cancer,Neurological Disease,Organismal Injury and Abnormalities	Brain cancer	5.61e-14	8.54e-12			A2ML1,AADACL2,ABAT,ABCB11,ABCG4,ABHD1,ACACB,ACADS,ACE2,ACHE,ACP6,ACVR2B,ADAM12,ADAM23,ADAM28,ADAM32,ADAMTS3,ADAMTSL4,ADAMTSL5,ADCY10,ADGRF1,ADPRH,ADRA2C,AFDN,AGAP2,AGAP6 (includes others),AHNAK,AHNAK2,AIFM3,AIP,AKAP1,AKNAD1,AKR1B1,AKR1B10,ALDH9A1,ALMS1,ALOX15B,ALOXE3,ALX1,ANK1,ANK3,ANKHD1/ANKHD1-EIF4EBP3,ANKRD24,ANKRD35,ANLN,ANO1,ANO5,ANO8,ANXA1,AP1B1,AQP1,AQP3,ARAP2,ARC,ARFGEF3,ARHGAP39,ARHGAP4,…	950
Cancer,Neurological Disease,Organismal Injury and Abnormalities	Multifocal glioma	1.7e-13	2.54e-11			A2ML1,AADACL2,ABAT,ABCB11,ABCG4,ABHD1,ACACB,ACADS,ACE2,ACHE,ACP6,ACVR2B,ADAM23,ADAM28,ADAM32,ADAMTS3,ADAMTSL4,ADAMTSL5,ADCY10,ADGRF1,ADPRH,ADRA2C,AFDN,AGAP2,AGAP6 (includes others),AHNAK,AHNAK2,AIFM3,AIP,AKAP1,AKNAD1,AKR1B1,AKR1B10,ALDH9A1,ALMS1,ALOX15B,ALOXE3,ALX1,ANK1,ANK3,ANKHD1/ANKHD1-EIF4EBP3,ANKRD24,ANKRD35,ANLN,ANO1,ANO5,ANO8,AP1B1,AQP1,AQP3,ARAP2,ARC,ARFGEF3,ARHGAP39,ARHGAP4,ARHGEF10L,ARH…	903
Cancer,Neurological Disease,Organismal Injury and Abnormalities	Gliomatosis cerebri	2.19e-13	3.25e-11			A2ML1,AADACL2,ABAT,ABCB11,ABCG4,ABHD1,ACACB,ACADS,ACE2,ACHE,ACP6,ACVR2B,ADAM23,ADAM28,ADAM32,ADAMTS3,ADAMTSL4,ADAMTSL5,ADCY10,ADGRF1,ADPRH,ADRA2C,AFDN,AGAP2,AGAP6 (includes others),AHNAK,AHNAK2,AIFM3,AIP,AKAP1,AKNAD1,AKR1B1,AKR1B10,ALDH9A1,ALMS1,ALOX15B,ALOXE3,ALX1,ANK1,ANK3,ANKHD1/ANKHD1-EIF4EBP3,ANKRD24,ANKRD35,ANLN,ANO1,ANO5,ANO8,AP1B1,AQP1,AQP3,ARAP2,ARC,ARFGEF3,ARHGAP39,ARHGAP4,ARHGEF10L,ARH…	902
Cancer,Endocrine System Disorders,Organismal Injury and Abnormalities,Reproductive System Disease	Gonadal tumor	2.29e-13	3.34e-11			A1BG,ABAT,ABCA12,ABCB9,ABCC2,ABCC3,ABCG4,ABHD6,ACADS,ACE2,ACHE,ACRBP,ADAM19,ADAMTS20,ADAMTS3,ADCY10,ADGRB2,ADORA1,ADORA2A,ADORA2B,ADRB2,AGAP2,AHNAK,AHNAK2,AIF1,AKR1B1,AKTIP,ALCAM,ALDH1A1,ALDH1L1,ALDH7A1,ALOXE3,AMOTL1,AMPD2,ANG,ANKRD24,ANKRD31,ANKRD36,ANLN,ANXA10,AOC1,AP1B1,APCDD1,APOE,ARF6,ARHGAP32,ARHGAP39,ARHGAP44,ARHGEF12,ARHGEF33,ARHGEF40,ARL4C,ARL5B,ARMC9,ASB4,ASPM,ATAD2,ATP10D,ATP11B,ATP2C2…	722
Cancer,Organismal Injury and Abnormalities	Serous neoplasm	3.11e-13	4.51e-11			ABCC2,ABCG4,ABHD6,ADGRB2,ADORA2A,ADRB2,AHNAK,AHNAK2,ALDH1A1,ALDH7A1,AMOTL1,ANKRD24,ANKRD36,APCDD1,APOD,APOE,AQP1,ARF6,ARHGAP33,ARHGEF12,ARL4C,ARMC9,ASB2,ATP1B1,ATP2C2,ATP8A2,AURKA,AXIN2,AZGP1,B3GALNT1,BIK,BLM,BRCA1,BRCA2,BRIP1,BSN,BUB1,BUB1B,C3,CA2,CALB2,CAMK2B,CASZ1,CBS/CBSL,CCDC113,CCDC136,CCNA2,CCNB1,CCNB2,CD24,CD36,CDA,CDC20,CDC6,CDH1,CDH11,CDK20,CDKN1A,CDKN2C,CDSN,CENPA,CEP41,CEP85,CES4A,CHR…	389
Cell Morphology	Keratinization	3.7e-13	5.32e-11			CASP14,CDSN,CSTA,DSC1,DSC2,DSC3,DSG1,DSG2,DSG3,DSG4,DSP,EVPL,FLG,IVL,JUP,KAZN,KLK12,KLK13,KLK14,KLK5,KRT1,KRT10,KRT13,KRT14,KRT16,KRT17,KRT18,KRT2,KRT23,KRT24,KRT3,KRT33B,KRT34,KRT37,KRT4,KRT5,KRT6A,KRT6B,KRT6C,KRT72,KRT73,KRT75,KRT76,KRT78,KRT79,KRT8,KRT80,KRT82,KRT84,KRT9,KRTAP5-2,KRTAP5-3/KRTAP5-5,KRTAP5-4,LCE1A,LCE3D,LIPK,LIPM,LIPN,LORICRIN,PCSK6,PERP,PI3,PKP1,PKP3,PPL,PRSS8,RPTN,SPINK5,SPINK…	82
Organismal Injury and Abnormalities,Reproductive System Disease	Abnormality of endometrium	4e-13	5.71e-11			A1BG,AADACL2,AARD,ABCA12,ABCA2,ABCA5,ABCC12,ABCC2,ABHD6,ABI1,ABI2,ABLIM1,ABLIM3,ACACB,ACBD7,ACRV1,ACSBG1,ACSL1,ACSM3,ADAM19,ADAM22,ADAM23,ADAM28,ADAM32,ADAMTS16,ADAMTSL4,ADAP1,ADCY10,ADD3,ADGRA3,ADGRB1,ADGRF2,ADGRF4,ADORA2A,ADPRH,ADRA2B,AFF2,AGAP6 (includes others),AGBL5,AGMAT,AGMO,AHCYL2,AHNAK,AHNAK2,AIDA,AJAP1,AKAP7,AKT3,ALDH1A1,ALDH1B1,ALDH1L1,ALDH2,ALDH3B2,ALG10,ALMS1,ALOX12B,ALOX15B,ALX1,AMD…	1561
Cancer,Organismal Injury and Abnormalities	Serous adenocarcinoma	4.88e-13	6.85e-11			ABCC2,ABCG4,ABHD6,ADGRB2,ADORA2A,ADRB2,AHNAK,AHNAK2,ALDH1A1,ALDH7A1,AMOTL1,ANKRD24,ANKRD36,APCDD1,APOD,APOE,AQP1,ARF6,ARHGAP33,ARHGEF12,ARL4C,ARMC9,ASB2,ATP1B1,ATP2C2,ATP8A2,AURKA,AXIN2,AZGP1,B3GALNT1,BIK,BLM,BRCA1,BRCA2,BRIP1,BSN,BUB1,BUB1B,C3,CA2,CALB2,CAMK2B,CASZ1,CBS/CBSL,CCDC113,CCDC136,CCNA2,CCNB1,CCNB2,CD24,CD36,CDA,CDC20,CDC6,CDH1,CDH11,CDK20,CDKN1A,CDKN2C,CDSN,CENPA,CEP41,CEP85,CES4A,CHR…	386
Organismal Injury and Abnormalities,Reproductive System Disease	Abnormal growth in endometrium	5.5e-13	7.67e-11			A1BG,AADACL2,AARD,ABCA12,ABCA2,ABCA5,ABCC12,ABCC2,ABHD6,ABI1,ABI2,ABLIM1,ABLIM3,ACACB,ACBD7,ACRV1,ACSBG1,ACSL1,ACSM3,ADAM19,ADAM22,ADAM23,ADAM28,ADAM32,ADAMTS16,ADAMTSL4,ADAP1,ADCY10,ADD3,ADGRA3,ADGRB1,ADGRF2,ADGRF4,ADORA2A,ADPRH,ADRA2B,AFF2,AGAP6 (includes others),AGBL5,AGMAT,AGMO,AHCYL2,AHNAK,AHNAK2,AIDA,AJAP1,AKAP7,AKT3,ALDH1A1,ALDH1B1,ALDH1L1,ALDH2,ALDH3B2,ALG10,ALMS1,ALOX12B,ALOX15B,ALX1,AMD…	1559
Cancer,Endocrine System Disorders,Organismal Injury and Abnormalities,Reproductive System Disease	Ovarian cancer	5.75e-13	7.96e-11			A1BG,ABAT,ABCA12,ABCB9,ABCC2,ABCC3,ABCG4,ABHD6,ACADS,ACE2,ACRBP,ADAM19,ADAMTS20,ADCY10,ADGRB2,ADORA1,ADORA2A,ADRB2,AGAP2,AHNAK,AHNAK2,AIF1,AKR1B1,AKTIP,ALCAM,ALDH1A1,ALDH1L1,ALDH7A1,ALOXE3,AMOTL1,AMPD2,ANG,ANKRD24,ANKRD31,ANKRD36,ANLN,ANXA10,AOC1,AP1B1,APCDD1,APOE,ARF6,ARHGAP32,ARHGAP39,ARHGAP44,ARHGEF12,ARHGEF33,ARHGEF40,ARL4C,ARMC9,ASB4,ASPM,ATAD2,ATP10D,ATP11B,ATP2C2,ATP6V1B2,ATP8A2,AURKB,AXIN…	680
Cancer,Endocrine System Disorders,Organismal Injury and Abnormalities,Reproductive System Disease	Ovarian tumor	1.03e-12	1.41e-10			A1BG,ABAT,ABCA12,ABCB9,ABCC2,ABCC3,ABCG4,ABHD6,ACADS,ACE2,ACRBP,ADAM19,ADAMTS20,ADCY10,ADGRB2,ADORA1,ADORA2A,ADRB2,AGAP2,AHNAK,AHNAK2,AIF1,AKR1B1,AKTIP,ALCAM,ALDH1A1,ALDH1L1,ALDH7A1,ALOXE3,AMOTL1,AMPD2,ANG,ANKRD24,ANKRD31,ANKRD36,ANLN,ANXA10,AOC1,AP1B1,APCDD1,APOE,ARF6,ARHGAP32,ARHGAP39,ARHGAP44,ARHGEF12,ARHGEF33,ARHGEF40,ARL4C,ARMC9,ASB4,ASPM,ATAD2,ATP10D,ATP11B,ATP2C2,ATP6V1B2,ATP8A2,AURKB,AXIN…	688
Cancer,Organismal Injury and Abnormalities,Reproductive System Disease	Uterine tumor	1.68e-12	2.29e-10			A1BG,AADACL2,AARD,ABAT,ABCA12,ABCA2,ABCA5,ABCC12,ABCC2,ABHD6,ABI1,ABI2,ABLIM1,ABLIM3,ACACB,ACBD7,ACRV1,ACSBG1,ACSL1,ACSM3,ADAM12,ADAM19,ADAM22,ADAM23,ADAM28,ADAM32,ADAMTS16,ADAMTSL4,ADCY10,ADD3,ADGRA3,ADGRB1,ADGRE5,ADGRF2,ADGRF4,ADORA2A,ADPRH,ADRA2B,AFDN,AFF2,AGAP6 (includes others),AGBL5,AGMAT,AGMO,AHCYL2,AHNAK,AHNAK2,AIDA,AJAP1,AKAP7,AKR1B1,AKT3,ALDH1A1,ALDH1B1,ALDH1L1,ALDH2,ALDH3B2,ALG10,ALMS1…	1666
Cancer,Organismal Injury and Abnormalities,Reproductive System Disease	Endometrial cancer	1.74e-12	2.35e-10			A1BG,AADACL2,AARD,ABCA12,ABCA2,ABCA5,ABCC12,ABCC2,ABHD6,ABI1,ABI2,ABLIM1,ABLIM3,ACACB,ACBD7,ACRV1,ACSBG1,ACSL1,ACSM3,ADAM19,ADAM22,ADAM23,ADAM28,ADAM32,ADAMTS16,ADAMTSL4,ADCY10,ADD3,ADGRA3,ADGRB1,ADGRF2,ADGRF4,ADORA2A,ADPRH,ADRA2B,AFF2,AGAP6 (includes others),AGBL5,AGMAT,AGMO,AHCYL2,AHNAK,AHNAK2,AIDA,AJAP1,AKAP7,AKT3,ALDH1A1,ALDH1B1,ALDH1L1,ALDH2,ALDH3B2,ALG10,ALMS1,ALOX12B,ALOX15B,ALX1,AMD1,AMIG…	1549
Cancer,Organismal Injury and Abnormalities,Reproductive System Disease	Uterine cancer	1.75e-12	2.35e-10			A1BG,AADACL2,AARD,ABAT,ABCA12,ABCA2,ABCA5,ABCC12,ABCC2,ABHD6,ABI1,ABI2,ABLIM1,ABLIM3,ACACB,ACBD7,ACRV1,ACSBG1,ACSL1,ACSM3,ADAM19,ADAM22,ADAM23,ADAM28,ADAM32,ADAMTS16,ADAMTSL4,ADCY10,ADD3,ADGRA3,ADGRB1,ADGRF2,ADGRF4,ADORA2A,ADPRH,ADRA2B,AFDN,AFF2,AGAP6 (includes others),AGBL5,AGMAT,AGMO,AHCYL2,AHNAK,AHNAK2,AIDA,AJAP1,AKAP7,AKT3,ALDH1A1,ALDH1B1,ALDH1L1,ALDH2,ALDH3B2,ALG10,ALMS1,ALOX12B,ALOX15B,ALS2…	1633
Cancer,Organismal Injury and Abnormalities,Reproductive System Disease	Endometrium tumor	1.93e-12	2.57e-10			A1BG,AADACL2,AARD,ABCA12,ABCA2,ABCA5,ABCC12,ABCC2,ABHD6,ABI1,ABI2,ABLIM1,ABLIM3,ACACB,ACBD7,ACRV1,ACSBG1,ACSL1,ACSM3,ADAM19,ADAM22,ADAM23,ADAM28,ADAM32,ADAMTS16,ADAMTSL4,ADCY10,ADD3,ADGRA3,ADGRB1,ADGRF2,ADGRF4,ADORA2A,ADPRH,ADRA2B,AFF2,AGAP6 (includes others),AGBL5,AGMAT,AGMO,AHCYL2,AHNAK,AHNAK2,AIDA,AJAP1,AKAP7,AKT3,ALDH1A1,ALDH1B1,ALDH1L1,ALDH2,ALDH3B2,ALG10,ALMS1,ALOX12B,ALOX15B,ALX1,AMD1,AMIG…	1550
Post-Translational Modification	Cross-linkage of peptide	3.92e-12	5.14e-10			ANXA1,CSTA,DSP,EVPL,FLG,FN1,IVL,KRT1,KRT10,KRT2,LORICRIN,PI3,SPRR1A,SPRR1B,SPRR2E,TGM1,TGM2,TGM3,THBS1	19
Dermatological Diseases and Conditions,Organismal Injury and Abnormalities	Chronic skin disorder	4.45e-12	5.8e-10			ACP3,AMD1,APOE,ARG1,ATP1B1,C3,C5,CAMK2N1,CASP4,CCND1,CD24,CLEC7A,CRABP2,CSF2,CST6,CSTA,CSTB,CTNNBIP1,CTSB,CXCL8,DEFB4A/DEFB4B,DSG3,ELL2,FABP5,FCGR1A,FCGR1B,FCGR2A,FCGR3A/FCGR3B,FGFBP1,GATA3,GJB2,GSTM1,H2AZ1,HAL,HMOX1,ID1,IER2,IL17RC,IL18,IL2RA,ITGA2,ITGA3,KLK7,KLK8,KRT1,KRT10,KRT14,KRT16,KRT17,KRT18,KRT2,KRT6A,KRT6B,KRT6C,LAD1,LDLR,LORICRIN,MALL,ME1,MMP12,MPL,MS4A2,NRP1,NRP2,OSM,PCBD1,PDE4A,PDE4B…	115
Cancer,Organismal Injury and Abnormalities,Reproductive System Disease	Uterine carcinoma	9.53e-12	1.22e-09			A1BG,AADACL2,AARD,ABCA12,ABCA2,ABCA5,ABCC12,ABCC2,ABHD6,ABI1,ABI2,ABLIM1,ABLIM3,ACACB,ACBD7,ACRV1,ACSBG1,ACSL1,ACSM3,ADAM19,ADAM22,ADAM23,ADAM28,ADAM32,ADAMTS16,ADAMTSL4,ADCY10,ADD3,ADGRA3,ADGRB1,ADGRF2,ADGRF4,ADORA2A,ADPRH,ADRA2B,AFDN,AFF2,AGAP6 (includes others),AGBL5,AGMAT,AGMO,AHCYL2,AHNAK,AHNAK2,AIDA,AJAP1,AKAP7,AKT3,ALDH1A1,ALDH1B1,ALDH1L1,ALDH2,ALDH3B2,ALG10,ALMS1,ALOX12B,ALOX15B,ALS2CL,AL…	1595
Dermatological Diseases and Conditions,Organismal Injury and Abnormalities	Ichthyosis	2.1e-11	2.63e-09			ABCA12,ABHD5,ALOX12B,ALOXE3,ANO10,AP1B1,ASPRV1,CASP14,CDSN,CERS3,CSTA,CYP4F22,ELOVL4,FLG,FLG2,GJB2,KRT1,KRT10,KRT16,KRT2,KRT9,LIPN,NIPAL4,PNPLA1,SDR9C7,SERPINB8,SLC27A4,ST14,SULT2B1,TGM1,TGM5	31
Cancer,Organismal Injury and Abnormalities,Reproductive System Disease	Malignant neoplasm of male genital organ	2.1e-11	2.63e-09			A2ML1,AADAT,ABCA12,ABCB9,ABCC5,ABCG4,ABHD8,ACACB,ACADS,ACHE,ACOX3,ACP3,ACP6,ACP7,ACRV1,ACSM3,ADAM32,ADAMTS13,ADAMTS15,ADAMTS16,ADAMTS20,ADAMTS3,ADAMTS6,ADAP2,ADCY10,ADD3,ADGRE5,ADGRF1,ADGRG6,ADORA2B,ADRA1B,ADRA2B,ADRA2C,ADRB1,AFAP1,AFF2,AGAP2,AGAP6 (includes others),AHNAK,AKAP1,AKR1B1,AKT3,ALDH1L1,ALDH2,ALDH3B2,ALDH7A1,ALDH9A1,ALG10,ALMS1,AMD1,AMIGO1,AMPD3,ANK1,ANK3,ANKAR,ANKFN1,ANKHD1/ANKHD1-EIF…	1291
Cancer,Organismal Injury and Abnormalities	Endometrioid carcinoma	2.52e-11	3.13e-09			A1BG,AADACL2,AARD,ABCA12,ABCA2,ABCA5,ABCB9,ABCC12,ABCC2,ABCC3,ABHD6,ABI1,ABI2,ABLIM1,ABLIM3,ACACB,ACADS,ACBD7,ACE2,ACRV1,ACSBG1,ACSL1,ACSM3,ADAM19,ADAM22,ADAM23,ADAM28,ADAM32,ADAMTS16,ADAMTS20,ADAMTSL4,ADCY10,ADD3,ADGRA3,ADGRB1,ADGRF2,ADGRF4,ADORA1,ADORA2A,ADPRH,ADRA2B,AFF2,AGAP2,AGAP6 (includes others),AGBL5,AGMAT,AGMO,AHCYL2,AHNAK,AHNAK2,AIDA,AIF1,AJAP1,AKAP7,AKR1B1,AKT3,AKTIP,ALDH1B1,ALDH1L1,A…	1531
Embryonic Development,Hair and Skin Development and Function,Organ Development,Organismal Development,Tissue Development	Formation of epidermis	2.92e-11	3.58e-09			APCDD1,CALML5,CASP14,CDH11,CDSN,CRABP2,DSP,EDAR,EMP1,EVPL,FABP5,FLG2,FOXN1,FST,INHBA,KLK14,KLK5,KLK7,KRT14,KRT2,KRT34,KRT5,KRT9,LAMA3,LAMB3,LAMC2,NTF4,PLOD1,POU2F3,S100A7,SCEL,SLC39A2,SPRR1A,SPRR1B,TGM3,TGM5,UGCG,WNT10A,ZNF750	39
Cancer,Gastrointestinal Disease,Organismal Injury and Abnormalities	Non-colon gastrointestinal cancer	2.97e-11	3.61e-09			A1BG,A2ML1,ABAT,ABCA12,ABCA2,ABCA5,ABCB11,ABCB9,ABCC5,ACAA1,ACACB,ACE2,ACKR4,ACOT11,ACOX3,ADAM12,ADAM22,ADAM23,ADAM28,ADAM32,ADAMTS16,ADAMTS20,ADAMTS3,ADAMTS6,ADAMTSL4,ADCY10,ADCY5,ADD3,ADGRA3,ADGRB1,ADGRB2,ADGRE5,ADGRF1,ADGRF2,ADGRF4,ADGRL2,ADH7,ADORA1,ADRA1B,ADRA2B,ADRA2C,ADRB1,ADRB2,AFAP1,AFDN,AFF2,AGAP2,AGAP6 (includes others),AGBL5,AGRN,AHCYL2,AHNAK,AHNAK2,AJAP1,AKAP1,AKAP7,AKNAD1,AKT3,ALCAM…	1655
Cancer,Organismal Injury and Abnormalities,Reproductive System Disease	Male genital neoplasm	6.32e-11	7.63e-09			A2ML1,AADAT,ABCA12,ABCB9,ABCC5,ABCG4,ABHD8,ACACB,ACADS,ACHE,ACOX3,ACP3,ACP6,ACP7,ACRV1,ACSM3,ADAM32,ADAMTS13,ADAMTS15,ADAMTS16,ADAMTS20,ADAMTS3,ADAMTS6,ADAP2,ADCY10,ADD3,ADGRE5,ADGRF1,ADGRG6,ADORA2B,ADRA1B,ADRA2B,ADRA2C,ADRB1,AFAP1,AFF2,AGAP2,AGAP6 (includes others),AHNAK,AKAP1,AKR1B1,AKT3,ALDH1L1,ALDH2,ALDH3B2,ALDH7A1,ALDH9A1,ALG10,ALMS1,AMD1,AMIGO1,AMPD3,ANK1,ANK3,ANKAR,ANKFN1,ANKHD1/ANKHD1-EIF…	1297
Cancer,Organismal Injury and Abnormalities,Reproductive System Disease	Prostatic tumor	1.51e-10	1.79e-08			A2ML1,AADAT,ABCA12,ABCB9,ABCC5,ABCG4,ABHD8,ACACB,ACADS,ACOX3,ACP3,ACP6,ACP7,ACRV1,ACSM3,ADAM32,ADAMTS13,ADAMTS15,ADAMTS16,ADAMTS20,ADAMTS3,ADAMTS6,ADAP2,ADCY10,ADD3,ADGRE5,ADGRF1,ADGRG6,ADRA1B,ADRA2B,ADRA2C,ADRB1,AFAP1,AFF2,AGAP2,AGAP6 (includes others),AHNAK,AKAP1,AKR1B1,AKT3,ALDH1L1,ALDH2,ALDH3B2,ALDH7A1,ALDH9A1,ALG10,ALMS1,AMD1,AMIGO1,AMPD3,ANK1,ANK3,ANKAR,ANKFN1,ANKHD1/ANKHD1-EIF4EBP3,ANKRD13…	1265
Cancer,Endocrine System Disorders,Gastrointestinal Disease,Organismal Injury and Abnormalities	Pancreatic tumor	1.61e-10	1.89e-08			ABCA12,ABCB11,ABCC3,ABHD8,ACACB,ACE2,ACOT11,ACOT4,ACP7,ACRV1,ACSM3,ADAM12,ADAM22,ADAM23,ADAMTS13,ADAMTS15,ADAMTS20,ADAMTS3,ADAMTS6,ADAP1,ADGRA3,ADGRB2,ADGRL2,ADIPOQ,ADPRHL1,ADRA2B,ADRA2C,AFF2,AGAP2,AGBL5,AGRN,AHNAK,AHNAK2,AJAP1,AKR1B1,ALCAM,ALDH1A1,ALDH7A1,ALG10,ALOXE3,AMD1,AMOTL1,ANK1,ANKHD1/ANKHD1-EIF4EBP3,ANKRD24,ANKRD29,ANKRD34A,ANO1,ANO8,ANP32E,ANXA1,AOC2,AP3B2,APCDD1L,APOBEC3A,APOC1,ARHGAP3…	946
Cancer,Organismal Injury and Abnormalities,Reproductive System Disease	Prostate cancer	1.65e-10	1.92e-08			A2ML1,AADAT,ABCA12,ABCB9,ABCC5,ABCG4,ABHD8,ACACB,ACADS,ACOX3,ACP3,ACP6,ACP7,ACRV1,ACSM3,ADAM32,ADAMTS13,ADAMTS15,ADAMTS16,ADAMTS20,ADAMTS3,ADAMTS6,ADAP2,ADCY10,ADD3,ADGRE5,ADGRF1,ADGRG6,ADRA1B,ADRA2B,ADRA2C,ADRB1,AFAP1,AFF2,AGAP2,AGAP6 (includes others),AHNAK,AKAP1,AKR1B1,AKT3,ALDH1L1,ALDH2,ALDH3B2,ALDH7A1,ALDH9A1,ALG10,ALMS1,AMD1,AMIGO1,AMPD3,ANK1,ANK3,ANKAR,ANKFN1,ANKHD1/ANKHD1-EIF4EBP3,ANKRD13…	1262
Endocrine System Disorders,Gastrointestinal Disease,Organismal Injury and Abnormalities	Pancreatic lesion	1.72e-10	1.98e-08			ABCA12,ABCB11,ABCC3,ABHD8,ACACB,ACE2,ACOT11,ACOT4,ACP7,ACRV1,ACSM3,ADAM12,ADAM22,ADAM23,ADAMTS13,ADAMTS15,ADAMTS20,ADAMTS3,ADAMTS6,ADAP1,ADGRA3,ADGRB2,ADGRL2,ADIPOQ,ADPRHL1,ADRA2B,ADRA2C,AFF2,AGAP2,AGBL5,AGRN,AHNAK,AHNAK2,AJAP1,AKR1B1,ALCAM,ALDH1A1,ALDH7A1,ALG10,ALOXE3,AMD1,AMOTL1,ANK1,ANKHD1/ANKHD1-EIF4EBP3,ANKRD24,ANKRD29,ANKRD34A,ANO1,ANO8,ANP32E,ANXA1,AOC2,AP3B2,APCDD1L,APOBEC3A,APOC1,ARHGAP3…	947
Cancer,Endocrine System Disorders,Gastrointestinal Disease,Organismal Injury and Abnormalities	Pancreatic cancer	1.95e-10	2.23e-08			ABCA12,ABCB11,ABHD8,ACACB,ACE2,ACOT11,ACP7,ACRV1,ACSM3,ADAM12,ADAM22,ADAM23,ADAMTS13,ADAMTS15,ADAMTS20,ADAMTS3,ADAMTS6,ADAP1,ADGRA3,ADGRB2,ADGRL2,ADIPOQ,ADPRHL1,ADRA2B,ADRA2C,AFF2,AGAP2,AGBL5,AGRN,AHNAK,AHNAK2,AJAP1,ALCAM,ALDH7A1,ALOXE3,AMD1,AMOTL1,ANK1,ANKHD1/ANKHD1-EIF4EBP3,ANKRD24,ANKRD29,ANKRD34A,ANO1,ANO8,ANP32E,ANXA1,AOC2,AP3B2,APCDD1L,APOC1,ARHGAP32,ARHGAP39,ARHGAP4,ARHGEF10L,ARHGEF12,ARHG…	836
Cancer,Organismal Injury and Abnormalities,Respiratory Disease	Tumorigenesis of non-small cell lung carcinoma	2.98e-10	3.34e-08			A2ML1,A4GNT,ABCA12,ABCA5,ABCB11,ABCC3,ABCC5,ABI2,ACE2,ADAM19,ADAM23,ADAMTS3,ADCY10,ADCY5,ADGRF1,ADGRF2,ADGRF4,ADGRG6,ADGRL2,ADH7,ADRA1B,AFF2,AGRN,AHNAK,AHNAK2,AJAP1,AKR1B15,AKT3,ALDH1B1,ALG10,ANKRD13B,ANKRD22,ANKRD34A,ANO7,ANXA9,AOC1,APOBEC3B,APOD,ARAP2,ARAP3,ARHGAP33,ARHGAP36,ARHGEF12,ARHGEF33,ARL4C,ARMCX2,ARRB1,ASB11,ASB12,ASB9,ASNS,ASTL,ATAD2,ATP10B,ATP2B2,AURKA,AURKB,AXDND1,AXIN2,AXL,B4GALNT2…	696
Cancer,Organismal Injury and Abnormalities,Respiratory Disease	Non-small cell lung carcinoma	3.5e-10	3.89e-08			A2ML1,A4GNT,ABCA12,ABCA5,ABCB11,ABCC2,ABCC3,ABCC5,ABCG4,ABI2,ACE2,ACOT1,ADAM12,ADAM19,ADAM23,ADAMTS20,ADAMTS3,ADCY10,ADCY5,ADGRF1,ADGRF2,ADGRF4,ADGRG6,ADGRL2,ADH7,ADORA1,ADORA2A,ADORA2B,ADRA1B,ADRB2,AFF2,AGRN,AHNAK,AHNAK2,AIFM2,AJAP1,AKR1B10,AKR1B15,AKT3,ALCAM,ALDH1B1,ALDH1L1,ALG10,ALMS1,ALX1,ANKFN1,ANKRD13B,ANKRD22,ANKRD24,ANKRD34A,ANO7,ANXA6,ANXA9,AOC1,APMAP,APOBEC3B,APOC1,APOD,ARAP2,ARAP3,ARHG…	907
Cancer,Gastrointestinal Disease,Organismal Injury and Abnormalities	Upper gastrointestinal tract cancer	3.78e-10	4.12e-08			A1BG,A2ML1,ABAT,ABCA12,ABCA2,ABCA5,ABCB11,ABCB9,ABCC5,ACAA1,ACACB,ACKR4,ACOT11,ACOX3,ADAM12,ADAM22,ADAM23,ADAM28,ADAM32,ADAMTS16,ADAMTS20,ADAMTS3,ADAMTS6,ADAMTSL4,ADCY10,ADCY5,ADD3,ADGRA3,ADGRB1,ADGRB2,ADGRE5,ADGRF1,ADGRF2,ADGRF4,ADGRL2,ADORA1,ADRA1B,ADRA2B,ADRA2C,ADRB1,ADRB2,AFAP1,AFDN,AFF2,AGAP2,AGAP6 (includes others),AGRN,AHCYL2,AHNAK,AHNAK2,AJAP1,AKAP1,AKAP7,AKNAD1,AKT3,ALCAM,ALDH2,ALG10,ALM…	1574
Cancer,Organismal Injury and Abnormalities,Respiratory Disease	Lung adenocarcinoma	3.8e-10	4.12e-08			A2ML1,A4GNT,ABCA12,ABCA5,ABCB11,ABCC3,ABCC5,ABI2,ACE2,ADAM19,ADAM23,ADAMTS3,ADCY10,ADCY5,ADGRF1,ADGRF2,ADGRF4,ADGRG6,ADGRL2,ADH7,ADRA1B,AFF2,AGRN,AHNAK,AHNAK2,AJAP1,AKR1B15,AKT3,ALDH1B1,ALG10,ANKRD13B,ANKRD22,ANKRD34A,ANO7,ANXA9,AOC1,APOBEC3B,APOD,ARAP2,ARAP3,ARHGAP33,ARHGAP36,ARHGEF12,ARHGEF33,ARL4C,ARMCX2,ARRB1,ASB11,ASB12,ASB9,ASNS,ASTL,ATAD2,ATP10B,ATP2B2,AURKA,AURKB,AXDND1,AXIN2,AXL,B4GALNT2…	695
Dermatological Diseases and Conditions,Organismal Injury and Abnormalities	Exanthem of skin	3.8e-10	4.12e-08			ADCY10,ANXA1,C3,C5,CAMK2N1,CARD14,CCND1,CD24,CSF2,CST6,CSTA,CTNNBIP1,CXCL8,DEFB4A/DEFB4B,FABP5,FCGR1A,FCGR1B,FCGR2A,FCGR3A/FCGR3B,GATA3,GJB2,GSTM1,HMOX1,IL18,IL2RA,IL36RN,ITGA2,ITGA3,KRT1,KRT10,KRT14,KRT16,KRT17,KRT18,KRT2,KRT6A,KRT6B,KRT6C,LDLR,LORICRIN,NRP1,NRP2,OSM,PDE4A,PDE4B,PDE4C,PDE4D,PDZK1IP1,PI3,RAB38,RAB5A,RARG,RGS20,RNASE7,S100A12,S100A7,S100A7A,S100A8,S100A9,SEMA3A,SERPINB3,SERPINB4,S…	74
Cancer,Organismal Injury and Abnormalities,Reproductive System Disease	Breast cancer	3.82e-10	4.12e-08			ABAT,ABCA2,ABCC12,ABCC2,ABCC5,ABHD10,ABI2,ABLIM1,ABLIM3,ACACB,ACOT1,ACP7,ACSM3,ADAM12,ADAM23,ADAM28,ADAMTS15,ADAMTS20,ADAMTS3,ADAMTS6,ADGRA3,ADGRB1,ADGRG6,ADGRL2,ADORA1,ADPRH,ADRA1B,ADRA2C,ADRB1,ADRB2,AFDN,AFF2,AGRN,AIDA,AIFM2,AKAP1,AKT3,ALDH1A1,ALDH1B1,ALDH1L1,ALMS1,ALOX12B,ANG,ANK1,ANKFN1,ANKRD24,ANKRD31,ANLN,ANO10,ANXA1,ANXA9,AP3B2,AP3M2,APBB1,APLP1,APOBEC3B,APOBEC3G,APOD,APOE,AQP1,ARHGAP36,AR…	976
Cancer,Gastrointestinal Disease,Organismal Injury and Abnormalities	Upper gastrointestinal tract tumor	3.94e-10	4.23e-08			A1BG,A2ML1,ABAT,ABCA12,ABCA2,ABCA5,ABCB11,ABCB9,ABCC5,ACAA1,ACACB,ACKR4,ACOT11,ACOX3,ADAM12,ADAM22,ADAM23,ADAM28,ADAM32,ADAMTS16,ADAMTS20,ADAMTS3,ADAMTS6,ADAMTSL4,ADCY10,ADCY5,ADD3,ADGRA3,ADGRB1,ADGRB2,ADGRE5,ADGRF1,ADGRF2,ADGRF4,ADGRL2,ADORA1,ADRA1B,ADRA2B,ADRA2C,ADRB1,ADRB2,AFAP1,AFDN,AFF2,AGAP2,AGAP6 (includes others),AGRN,AHCYL2,AHNAK,AHNAK2,AJAP1,AKAP1,AKAP7,AKNAD1,AKR1B1,AKT3,ALCAM,ALDH2,AL…	1577
Cancer,Organismal Injury and Abnormalities	Squamous-cell carcinoma	5.05e-10	5.35e-08			A1BG,A2ML1,ABCA12,ABCA2,ABCB11,ABCC3,ABCC5,ABCG4,ABHD6,ABLIM3,ACD,ACHE,ACOT1,ACOT11,ACOT4,ADAM12,ADAM19,ADAM22,ADAM28,ADAM32,ADAMTS15,ADAMTS20,ADAMTS6,ADCY10,ADCY5,ADD3,ADGRA3,ADGRB1,ADGRE5,ADGRF1,ADGRF4,ADGRL2,ADORA1,ADRA2B,AFDN,AGAP2,AGAP6 (includes others),AHNAK,AHNAK2,AIFM2,AKAP1,AKAP7,AKNAD1,AKT3,ALCAM,ALDH1L1,ALMS1,ALOX12B,ALOX15B,ALS2CL,ALX1,AMD1,AMMECR1,ANK3,ANKFN1,ANKHD1/ANKHD1-EIF4EBP3,…	1323
Immunological Disease	Hypersensitive reaction	5.66e-10	5.97e-08			ACKR4,ADIPOQ,ADRA1B,ADRA2B,ADRA2C,ADRB1,ADRB2,AHNAK,ANXA1,ARG1,ATP1B1,BCL11B,C3,C5,CARD11,CASP4,CCL18,CCL23,CCNA2,CSF2,CST3,CST6,CXCL8,DEFB1,DEFB103A/DEFB103B,DEFB4A/DEFB4B,DUSP1,DUSP10,DUSP2,F2RL1,FABP4,FABP5,FADS2,FCER1A,FCER1G,FCGR1A,FCGR1B,FCGR2A,FCGR3A/FCGR3B,FGR,FLG,GATA3,GNB1L,GPD1,H2AZ1,HAL,HCK,HNMT,HRH2,HRH3,HRNR,IDE,IDI1,IFI27,IFI30,IL1RN,IL2RA,IVL,JUP,KLK10,KLK13,KLK14,KLK4,KLK5,KLK6,K…	125
Cancer,Organismal Injury and Abnormalities,Respiratory Disease	Nonsquamous non-small cell lung carcinoma	6.43e-10	6.69e-08			A2ML1,A4GNT,ABCA12,ABCA5,ABCB11,ABCC3,ABCC5,ABI2,ACE2,ADAM19,ADAM23,ADAMTS3,ADCY10,ADCY5,ADGRF1,ADGRF2,ADGRF4,ADGRG6,ADGRL2,ADH7,ADRA1B,AFF2,AGRN,AHNAK,AHNAK2,AJAP1,AKR1B15,AKT3,ALDH1B1,ALG10,ANKRD13B,ANKRD22,ANKRD34A,ANO7,ANXA9,AOC1,APOBEC3B,APOD,ARAP2,ARAP3,ARHGAP33,ARHGAP36,ARHGEF12,ARHGEF33,ARL4C,ARMCX2,ARRB1,ASB11,ASB12,ASB9,ASNS,ASTL,ATAD2,ATP10B,ATP2B2,AURKA,AURKB,AXDND1,AXIN2,AXL,B4GALNT2…	696
Dermatological Diseases and Conditions,Developmental Disorder,Hereditary Disorder,Organismal Injury and Abnormalities	Autosomal recessive ichthyosis	6.48e-10	6.72e-08			ABCA12,ABHD5,ALOX12B,ALOXE3,AP1B1,CASP14,CDSN,CERS3,CSTA,CYP4F22,ELOVL4,FLG2,LIPN,NIPAL4,PNPLA1,SDR9C7,SERPINB8,SLC27A4,ST14,SULT2B1,TGM1,TGM5	22
Neurological Disease,Organismal Injury and Abnormalities	Cerebral disorder	1.07e-09	1.09e-07			A2ML1,AADACL2,ABAT,ABCB11,ABCG4,ABHD1,ACACB,ACADS,ACE2,ACHE,ACP6,ACVR2B,ADA,ADAM23,ADAM28,ADAM32,ADAMTS3,ADAMTSL4,ADAMTSL5,ADCY10,ADD3,ADGRF1,ADIRF,ADORA1,ADORA2A,ADORA2B,ADPRH,ADRA1B,ADRA2B,ADRA2C,ADRB1,ADRB2,AFDN,AGAP2,AGAP6 (includes others),AHNAK,AHNAK2,AIFM3,AIP,AKAP1,AKNAD1,AKR1B1,AKR1B10,ALDH9A1,ALMS1,ALOX15B,ALOXE3,ALX1,AMPD3,ANG,ANK1,ANK3,ANKHD1/ANKHD1-EIF4EBP3,ANKRD24,ANKRD35,ANLN,ANO1,…	993
Cancer,Organismal Injury and Abnormalities	Ductal carcinoma	1.52e-09	1.53e-07			A1BG,AADAT,ABAT,ABCA12,ABCB11,ABHD8,ABI1,ACACB,ACE2,ACOT11,ACP7,ACRV1,ACSM3,ADAM12,ADAM22,ADAM23,ADAM28,ADAMTS13,ADAMTS15,ADAMTS20,ADAMTS3,ADAMTS6,ADAP1,ADCY10,ADGRA3,ADGRB2,ADGRG6,ADGRL2,ADPRHL1,ADRA2B,AFF2,AGAP2,AGBL5,AGRN,AHNAK2,AIFM2,AJAP1,AKAP1,AKT3,ALDH7A1,ALMS1,ALOXE3,AMD1,AMOTL1,ANK1,ANK3,ANKHD1/ANKHD1-EIF4EBP3,ANKRD24,ANKRD29,ANKRD34A,ANP32E,ANTXR2,ANXA1,ANXA9,AP3B2,ARHGAP32,ARHGAP39,ARH…	1033
Dermatological Diseases and Conditions,Inflammatory Disease,Inflammatory Response,Organismal Injury and Abnormalities	Dermatitis	1.66e-09	1.65e-07			ACKR4,ACOT1,ADA,ADCY10,ADIPOQ,AHNAK,ANXA1,BCL11B,C3,C3AR1,CARD11,CCL18,CCL23,CCNA2,CDH1,CDSN,CSF2,CST3,CST6,CX3CL1,CXCL8,DEFB1,DEFB103A/DEFB103B,DEFB4A/DEFB4B,DSC1,DSC3,DSG1,DSG3,DSP,DUSP1,DUSP10,DUSP2,F2RL1,FABP4,FABP5,FADS2,FCER1A,FCER1G,FGR,FLG,FPGS,GATA3,GNB1L,GPD1,HCK,HNMT,HRH2,HRNR,IDE,IDI1,IFI27,IFI30,IFNAR2,IL15,IL1RN,IL2RA,IVL,JUP,KAZN,KCNN4,KLK10,KLK13,KLK14,KLK4,KLK5,KLK6,KLK7,KLK8,KRT…	135
Immunological Disease	Allergy	2.32e-09	2.29e-07			ACKR4,ADIPOQ,ADORA1,ADORA2A,ADORA2B,ADRA1B,ADRA2B,ADRA2C,ADRB1,ADRB2,AHNAK,ANXA1,BCL11B,BDKRB2,C3,CARD11,CCL18,CCL23,CCNA2,CSF2,CST3,CST6,CXCL8,DEFB1,DEFB103A/DEFB103B,DEFB4A/DEFB4B,DUSP1,DUSP10,DUSP2,F12,F2RL1,FABP4,FABP5,FADS2,FCER1A,FCER1G,FGR,FLG,GATA3,GNB1L,GNRHR,GPD1,HAVCR2,HCK,HDC,HMGCR,HNMT,HRH2,HRH3,HRNR,IDE,IDI1,IFI27,IFI30,IL1RN,IL2RA,IVL,JUP,KLK10,KLK13,KLK14,KLK4,KLK5,KLK6,KLK7,KLK8,…	134
Cancer,Gastrointestinal Disease,Organismal Injury and Abnormalities	Pancreatobiliary tumor	2.5e-09	2.45e-07			A1BG,AADAT,ABCA12,ABCB11,ABCC3,ABHD8,ABI1,ACACB,ACE2,ACOT11,ACOT4,ACP7,ACRV1,ACSM3,ADAM12,ADAM22,ADAM23,ADAM28,ADAMTS13,ADAMTS15,ADAMTS20,ADAMTS3,ADAMTS6,ADAP1,ADCY10,ADGRA3,ADGRB2,ADGRL2,ADIPOQ,ADPRHL1,ADRA2B,ADRA2C,AFF2,AGAP2,AGBL5,AGRN,AHNAK,AHNAK2,AJAP1,AKAP1,AKR1B1,ALCAM,ALDH1A1,ALDH7A1,ALG10,ALOXE3,AMD1,AMOTL1,ANK1,ANK3,ANKHD1/ANKHD1-EIF4EBP3,ANKRD24,ANKRD29,ANKRD34A,ANO1,ANO8,ANP32E,ANTXR2…	1070
Cancer,Organismal Injury and Abnormalities,Reproductive System Disease	Endometrial carcinoma	4.79e-09	4.57e-07			A1BG,AADACL2,AARD,ABCA12,ABCA2,ABCA5,ABCC12,ABCC2,ABHD6,ABI1,ABI2,ABLIM1,ABLIM3,ACACB,ACBD7,ACRV1,ACSBG1,ACSL1,ACSM3,ADAM19,ADAM22,ADAM23,ADAM28,ADAM32,ADAMTS16,ADAMTSL4,ADCY10,ADD3,ADGRA3,ADGRB1,ADGRF2,ADGRF4,ADORA2A,ADPRH,ADRA2B,AFF2,AGAP6 (includes others),AGBL5,AGMAT,AGMO,AHCYL2,AHNAK,AHNAK2,AIDA,AJAP1,AKAP7,AKT3,ALDH1B1,ALDH1L1,ALDH2,ALDH3B2,ALG10,ALMS1,ALOX12B,ALOX15B,ALX1,AMD1,AMIGO2,AMMEC…	1468
Cancer,Organismal Injury and Abnormalities,Reproductive System Disease	Endometrial adenocarcinoma	5.09e-09	4.83e-07			A1BG,AADACL2,AARD,ABCA12,ABCA2,ABCA5,ABCC12,ABCC2,ABHD6,ABI1,ABI2,ABLIM1,ABLIM3,ACACB,ACBD7,ACRV1,ACSBG1,ACSL1,ACSM3,ADAM19,ADAM22,ADAM23,ADAM28,ADAM32,ADAMTS16,ADAMTSL4,ADCY10,ADD3,ADGRA3,ADGRB1,ADGRF2,ADGRF4,ADORA2A,ADPRH,ADRA2B,AFF2,AGAP6 (includes others),AGBL5,AGMAT,AGMO,AHCYL2,AHNAK,AHNAK2,AIDA,AJAP1,AKAP7,AKT3,ALDH1B1,ALDH1L1,ALDH2,ALDH3B2,ALG10,ALMS1,ALOX12B,ALOX15B,ALX1,AMD1,AMIGO2,AMMEC…	1392
Cancer,Gastrointestinal Disease,Organismal Injury and Abnormalities	Upper gastrointestinal carcinoma	5.43e-09	5.09e-07			A1BG,A2ML1,ABAT,ABCA12,ABCA2,ABCA5,ABCB11,ABCB9,ABCC5,ACAA1,ACACB,ACKR4,ACOT11,ACOX3,ADAM12,ADAM22,ADAM23,ADAM28,ADAM32,ADAMTS16,ADAMTS20,ADAMTS3,ADAMTS6,ADAMTSL4,ADCY10,ADCY5,ADD3,ADGRA3,ADGRB1,ADGRB2,ADGRE5,ADGRF1,ADGRF2,ADGRF4,ADGRL2,ADORA1,ADRA1B,AFAP1,AFDN,AFF2,AGAP2,AGAP6 (includes others),AGRN,AHCYL2,AHNAK,AHNAK2,AJAP1,AKAP1,AKAP7,AKNAD1,AKT3,ALCAM,ALDH2,ALG10,ALMS1,ALOXE3,ALS2CL,AMD1,AMME…	1523
Cancer,Organismal Injury and Abnormalities,Reproductive System Disease	Prostatic carcinoma	5.45e-09	5.09e-07			A2ML1,AADAT,ABCA12,ABCB9,ABCC5,ABHD8,ACACB,ACADS,ACOX3,ACP6,ACP7,ACSM3,ADAM32,ADAMTS13,ADAMTS15,ADAMTS16,ADAMTS20,ADAMTS6,ADAP2,ADCY10,ADD3,ADGRE5,ADGRF1,ADGRG6,ADRA2B,AFAP1,AFF2,AGAP2,AGAP6 (includes others),AHNAK,AKR1B1,ALDH1L1,ALDH2,ALDH3B2,ALDH7A1,ALG10,ALMS1,AMIGO1,AMPD3,ANK1,ANK3,ANKAR,ANKFN1,ANKHD1/ANKHD1-EIF4EBP3,ANKRD13B,ANKRD20A8P,ANKRD31,ANKRD35,ANLN,ANO9,ANTXR2,ANXA10,ANXA6,ANXA9,AOC1…	1104
Cancer,Endocrine System Disorders,Gastrointestinal Disease,Organismal Injury and Abnormalities	Pancreatic carcinoma	5.56e-09	5.17e-07			ABCA12,ABCB11,ABHD8,ACACB,ACE2,ACOT11,ACP7,ACRV1,ACSM3,ADAM12,ADAM22,ADAM23,ADAMTS13,ADAMTS15,ADAMTS20,ADAMTS3,ADAMTS6,ADAP1,ADGRA3,ADGRB2,ADGRL2,ADPRHL1,ADRA2B,AFF2,AGAP2,AGBL5,AGRN,AHNAK,AHNAK2,AJAP1,ALCAM,ALDH7A1,ALOXE3,AMD1,AMOTL1,ANK1,ANKHD1/ANKHD1-EIF4EBP3,ANKRD24,ANKRD29,ANKRD34A,ANO8,ANP32E,ANXA1,AOC2,AP3B2,APCDD1L,ARHGAP32,ARHGAP39,ARHGAP4,ARHGEF10L,ARHGEF12,ARHGEF33,ARHGEF40,ARMC9,ARMCX…	784
Cancer,Endocrine System Disorders,Organismal Injury and Abnormalities,Reproductive System Disease	Epithelial ovarian tumor	7.07e-09	6.5e-07			ABCA12,ABCB9,ABCC2,ABCC3,ABCG4,ABHD6,ACADS,ACE2,ADAM19,ADAMTS20,ADCY10,ADGRB2,ADORA1,ADORA2A,ADRB2,AGAP2,AHNAK,AHNAK2,AIF1,AKR1B1,AKTIP,ALDH1A1,ALDH1L1,ALDH7A1,ALOXE3,AMOTL1,AMPD2,ANKRD24,ANKRD31,ANKRD36,ANLN,AP1B1,APCDD1,APOE,ARF6,ARHGAP32,ARHGAP39,ARHGAP44,ARHGEF12,ARHGEF33,ARHGEF40,ARL4C,ARMC9,ASB4,ASPM,ATAD2,ATP10D,ATP11B,ATP2C2,ATP6V1B2,ATP8A2,AURKB,AXIN2,AZGP1,B3GALNT1,BBS1,BDH1,BICD2,BIRC5…	593
Dermatological Diseases and Conditions,Organismal Injury and Abnormalities	Abnormality of skin morphology	8.22e-09	7.53e-07			ABCA12,ABHD5,ACOT1,ACSBG1,ALOX12B,ALOX15B,ALOXE3,ANO10,AP1B1,APOE,AQP5,ASIC1,ASPRV1,BRCA1,C3,C5,CALML3,CALML5,CAMK2B,CASP14,CCDC88A,CCL18,CDH1,CDSN,CERS3,CIDEA,COCH,CSF3R,CSTA,CXCL8,CYP4F22,DEFB4A/DEFB4B,DSC2,DSC3,DSG1,DSP,DYNLL1,EBI3,ECE1,ELOVL4,ENPP1,EPG5,ERBB2,F2RL1,FADS2,FAR2,FCGR1A,FCGR1B,FCGR2A,FCGR3A/FCGR3B,FGFR3,FLG,FLG2,FN1,FPR1,FPR2,FTH1,GAB1,GAL,GFI1,GJA1,GJB2,GOLGA4,GSDMD,HMGCR,IDE,IF…	136
Cancer,Endocrine System Disorders,Organismal Injury and Abnormalities,Reproductive System Disease	Ovarian carcinoma	8.96e-09	8.16e-07			ABCA12,ABCB9,ABCC2,ABCC3,ABCG4,ABHD6,ACADS,ACE2,ADAM19,ADAMTS20,ADCY10,ADGRB2,ADORA1,ADORA2A,ADRB2,AGAP2,AHNAK,AHNAK2,AIF1,AKR1B1,AKTIP,ALDH1A1,ALDH1L1,ALDH7A1,ALOXE3,AMOTL1,AMPD2,ANKRD24,ANKRD31,ANKRD36,ANLN,AP1B1,APCDD1,APOE,ARF6,ARHGAP32,ARHGAP39,ARHGAP44,ARHGEF12,ARHGEF33,ARHGEF40,ARL4C,ARMC9,ASB4,ASPM,ATAD2,ATP10D,ATP11B,ATP2C2,ATP6V1B2,ATP8A2,AURKB,AXIN2,AZGP1,B3GALNT1,BBS1,BDH1,BICD2,BIRC5…	592
Dermatological Diseases and Conditions,Organismal Injury and Abnormalities	Plaque psoriasis	9.41e-09	8.48e-07			CAMK2N1,CCND1,CD24,CSF2,CST6,CSTA,CTNNBIP1,CXCL8,DEFB4A/DEFB4B,FABP5,GATA3,GJB2,GSTM1,HMOX1,IL18,IL2RA,ITGA2,ITGA3,KRT1,KRT10,KRT14,KRT16,KRT17,KRT18,KRT2,KRT6A,KRT6B,KRT6C,LDLR,LORICRIN,NRP1,NRP2,OSM,PDE4A,PDE4B,PDE4C,PDE4D,PDZK1IP1,PI3,RAB38,RAB5A,RARG,RGS20,RNASE7,S100A12,S100A7,S100A7A,S100A8,S100A9,SEMA3A,SERPINB3,SERPINB4,SERPINB5,SFN,SFTPA2,SLPI,SPRR1A,SPRR1B,SPRR2A,SPRR2B,SPRR2D,SPRR2E,TL…	64
Cancer,Organismal Injury and Abnormalities,Reproductive System Disease	Breast carcinoma	1.34e-08	1.21e-06			ABAT,ABCA2,ABCC12,ABCC2,ABCC5,ABHD10,ABI2,ABLIM1,ABLIM3,ACACB,ACP7,ACSM3,ADAM23,ADAM28,ADAMTS15,ADAMTS20,ADAMTS3,ADAMTS6,ADGRA3,ADGRB1,ADGRG6,ADGRL2,ADORA1,ADPRH,ADRA1B,ADRA2C,AFDN,AFF2,AGRN,AIFM2,AKAP1,AKT3,ALDH1B1,ALDH1L1,ALMS1,ALOX12B,ANK1,ANKFN1,ANKRD24,ANKRD31,ANLN,ANO10,ANXA1,ANXA9,AP3B2,APBB1,APLP1,APOD,AQP1,ARHGAP36,ARHGAP39,ARHGEF2,ARHGEF40,ARL4C,ARRB1,ARSH,ART5,ASB10,ASGR1,ATAD2,ATG9B,A…	784
Cancer,Endocrine System Disorders,Organismal Injury and Abnormalities,Reproductive System Disease	Ovarian adenocarcinoma	1.41e-08	1.26e-06			ABCA12,ABCB9,ABCC2,ABCC3,ABCG4,ABHD6,ACADS,ACE2,ADAM19,ADAMTS20,ADCY10,ADGRB2,ADORA1,ADORA2A,ADRB2,AGAP2,AHNAK,AHNAK2,AIF1,AKR1B1,AKTIP,ALDH1A1,ALDH1L1,ALDH7A1,ALOXE3,AMOTL1,AMPD2,ANKRD24,ANKRD31,ANKRD36,ANLN,AP1B1,APCDD1,APOE,ARF6,ARHGAP32,ARHGAP39,ARHGAP44,ARHGEF12,ARHGEF33,ARHGEF40,ARL4C,ARMC9,ASB4,ASPM,ATAD2,ATP10D,ATP11B,ATP2C2,ATP6V1B2,ATP8A2,AURKB,AXIN2,AZGP1,B3GALNT1,BDH1,BICD2,BLM,BRCA1,…	564
Endocrine System Disorders,Gastrointestinal Disease,Organismal Injury and Abnormalities	Pancreatic duct disorder	1.43e-08	1.27e-06			ABCA12,ABCB11,ABHD8,ACACB,ACE2,ACOT11,ACP7,ACRV1,ACSM3,ADAM12,ADAM22,ADAM23,ADAMTS13,ADAMTS15,ADAMTS20,ADAMTS3,ADAMTS6,ADAP1,ADGRA3,ADGRB2,ADGRL2,ADPRHL1,ADRA2B,AFF2,AGAP2,AGBL5,AGRN,AHNAK2,AJAP1,ALDH7A1,ALOXE3,AMD1,AMOTL1,ANK1,ANKHD1/ANKHD1-EIF4EBP3,ANKRD24,ANKRD29,ANKRD34A,ANP32E,ANXA1,AP3B2,ARHGAP32,ARHGAP39,ARHGAP4,ARHGEF10L,ARHGEF12,ARHGEF33,ARHGEF40,ARMC9,ARMCX2,ARSB,ASB12,ASIC3,ASTE1,ATF2,…	722
Cancer,Endocrine System Disorders,Gastrointestinal Disease,Organismal Injury and Abnormalities	Pancreatic ductal carcinoma	1.78e-08	1.57e-06			ABCA12,ABCB11,ABHD8,ACACB,ACE2,ACOT11,ACP7,ACRV1,ACSM3,ADAM12,ADAM22,ADAM23,ADAMTS13,ADAMTS15,ADAMTS20,ADAMTS3,ADAMTS6,ADAP1,ADGRA3,ADGRB2,ADGRL2,ADPRHL1,ADRA2B,AFF2,AGAP2,AGBL5,AGRN,AHNAK2,AJAP1,ALDH7A1,ALOXE3,AMD1,AMOTL1,ANK1,ANKHD1/ANKHD1-EIF4EBP3,ANKRD24,ANKRD29,ANKRD34A,ANP32E,ANXA1,AP3B2,ARHGAP32,ARHGAP39,ARHGAP4,ARHGEF10L,ARHGEF12,ARHGEF33,ARHGEF40,ARMC9,ARMCX2,ARSB,ASB12,ASIC3,ASTE1,ATF2,…	721
Cancer,Organismal Injury and Abnormalities,Reproductive System Disease	Invasive breast carcinoma	1.79e-08	1.58e-06			ADAM28,ADAMTS20,ADAMTS3,ADAMTS6,ANXA1,APOD,ARRB1,ATAD2,BIRC5,BLM,BRCA1,BRCA2,BUB1B,CALM1 (includes others),CCN1,CCND3,CDC42EP3,CDC6,CDC7,CDH1,CDK4,CDKN1A,CENPF,CLSPN,COCH,CSF3R,CTU2,CXCL14,CXCL2,CXCL8,DACT1,DIXDC1,DNAH14,DNAH7,DNAJB6,E2F7,ERBB2,EXO1,FABP4,FAP,FERMT2,FN1,FOXC2,G0S2,GNRHR,GPR19,HELB,HELLS,HOTAIR,IL6,INHBA,KIF14,KIF18A,KIF23,LGALS1,LMO7,LY6E,LYNX1,MAPK13,MBOAT4,MCM2,MET,MGLL,MKI67,M…	121
Dermatological Diseases and Conditions,Organismal Injury and Abnormalities	Chronic psoriasis	2.31e-08	2.02e-06			ACP3,AMD1,APOE,ARG1,ATP1B1,CASP4,CD24,CRABP2,CST6,CSTB,CTSB,DEFB4A/DEFB4B,DSG3,ELL2,FABP5,FGFBP1,GATA3,GJB2,H2AZ1,HAL,HMOX1,ID1,IER2,KLK7,KLK8,KRT16,KRT17,KRT2,KRT6C,LAD1,LDLR,MALL,ME1,MMP12,PCBD1,PI3,PKP1,PON2,PPIF,PRSS3,RANBP1,S100A12,S100A7,S100A9,SERPINB3,SERPINB4,SERPINB8,SLC39A6,SOD2,SPRR1B,SPRR2A,SQLE,SULT2B1,TAGLN,TGM1,TGM3,THBD,TWF1,UPP1,ZFP36	60
Cancer,Endocrine System Disorders,Gastrointestinal Disease,Organismal Injury and Abnormalities	Pancreatic ductal adenocarcinoma	2.43e-08	2.12e-06			ABCA12,ABCB11,ABHD8,ACACB,ACE2,ACOT11,ACP7,ACRV1,ACSM3,ADAM12,ADAM22,ADAM23,ADAMTS13,ADAMTS15,ADAMTS20,ADAMTS3,ADAMTS6,ADAP1,ADGRA3,ADGRB2,ADGRL2,ADPRHL1,ADRA2B,AFF2,AGAP2,AGBL5,AGRN,AHNAK2,AJAP1,ALDH7A1,ALOXE3,AMD1,AMOTL1,ANK1,ANKHD1/ANKHD1-EIF4EBP3,ANKRD24,ANKRD29,ANKRD34A,ANP32E,ANXA1,AP3B2,ARHGAP32,ARHGAP39,ARHGAP4,ARHGEF10L,ARHGEF12,ARHGEF33,ARHGEF40,ARMC9,ARMCX2,ARSB,ASB12,ASIC3,ASTE1,ATF2,…	719
Cancer,Endocrine System Disorders,Gastrointestinal Disease,Organismal Injury and Abnormalities	Pancreatic adenocarcinoma	2.94e-08	2.53e-06			ABCA12,ABCB11,ABHD8,ACACB,ACE2,ACOT11,ACP7,ACRV1,ACSM3,ADAM12,ADAM22,ADAM23,ADAMTS13,ADAMTS15,ADAMTS20,ADAMTS3,ADAMTS6,ADAP1,ADGRA3,ADGRB2,ADGRL2,ADPRHL1,ADRA2B,AFF2,AGAP2,AGBL5,AGRN,AHNAK2,AJAP1,ALDH7A1,ALOXE3,AMD1,AMOTL1,ANK1,ANKHD1/ANKHD1-EIF4EBP3,ANKRD24,ANKRD29,ANKRD34A,ANP32E,ANXA1,AP3B2,ARHGAP32,ARHGAP39,ARHGAP4,ARHGEF10L,ARHGEF12,ARHGEF33,ARHGEF40,ARMC9,ARMCX2,ARSB,ASB12,ASIC3,ASTE1,ATF2,…	737
Cancer,Neurological Disease,Organismal Injury and Abnormalities	Glioblastoma	4.31e-08	3.64e-06			ADGRB1,ADGRE5,ADORA1,AGAP2,AKT3,ALCAM,ALDH1A1,ALDH2,ANKRD34A,APOBEC3F,ARHGAP33,ARL4C,ARRB1,ASB2,ASPHD1,ATP1B1,AXIN2,AZIN2,BCL2L12,BDKRB2,BEST1,BNIP3L,BRCA1,BRCA2,C5AR1,CAMTA1,CCL3,CCND2,CD14,CD180,CD300C,CDH1,CDK4,CDKN1A,CDKN2C,CDKN3,CKS2,CNTNAP2,COCH,COLQ,CSF1,CSF2,CSRP2,CXADR,DEPP1,DGCR5,DNASE2,DNMT3A,DTNA,DYNC1I1,ECT2,EFNA5,ELMO1,ENPP2,EPHB6,EPPK1,ERBB2,FBXW7,FGF2,FGF5,FGFR3,FN1,FOXM1,FOXO3,FR…	171
Cancer,Gastrointestinal Disease,Organismal Injury and Abnormalities	Gastroesophageal cancer	4.87e-08	4.09e-06			A2ML1,ABAT,ABCA12,ABCA2,ABCA5,ABCB11,ABCB9,ABCC5,ACAA1,ACACB,ACKR4,ACOT11,ACOX3,ADAM12,ADAM22,ADAM23,ADAM28,ADAM32,ADAMTS16,ADAMTS20,ADAMTS3,ADAMTSL4,ADCY10,ADCY5,ADD3,ADGRB1,ADGRB2,ADGRE5,ADGRF2,ADGRF4,ADGRL2,ADORA1,ADRA1B,ADRA2B,ADRA2C,ADRB1,ADRB2,AFAP1,AFDN,AFF2,AGAP2,AGAP6 (includes others),AGRN,AHCYL2,AHNAK,AHNAK2,AJAP1,AKAP7,AKNAD1,ALCAM,ALDH2,ALG10,ALMS1,ALOXE3,ALS2CL,AMD1,AMMECR1,AMOTL1,A…	1324
Cancer,Organismal Injury and Abnormalities,Renal and Urological Disease	Bladder cancer	5.52e-08	4.56e-06			AADAT,ABCA12,ABCA2,ACACB,ACADS,ADAM19,ADAM22,ADAMTS16,ADAMTS20,ADAMTS6,ADPRHL1,ADRB1,AHNAK,AHNAK2,AIP,ALG10,ALOX12B,AMIGO2,ANK1,ANKRD34A,ANKRD35,ANKRD36,ANKRD40,AP1B1,APLP1,APOBEC3B,APOD,ARHGAP11A,ARHGAP27,ARHGEF25,ATAD2,ATP10D,ATP11B,ATP8A2,AXIN2,AXL,AZIN2,BARX2,BBOX1,BCAR3,BICD2,BIRC3,BIRC5,BIRC7,BLM,BMP5,BRCA1,BRCA2,BUB1B,C1QL1,C1QTNF1,C3,CACNA2D1,CACNA2D4,CACNB1,CALHM2,CARD11,CARD6,CARMIL3,CA…	503
Cancer,Organismal Injury and Abnormalities,Reproductive System Disease	Invasive breast cancer	5.93e-08	4.89e-06			ADAM28,ADAMTS20,ADAMTS3,ADAMTS6,ANXA1,APOD,ARRB1,ATAD2,BIRC5,BLM,BRCA1,BRCA2,BUB1B,CALM1 (includes others),CCN1,CCND3,CDC42EP3,CDC6,CDC7,CDH1,CDK4,CDKN1A,CENPF,CLSPN,COCH,CSF3R,CTU2,CXCL14,CXCL2,CXCL8,DACT1,DIXDC1,DNAH14,DNAH7,DNAJB6,E2F7,ERBB2,EXO1,FABP4,FAP,FERMT2,FN1,FOXC2,G0S2,GNRHR,GPR19,HELB,HELLS,HOTAIR,IL6,INHBA,KIF14,KIF18A,KIF23,LGALS1,LMO7,LY6E,LYNX1,MAPK13,MBOAT4,MCM2,MET,MGLL,MKI67,M…	126
Immunological Disease	Atopy	6.05e-08	4.96e-06			ACKR4,ADIPOQ,ADRA1B,ADRA2B,ADRA2C,ADRB1,ADRB2,AHNAK,ANXA1,BCL11B,C3,CARD11,CCL18,CCL23,CCNA2,CSF2,CST3,CST6,CXCL8,DEFB1,DEFB103A/DEFB103B,DEFB4A/DEFB4B,DUSP1,DUSP10,DUSP2,F2RL1,FABP4,FABP5,FADS2,FCER1A,FCER1G,FGR,FLG,GATA3,GNB1L,GPD1,HAVCR2,HCK,HNMT,HRH2,HRH3,HRNR,IDE,IDI1,IFI27,IFI30,IL1RN,IL2RA,IVL,JUP,KLK10,KLK13,KLK14,KLK4,KLK5,KLK6,KLK7,KLK8,KRT1,KRT10,KRT16,KRT17,KRT5,KRT6A,LCE3D,LGALS1,LOR…	107
Infectious Diseases,Organismal Injury and Abnormalities	Septic shock	6.75e-08	5.51e-06			ACHE,ADRA1B,ADRA2B,ADRA2C,ADRB1,ADRB2,ANXA1,ARHGAP33,ASB2,ATP1B1,C3,C5,CASP9,CD14,CD180,CD300C,CD80,CDC42EP3,CEP41,COCH,COLQ,F8,FCGR1A,FCGR1B,FCGR2A,FCGR3A/FCGR3B,FOXO3,FRMD4B,GABRA3,GABRA4,GABRP,GABRQ,GABRR2,GATA3,GPER1,HMGCR,IL15,IL18,IL1RN,IL6,KAZN,KLF3,LY6E,LY96,MGLL,NLGN2,PTGIR,PTGS1,RUNX3,SCN1B,SCN5A,SCN9A,SERPINE1,TLE3,TLR2,TLR4,TRAM2,TREM1,UNC13D,ZNF599	60
Cancer,Neurological Disease,Organismal Injury and Abnormalities	Anaplastic glioma	7.2e-08	5.85e-06			ABAT,ADGRB1,ADGRE5,ADORA1,AGAP2,AKT3,ALCAM,ALDH1A1,ALDH2,ANKRD34A,APOBEC3F,ARHGAP33,ARL4C,ARRB1,ASB2,ASPHD1,ATP1B1,AXIN2,AZIN2,BCL2L12,BDKRB2,BEST1,BNIP3L,BRCA1,BRCA2,C5AR1,CAMTA1,CCL3,CCND2,CD14,CD180,CD300C,CDH1,CDK4,CDKN1A,CDKN2C,CDKN3,CKS2,CNTNAP2,COCH,COLQ,CSF1,CSF2,CSRP2,CXADR,DEPP1,DGCR5,DNASE2,DNMT3A,DTNA,DYNC1I1,ECT2,EFNA5,ELMO1,ENPP2,EPHB6,EPPK1,ERBB2,FBXW7,FGF2,FGF5,FGFR3,FN1,FOXM1,FOX…	174
Molecular Transport	Transmembrane transport of ion	7.44e-08	6.02e-06			ANO1,ANO10,ANO5,ANO7,ANO8,ANO9,ANXA6,ASIC1,ASIC3,ASPH,ATP10D,ATP11B,ATP13A4,ATP1B1,ATP2A1,ATP2B2,ATP2C2,ATP6V0A1,ATP6V0A4,ATP6V0D1,ATP6V0E2,ATP6V1B2,ATP6V1D,ATP7A,BEST1,CACNA1G,CACNA2D4,CLCA2,CLCA3P,CLCN2,CLCN3,CLCNKA,FXYD6,GJA1,HCN2,HVCN1,KCNB1,KCNC3,KCNE1,KCNG1,KCNG3,KCNK1,KCNQ5,LRRC55,LRRC8B,LRRC8C,LRRC8E,NALCN,NNT,NOX5,P2RX4,P2RX7,PKD2,RYR1,SCN1B,SCN3B,SCN4A,SCN5A,SCN9A,SCNN1A,SCNN1B,SCNN1D,S…	88
Cancer,Gastrointestinal Disease,Hepatic System Disease,Organismal Injury and Abnormalities	Hepatocellular carcinoma	7.57e-08	6.1e-06			ABAT,ABCA12,ABCB11,ACOT1,ACSM3,ADA,ADAM12,ADAM28,ADAM32,ADAMTS3,ADCY5,ADGRF1,ADRB1,ADRB2,AGAP2,AHNAK,AHNAK2,AKR1B10,ALDH2,ANLN,ANO9,ANXA1,ARAP3,ARG1,ARHGAP44,ARHGEF12,ARRDC4,ASB12,ASF1B,ASPH,ASPM,ASRGL1,ATAD2,ATP1B1,ATP2B2,ATP6V0A1,ATP8A2,AURKA,AXIN2,AXL,B3GAT2,B4GALNT3,BAG2,BLM,BUB1,BUB1B,CA12,CA2,CABYR,CACNA1G,CACNA2D1,CALU,CAMK2N1,CASP9,CCDC113,CCDC122,CCDC136,CCDC57,CCDC88A,CCN1,CCNA2,CCNB1,C…	464
Cancer,Organismal Injury and Abnormalities,Reproductive System Disease	Prostatic adenocarcinoma	7.81e-08	6.27e-06			A2ML1,AADAT,ABCA12,ABCB9,ABCC5,ABHD8,ACACB,ACADS,ACOX3,ACP6,ACP7,ACSM3,ADAM32,ADAMTS13,ADAMTS15,ADAMTS16,ADAMTS20,ADAMTS6,ADAP2,ADCY10,ADD3,ADGRE5,ADGRF1,ADGRG6,ADRA2B,AFF2,AGAP2,AGAP6 (includes others),AHNAK,AKR1B1,ALDH1L1,ALDH2,ALDH3B2,ALG10,ALMS1,AMIGO1,AMPD3,ANK1,ANK3,ANKAR,ANKFN1,ANKHD1/ANKHD1-EIF4EBP3,ANKRD13B,ANKRD20A8P,ANKRD31,ANKRD35,ANLN,ANO9,ANXA10,ANXA6,ANXA9,AOC1,AP3B2,APBB1,APOBEC3G…	1042
Immunological Disease,Inflammatory Disease	Atopic disease	8.48e-08	6.77e-06			ACKR4,ADIPOQ,ADRA1B,ADRA2B,ADRA2C,ADRB1,ADRB2,AHNAK,ANXA1,BCL11B,C3,CARD11,CCL18,CCL23,CCNA2,CSF2,CST3,CST6,CXCL8,DEFB1,DEFB103A/DEFB103B,DEFB4A/DEFB4B,DUSP1,DUSP10,DUSP2,F2RL1,FABP4,FABP5,FADS2,FCER1A,FCER1G,FGR,FLG,GATA3,GNB1L,GPD1,HCK,HNMT,HRH2,HRH3,HRNR,IDE,IDI1,IFI27,IFI30,IL1RN,IL2RA,IVL,JUP,KLK10,KLK13,KLK14,KLK4,KLK5,KLK6,KLK7,KLK8,KRT1,KRT10,KRT16,KRT17,KRT5,KRT6A,LCE3D,LGALS1,LORICRIN,M…	106
Cancer,Organismal Injury and Abnormalities	Papillary adenocarcinoma	8.55e-08	6.79e-06			ABCC3,ACP6,ANKRD20A8P,APOD,ARL4C,ASNS,ATP1B1,AXL,BLM,BRCA1,BRCA2,BUB1B,CALB2,CBX7,CCNO,CD24,CD70,CDC42EP3,CDC6,CDH1,CDKN1A,CENPF,CES2,CHRNA5,CLSPN,CMTM8,CNGB1,COCH,CPQ,CRTC1,CTNNAL1,CTSS,DAB2,DIRAS3,DPP7,DTNA,DUOX1,E2F7,EPHB3,EPHB6,ERBB2,EXO1,FABP4,FBXW7,FGFR3,FN1,FOXE1,FOXO3,FRMD4B,GATA6,GPER1,GPX1,HPS3,HSD11B1,IGF2BP3,IGFBP4,IGFBP7,ITGA5,KCNK6,KIF14,KLF3,KLK11,KRT8,KRT80,LIG4,LIMD2,LPAR5,LRIG1,…	157
Cancer,Organismal Injury and Abnormalities,Renal and Urological Disease	Bladder carcinoma	9.19e-08	7.28e-06			AADAT,ABCA12,ABCA2,ACACB,ACADS,ADAM19,ADAM22,ADAMTS16,ADAMTS20,ADAMTS6,ADPRHL1,ADRB1,AHNAK,AHNAK2,AIP,ALG10,ALOX12B,AMIGO2,ANK1,ANKRD34A,ANKRD35,ANKRD36,ANKRD40,AP1B1,APLP1,APOD,ARHGAP11A,ARHGAP27,ARHGEF25,ATAD2,ATP10D,ATP11B,ATP8A2,AXIN2,AXL,AZIN2,BARX2,BBOX1,BCAR3,BICD2,BIRC5,BIRC7,BLM,BMP5,BRCA1,BRCA2,BUB1B,C1QL1,C1QTNF1,C3,CACNA2D1,CACNA2D4,CACNB1,CALHM2,CARD11,CARD6,CARMIL3,CASZ1,CCDC102A,CC…	470
Cancer,Organismal Injury and Abnormalities	Papillary carcinoma	9.41e-08	7.42e-06			ABCC3,ACP6,ANKRD20A8P,APOD,ARL4C,ASNS,ATP1B1,AXL,BLM,BRCA1,BRCA2,BUB1B,CALB2,CBX7,CCNO,CD24,CD70,CDC42EP3,CDC6,CDH1,CDKN1A,CENPF,CES2,CHRNA5,CLSPN,CMTM8,CNGB1,COCH,CPQ,CRTC1,CTNNAL1,CTSS,DAB2,DIRAS3,DPP7,DTNA,DUOX1,E2F7,EPCAM,EPHB3,EPHB6,ERBB2,EXO1,FABP4,FBXW7,FGFR3,FN1,FOXE1,FOXO3,FRMD4B,GATA6,GPER1,GPX1,HPS3,HSD11B1,IGF2BP3,IGFBP4,IGFBP7,ITGA5,KCNK6,KIF14,KLF3,KLK11,KRT8,KRT80,LIG4,LIMD2,LPAR5,…	158
Gastrointestinal Disease,Organismal Injury and Abnormalities	Gastric lesion	9.9e-08	7.77e-06			A2ML1,ABAT,ABCA12,ABCA2,ABCA5,ABCB11,ABCB9,ABCC5,ACAA1,ACACB,ACKR4,ACOT11,ACOX3,ADAM12,ADAM22,ADAM23,ADAM28,ADAM32,ADAMTS16,ADAMTS20,ADAMTS3,ADAMTSL4,ADCY10,ADCY5,ADD3,ADGRB1,ADGRB2,ADGRL2,ADORA1,ADRA1B,ADRA2B,ADRA2C,ADRB1,ADRB2,AFAP1,AFDN,AFF2,AGAP2,AGAP6 (includes others),AGRN,AHCYL2,AHNAK,AHNAK2,AJAP1,AKAP7,AKNAD1,AKR1B1,ALCAM,ALDH2,ALG10,ALMS1,ALOXE3,ALS2CL,AMD1,AMMECR1,AMOTL1,AMPD2,ANK1,ANK3…	1248
Dermatological Diseases and Conditions,Immunological Disease,Inflammatory Disease,Inflammatory Response,Organismal Injury and Abnormalities	Atopic dermatitis	1.01e-07	7.88e-06			ACKR4,ADIPOQ,AHNAK,ANXA1,BCL11B,C3,CARD11,CCL18,CCL23,CCNA2,CSF2,CST3,CST6,CXCL8,DEFB1,DEFB103A/DEFB103B,DEFB4A/DEFB4B,DUSP1,DUSP10,DUSP2,F2RL1,FABP4,FABP5,FADS2,FCER1A,FCER1G,FGR,FLG,GATA3,GNB1L,GPD1,HCK,HNMT,HRH2,HRNR,IDE,IDI1,IFI27,IFI30,IL1RN,IL2RA,IVL,JUP,KLK10,KLK13,KLK14,KLK4,KLK5,KLK6,KLK7,KLK8,KRT1,KRT10,KRT16,KRT17,KRT5,KRT6A,LCE3D,LGALS1,LORICRIN,MAD2L2,MKI67,MS4A2,MYL9,NAGK,NAPA,NTF4,…	100
Cancer,Endocrine System Disorders,Organismal Injury and Abnormalities,Reproductive System Disease	Primary ovarian cancer	1.08e-07	8.44e-06			ANXA10,AOC1,BRCA1,BRCA2,BRIP1,CD24,CEACAM6,CLDN3,CLDN4,CXCL14,CXCL8,DHCR24,ECT2,EPCAM,ERBB3,FABP4,FN1,IFI27,IFI30,IGF2BP3,IL6,KLK10,KLK6,KRT23,LRIG1,MMP7,MSH6,MTHFD2,MUC16,S100P,SERPINA1,SLC16A3,SMC4,SPP1,TYMS,WFDC2	36
Cancer,Gastrointestinal Disease,Organismal Injury and Abnormalities	Gastric cancer	1.12e-07	8.66e-06			A2ML1,ABAT,ABCA12,ABCA2,ABCA5,ABCB11,ABCB9,ABCC5,ACAA1,ACACB,ACKR4,ACOT11,ACOX3,ADAM12,ADAM22,ADAM23,ADAM28,ADAM32,ADAMTS16,ADAMTS20,ADAMTS3,ADAMTSL4,ADCY10,ADCY5,ADD3,ADGRB1,ADGRB2,ADGRL2,ADORA1,ADRA1B,ADRA2B,ADRA2C,ADRB1,ADRB2,AFAP1,AFDN,AFF2,AGAP2,AGAP6 (includes others),AGRN,AHCYL2,AHNAK,AHNAK2,AJAP1,AKAP7,AKNAD1,ALCAM,ALDH2,ALG10,ALMS1,ALOXE3,ALS2CL,AMD1,AMMECR1,AMOTL1,AMPD2,ANK1,ANK3,ANKLE1…	1244
Cancer,Gastrointestinal Disease,Organismal Injury and Abnormalities	Stomach tumor	1.17e-07	9.01e-06			A2ML1,ABAT,ABCA12,ABCA2,ABCA5,ABCB11,ABCB9,ABCC5,ACAA1,ACACB,ACKR4,ACOT11,ACOX3,ADAM12,ADAM22,ADAM23,ADAM28,ADAM32,ADAMTS16,ADAMTS20,ADAMTS3,ADAMTSL4,ADCY10,ADCY5,ADD3,ADGRB1,ADGRB2,ADGRL2,ADORA1,ADRA1B,ADRA2B,ADRA2C,ADRB1,ADRB2,AFAP1,AFDN,AFF2,AGAP2,AGAP6 (includes others),AGRN,AHCYL2,AHNAK,AHNAK2,AJAP1,AKAP7,AKNAD1,AKR1B1,ALCAM,ALDH2,ALG10,ALMS1,ALOXE3,ALS2CL,AMD1,AMMECR1,AMOTL1,AMPD2,ANK1,ANK3…	1247
Cancer,Organismal Injury and Abnormalities	Head and neck squamous cell carcinoma	1.18e-07	9.08e-06			A1BG,A2ML1,ABCA12,ABCA2,ABCC3,ABCC5,ABLIM3,ACHE,ACOT11,ACOT4,ADAM12,ADAM19,ADAM22,ADAM28,ADAMTS15,ADAMTS20,ADAMTS6,ADCY10,ADCY5,ADD3,ADGRA3,ADGRB1,ADGRE5,ADGRF1,ADORA1,ADRA2B,AFDN,AGAP2,AGAP6 (includes others),AHNAK,AHNAK2,AKAP1,AKAP7,AKNAD1,AKT3,ALMS1,ALOX12B,ALOX15B,ALS2CL,AMD1,AMMECR1,ANKFN1,ANKHD1/ANKHD1-EIF4EBP3,ANKRD35,ANKRD36,ANLN,ANO1,ANO5,ANO9,ANXA1,AP1B1,AP2B1,APCDD1,APOD,ARC,ARF6,ARFGE…	920
Cancer,Gastrointestinal Disease,Organismal Injury and Abnormalities	Gastroesophageal adenocarcinoma	1.29e-07	9.85e-06			ABAT,ABCA12,ABCA2,ABCB11,ABCB9,ABCC5,ACAA1,ACACB,ACOX3,ADAM22,ADAM28,ADAMTS16,ADAMTSL4,ADCY5,ADD3,ADGRB1,ADGRB2,ADGRF2,ADGRL2,AFAP1,AFF2,AGAP6 (includes others),AGRN,AHNAK,AHNAK2,AJAP1,AKAP7,AKNAD1,ALG10,AMOTL1,AMPD2,ANK1,ANK3,ANKRD36,ANLN,ANO1,ANO10,ANTXR2,AP3M2,APBB1,APCDD1L,APLP1,ARHGAP32,ARHGEF10L,ARHGEF25,ARHGEF40,ARSJ,ASB10,ASB11,ASIC1,ASTE1,ATG9B,ATP10D,ATP2A1,ATP2B2,ATP6V0A4,ATP8B3,AXIN2,…	806
Cancer,Gastrointestinal Disease,Organismal Injury and Abnormalities	Gastro-esophageal carcinoma	1.52e-07	1.16e-05			A2ML1,ABAT,ABCA12,ABCA2,ABCA5,ABCB11,ABCB9,ABCC5,ACAA1,ACACB,ACKR4,ACOT11,ACOX3,ADAM12,ADAM22,ADAM23,ADAM28,ADAM32,ADAMTS16,ADAMTS20,ADAMTS3,ADAMTSL4,ADCY10,ADCY5,ADD3,ADGRB1,ADGRB2,ADGRE5,ADGRF2,ADGRF4,ADGRL2,ADORA1,ADRA1B,AFAP1,AFDN,AFF2,AGAP2,AGAP6 (includes others),AGRN,AHCYL2,AHNAK,AHNAK2,AJAP1,AKAP7,AKNAD1,ALCAM,ALDH2,ALG10,ALMS1,ALOXE3,ALS2CL,AMD1,AMMECR1,AMOTL1,AMPD2,ANK1,ANK3,ANKLE1,ANKR…	1278
Cancer,Organismal Injury and Abnormalities,Reproductive System Disease	Uterine endometrioid carcinoma	1.52e-07	1.16e-05			A1BG,AADACL2,AARD,ABCA12,ABCA2,ABCA5,ABCC12,ABCC2,ABHD6,ABI1,ABI2,ABLIM1,ABLIM3,ACACB,ACBD7,ACRV1,ACSBG1,ACSL1,ACSM3,ADAM19,ADAM22,ADAM23,ADAM28,ADAM32,ADAMTS16,ADAMTSL4,ADCY10,ADD3,ADGRA3,ADGRB1,ADGRF2,ADGRF4,ADORA2A,ADPRH,ADRA2B,AFF2,AGAP6 (includes others),AGBL5,AGMAT,AGMO,AHCYL2,AHNAK,AHNAK2,AIDA,AJAP1,AKAP7,AKT3,ALDH1B1,ALDH1L1,ALDH2,ALDH3B2,ALG10,ALMS1,ALOX12B,ALOX15B,ALX1,AMD1,AMIGO2,AMMEC…	1358
Cancer,Gastrointestinal Disease,Organismal Injury and Abnormalities	Gastric carcinoma	1.76e-07	1.33e-05			A2ML1,ABAT,ABCA12,ABCA2,ABCA5,ABCB11,ABCB9,ABCC5,ACAA1,ACACB,ACKR4,ACOT11,ACOX3,ADAM12,ADAM22,ADAM23,ADAM28,ADAM32,ADAMTS16,ADAMTS20,ADAMTS3,ADAMTSL4,ADCY10,ADCY5,ADD3,ADGRB1,ADGRB2,ADGRL2,ADORA1,ADRA1B,AFAP1,AFDN,AFF2,AGAP2,AGAP6 (includes others),AGRN,AHCYL2,AHNAK,AHNAK2,AJAP1,AKAP7,AKNAD1,ALCAM,ALDH2,ALG10,ALMS1,ALOXE3,ALS2CL,AMD1,AMMECR1,AMOTL1,AMPD2,ANK1,ANK3,ANKLE1,ANKRD2,ANKRD23,ANKRD31,AN…	1200
Cancer,Organismal Injury and Abnormalities	Blastoma	2.16e-07	1.61e-05			ADGRB1,ADGRE5,ADORA1,AGAP2,AKT3,ALCAM,ALDH1A1,ALDH2,ANKRD34A,APOBEC3F,ARHGAP33,ARL4C,ARRB1,ASB2,ASPHD1,ATP1B1,AXIN2,AZIN2,BCL2L12,BDKRB2,BEST1,BNIP3L,BRCA1,BRCA2,BUB1B,C5AR1,CAMTA1,CCL3,CCND2,CD14,CD180,CD300C,CDH1,CDK4,CDKN1A,CDKN2C,CDKN3,CHSY3,CKS2,CNTNAP2,COCH,COLQ,CSF1,CSF2,CSRP2,CXADR,DEPP1,DGCR5,DNASE2,DNMT3A,DTNA,DYNC1I1,ECT2,EFNA5,ELMO1,ENPP2,EPHB6,EPPK1,ERBB2,FBXW7,FGF2,FGF5,FGFR3,FN1,FO…	176
Hematological Disease,Infectious Diseases	Endotoxemia	2.22e-07	1.65e-05			ABCC2,ADA,ADRA1B,ADRA2B,ADRA2C,ADRB1,ADRB2,C3,C5,FCGR1A,FCGR1B,FCGR2A,FCGR3A/FCGR3B,PDE10A,PDE11A,PDE4A,PDE4B,PDE4C,PDE4D,PDE7A	20
Cancer,Organismal Injury and Abnormalities,Reproductive System Disease	Endometrioid endometrial adenocarcinoma	2.55e-07	1.88e-05			A1BG,AADACL2,AARD,ABCA12,ABCA2,ABCA5,ABCC12,ABCC2,ABHD6,ABI1,ABI2,ABLIM1,ABLIM3,ACACB,ACBD7,ACRV1,ACSBG1,ACSL1,ACSM3,ADAM19,ADAM22,ADAM23,ADAM28,ADAM32,ADAMTS16,ADAMTSL4,ADCY10,ADD3,ADGRA3,ADGRB1,ADGRF2,ADGRF4,ADORA2A,ADPRH,ADRA2B,AFF2,AGAP6 (includes others),AGBL5,AGMAT,AGMO,AHCYL2,AHNAK,AHNAK2,AIDA,AJAP1,AKAP7,AKT3,ALDH1B1,ALDH1L1,ALDH2,ALDH3B2,ALG10,ALMS1,ALOX12B,ALOX15B,ALX1,AMD1,AMIGO2,AMMEC…	1349
Connective Tissue Disorders,Organismal Injury and Abnormalities,Skeletal and Muscular Disorders	Non-traumatic arthropathy	2.62e-07	1.92e-05			A1BG,ABCC2,ACHE,ACSL1,ACTL6A,ADA,ADAM12,ADAMTS13,ADAMTS15,ADAMTS16,ADAMTS20,ADAMTS3,ADAMTS6,ADGRE5,ADGRG6,ADIPOQ,ADORA2A,ADRA1B,ADRA2B,ADRA2C,ADRB1,ADRB2,AIF1,ANG,ANXA1,APOE,AQP9,ARAP2,ARG1,ARHGAP33,ARRB1,ASIC1,ATP1B1,BIRC5,BLNK,BMP5,BTC,C1QA,C3,C3AR1,C5,CA2,CACNA2D1,CACNA2D4,CAVIN3,CCL18,CCL23,CCL3,CCL3L1,CCNB1,CD163,CD180,CD24,CD244,CD276,CD300C,CD36,CD40,CD70,CD80,CD83,CD86,CD99L2,CDA,CDH1,CDH…	308
Cancer,Organismal Injury and Abnormalities,Renal and Urological Disease	Bladder tumor	2.63e-07	1.92e-05			AADAT,ABCA12,ABCA2,ACACB,ACADS,ADAM19,ADAM22,ADAMTS16,ADAMTS20,ADAMTS6,ADPRHL1,ADRB1,AHNAK,AHNAK2,AIP,ALG10,ALOX12B,AMIGO2,ANK1,ANKRD34A,ANKRD35,ANKRD36,ANKRD40,AP1B1,APLP1,APOBEC3B,APOD,ARHGAP11A,ARHGAP27,ARHGEF25,ATAD2,ATP10D,ATP11B,ATP8A2,AXIN2,AXL,AZIN2,BARX2,BBOX1,BCAR3,BICD2,BIRC3,BIRC5,BIRC7,BLM,BMP5,BRCA1,BRCA2,BUB1B,C1QL1,C1QTNF1,C3,CACNA2D1,CACNA2D4,CACNB1,CALHM2,CARD11,CARD6,CARMIL3,CA…	506
Dermatological Diseases and Conditions,Immunological Disease,Inflammatory Disease,Inflammatory Response,Organismal Injury and Abnormalities	Advanced stage atopic dermatitis	3.84e-07	2.79e-05			DEFB4A/DEFB4B,FLG,IVL,KRT10,KRT16,KRT17,KRT5,LORICRIN,MKI67	9
Cell Cycle	Arrest in mitosis	4.91e-07	3.56e-05			ACRBP,ADGRL2,ARSB,AURKB,BIRC5,BUB1,BUB1B,CCNB1,CCNB2,CDKN1A,CENPE,CENPI,CHMP4C,CLIP1,FBXO5,HSF1,KIF11,KIF1C,KIF4A,MAD2L1,MAP3K12,MAPK14,NDC80,NEK6,NUF2,PLK1,PRTFDC1,RMI2,SGO1,SHROOM2,SPAG5,SPC25,TPX2,UBE2S,ZFP36,ZWINT	36
Cancer,Organismal Injury and Abnormalities,Renal and Urological Disease	Urothelial cancer	5.79e-07	4.18e-05			ALOX12B,APOD,ATAD2,ATP1B1,AXIN2,AXL,BIRC5,BIRC7,BLM,BRCA1,BRCA2,BUB1B,CCDC150,CCND1,CCND3,CCNO,CDC6,CDC7,CDH1,CDKN1A,CENPF,CHRNA5,CLSPN,CSF3R,CXCL2,CXCL8,DBF4,DLX3,DNAH14,E2F7,EIF4A2,EPCAM,EPHB6,EPPK1,ERBB2,ERBB3,EXO1,FABP4,FBXW7,FERMT3,FGFR3,FGFRL1,FOXA2,FOXO3,GATA3,GIPR,GLI1,GPR19,HELLS,IGF2BP3,IRS2,KDM5C,KIF14,KIF18A,KIF23,KIF2C,KLF4,KLF5,KRT80,KRTAP5-3/KRTAP5-5,LGALS7/LGALS7B,LIFR,LY6E,LYNX1,…	131
Connective Tissue Disorders,Inflammatory Disease,Inflammatory Response,Organismal Injury and Abnormalities,Skeletal and Muscular Disorders	Inflammation of joint	5.94e-07	4.26e-05			A1BG,ABCC2,ACHE,ACSL1,ACTL6A,ADA,ADAM12,ADAMTS13,ADAMTS15,ADAMTS16,ADAMTS20,ADAMTS3,ADAMTS6,ADGRE5,ADGRG6,ADIPOQ,ADORA2A,ADRA1B,ADRA2B,ADRA2C,ADRB1,ADRB2,AIF1,ANG,ANXA1,APOE,AQP9,ARAP2,ARG1,ARHGAP33,ARRB1,ASIC1,ATP1B1,BIRC5,BLNK,BMP5,BTC,C1QA,C3,C3AR1,C5,CA2,CACNA2D1,CACNA2D4,CAVIN3,CCL18,CCL23,CCL3,CCL3L1,CCNB1,CCND3,CD163,CD180,CD24,CD244,CD276,CD300C,CD36,CD40,CD70,CD72,CD80,CD83,CD86,CD99L2,C…	326
Cancer,Organismal Injury and Abnormalities	Transitional-cell carcinoma	5.95e-07	4.26e-05			ALOX12B,APOD,ATAD2,AXIN2,AXL,BIRC5,BIRC7,BLM,BRCA1,BRCA2,BUB1B,CCDC150,CCND1,CCNO,CDC6,CDC7,CDH1,CDKN1A,CENPF,CES2,CHRNA5,CLSPN,CSF3R,CXCL2,DBF4,DLX3,DNAH14,E2F7,EIF4A2,EPCAM,EPHB6,EPPK1,ERBB2,ERBB3,EXO1,FABP4,FBXW7,FERMT3,FGFR3,FGFRL1,FN1,FOXA2,GATA3,GLI1,GPR19,HELLS,IGF2BP3,IRS2,KDM5C,KIF14,KIF18A,KIF23,KIF2C,KLF4,KRT80,KRTAP5-3/KRTAP5-5,LIFR,LYNX1,MAPK8IP1,MCM2,MECOM,MET,MKI67,MT1A,MUC4,MYCBP2…	125
Endocrine System Disorders,Gastrointestinal Disease,Metabolic Disease,Organismal Injury and Abnormalities,Renal and Urological Disease	Diabetic nephropathy	6.05e-07	4.31e-05			ADORA1,ADORA2A,ADRA1B,ADRA2B,ADRA2C,ADRB1,AIF1,AOC1,APOD,APOE,AQP1,AQP5,ATP10B,ATP1B1,BRCA2,CA12,CA2,CACNA2D1,CCL3,CCN1,CCND1,CD24,CD36,CDH11,CDH2,CDS1,CLCNKA,CPNE8,CR1,CTSH,CXADR,CYP4F2,DAAM1,DLG2,DPYSL3,DTNA,EFCAB13,ELMO1,EPOR,ERC1,EXPH5,FBP1,FGF1,FN1,GEM,HDAC9,HMGCR,HPGD,HPN,HYAL1,IGFBP2,IGFBP7,IRAK3,ITGB3,KCNMA1,LDLR,LILRB1,LPAR1,MAGI2,MLXIPL,MMP9,MSR1,MT1G,MT2A,NEBL,NR1H3,NT5E,NTNG1,OAS1,OLR…	102
Connective Tissue Disorders,Inflammatory Disease,Inflammatory Response,Organismal Injury and Abnormalities,Skeletal and Muscular Disorders	Osteoarthritis	6.46e-07	4.59e-05			ACHE,ADAM12,ADAMTS13,ADAMTS15,ADAMTS16,ADAMTS20,ADAMTS3,ADAMTS6,ADRA1B,ADRA2B,ADRA2C,ADRB1,ADRB2,ANXA1,ASIC1,BMP5,C3,CACNA2D1,CACNA2D4,CAVIN3,CCL3,CD163,CD80,CDH11,CXCL2,CXCL8,EFEMP2,EPOR,FDFT1,FGF2,FOXO3,FTH1,GABRA3,GABRA4,GABRP,GABRQ,GABRR2,GDF5,GUSB,HEXA,HRH2,HYAL1,HYAL4,ICAM1,IL11,IL11RA,IL18,IL6,LEO1,LTBP3,MATN3,MMP12,MMP14,MMP17,MMP24,MMP27,MMP7,MMP9,NGF,OPRK1,OPRL1,PSIP1,PTGER2,PTGER3,PTGE…	95
Dermatological Diseases and Conditions,Developmental Disorder,Hereditary Disorder,Organismal Injury and Abnormalities	Autosomal recessive lamellar ichthyosis	6.73e-07	4.76e-05			ABCA12,ALOX12B,ALOXE3,CASP14,CERS3,CYP4F22,LIPN,PNPLA1,SULT2B1,TGM1	10
Dermatological Diseases and Conditions,Organismal Injury and Abnormalities	Lamellar ichthyosis	7.58e-07	5.33e-05			ABCA12,ALOX12B,ALOXE3,ASPRV1,CASP14,CERS3,CYP4F22,LIPN,PNPLA1,SULT2B1,TGM1	11
Dermatological Diseases and Conditions,Organismal Injury and Abnormalities	Palmoplantar keratoderma	8.49e-07	5.94e-05			AQP5,BRCA1,DSC2,DSG1,DSP,ENPP1,GJA1,GJB2,KRT1,KRT16,KRT5,KRT6C,KRT9,LORICRIN,SERPINB7,SLURP1,TRPV3	17
Cancer,Organismal Injury and Abnormalities,Renal and Urological Disease	Urothelial bladder carcinoma	9.29e-07	6.4e-05			ALOX12B,APOD,ATAD2,AXIN2,AXL,BIRC5,BIRC7,BLM,BRCA1,BRCA2,BUB1B,CCDC150,CCND1,CCNO,CDC6,CDC7,CDH1,CDKN1A,CENPF,CHRNA5,CLSPN,CSF3R,CXCL2,DBF4,DLX3,DNAH14,E2F7,EIF4A2,EPCAM,EPHB6,EPPK1,ERBB2,ERBB3,EXO1,FABP4,FBXW7,FERMT3,FGFR3,FGFRL1,FOXA2,GATA3,GLI1,GPR19,HELLS,IGF2BP3,IRS2,KDM5C,KIF14,KIF18A,KIF23,KIF2C,KLF4,KRT80,KRTAP5-3/KRTAP5-5,LIFR,LYNX1,MAPK8IP1,MCM2,MECOM,MET,MKI67,MT1A,MUC4,MYCBP2,MYCL,MYL…	118
Cancer,Organismal Injury and Abnormalities	Extrapulmonary squamous cell carcinoma	9.42e-07	6.47e-05			A1BG,A2ML1,ABCA12,ABCA2,ABCB11,ABCC3,ABCC5,ABHD6,ABLIM3,ACD,ACHE,ACOT11,ACOT4,ADAM12,ADAM19,ADAM22,ADAM28,ADAM32,ADAMTS15,ADAMTS20,ADAMTS6,ADCY10,ADCY5,ADD3,ADGRA3,ADGRB1,ADGRE5,ADGRF1,ADGRF4,ADGRL2,ADORA1,ADRA2B,AFDN,AGAP2,AGAP6 (includes others),AHNAK,AHNAK2,AKAP1,AKAP7,AKNAD1,AKT3,ALMS1,ALOX12B,ALOX15B,ALS2CL,AMD1,AMMECR1,ANK3,ANKFN1,ANKHD1/ANKHD1-EIF4EBP3,ANKRD35,ANKRD36,ANLN,ANO1,ANO5,ANO8,A…	1144
Cancer,Dermatological Diseases and Conditions,Organismal Injury and Abnormalities	Hyperplasia of epidermis	9.55e-07	6.53e-05			CD24,CXCL8,DEFB4A/DEFB4B,DSG3,FGFBP1,KRT16,KRT17,KRT2,LAD1,MALL,PCBD1,PI3,PRSS3,RANBP1,S100A7,S100A9,SERPINB4,SPRR1B,SPRR2A,UPP1,ZFP36	21
Cancer,Organismal Injury and Abnormalities,Renal and Urological Disease	Upper renal tract carcinoma	1.26e-06	8.61e-05			ABCB9,ABCG4,ABHD11,ACACB,ACADS,ACKR4,ACOT1,ACP6,ADAM19,ADAM23,ADAM28,ADAMTSL4,ADORA1,ADORA2A,ADORA2B,AFDN,AFF2,AHNAK,ALDH7A1,ALMS1,ANK1,ANKHD1/ANKHD1-EIF4EBP3,ANKRD20A8P,ANLN,ANO5,APOD,AQP9,ARAP2,ARAP3,ARFGEF3,ARHGAP39,ASAP3,ASNS,ASPM,ASRGL1,ATP11B,ATP2A1,AURKA,AURKB,AXIN2,AXL,BACH2,BCAR1,BLM,BNIP3L,BPIFC,BRCA1,BRCA2,BST1,BUB1B,C2CD2L,CBX7,CCDC120,CCDC136,CCDC14,CCDC150,CCDC18,CCDC186,CCDC88A,CCN…	441
Cancer,Organismal Injury and Abnormalities,Renal and Urological Disease	Kidney carcinoma	1.3e-06	8.8e-05			ABCB9,ABCG4,ABHD11,ACACB,ACADS,ACKR4,ACOT1,ACP6,ADAM19,ADAM23,ADAM28,ADAMTSL4,ADORA1,ADORA2A,ADORA2B,AFDN,AFF2,AHNAK,ALDH7A1,ALMS1,ANK1,ANKHD1/ANKHD1-EIF4EBP3,ANKRD20A8P,ANLN,ANO5,APOD,AQP9,ARAP2,ARAP3,ARFGEF3,ARHGAP39,ASAP3,ASNS,ASPM,ASRGL1,ATP11B,ATP2A1,AURKA,AURKB,AXIN2,AXL,BACH2,BCAR1,BLM,BNIP3L,BPIFC,BRCA1,BRCA2,BST1,BUB1B,C2CD2L,CBX7,CCDC120,CCDC136,CCDC14,CCDC150,CCDC18,CCDC186,CCDC88A,CCN…	439
Dermatological Diseases and Conditions,Organismal Injury and Abnormalities	Pruritus	1.35e-06	9.12e-05			ADRA1B,ADRA2B,ADRA2C,CACNA2D1,CACNA2D4,CCL18,CCL26,CCL3,CTSB,CTSF,CTSG,CTSH,CTSS,CTSZ,CXCL3,CXCL8,CXCR1,F2RL1,HRH2,HRH3,HTR3A,HTR3B,IL36A,IL36G,IL6,KLK13,KLK14,KLK5,KLK6,KLK8,OPRK1,PDE4A,PDE4B,PDE4C,PDE4D,PDE7A,PLA2G4D,PLA2G4E,POMC,PTGS1,S100A14,S100A7,S100A9,S100P,SCN9A,SLC6A4,SQLE,TPSAB1/TPSB2,TRPA1,TRPM8,TRPV3	51
Organismal Injury and Abnormalities	Shock Response	1.51e-06	0.0001			ACHE,ADRA1B,ADRA2B,ADRA2C,ADRB1,ADRB2,ANXA1,AQP9,ARHGAP33,ASB2,ATF2,ATP1B1,C3,C5,CASP9,CD14,CD180,CD300C,CD80,CDC42EP3,CEP41,CHRNA5,COCH,COLQ,F8,FCGR1A,FCGR1B,FCGR2A,FCGR3A/FCGR3B,FOXO3,FRMD4B,GABRA3,GABRA4,GABRP,GABRQ,GABRR2,GATA3,GPER1,HMGCR,IL15,IL18,IL1RN,IL6,KAZN,KCNMA1,KLF3,LY6E,LY96,MAPK13,MGLL,NLGN2,OPRK1,PTGIR,PTGS1,RUNX3,SCN1B,SCN5A,SCN9A,SERPINE1,TLE3,TLR2,TLR4,TRAM2,TREM1,UNC13D,ZNF599	66
Cancer,Organismal Injury and Abnormalities,Renal and Urological Disease	Urothelial transitional cell carcinoma	1.51e-06	0.0001			ALOX12B,APOD,ATAD2,AXIN2,AXL,BIRC5,BIRC7,BLM,BRCA1,BRCA2,BUB1B,CCDC150,CCND1,CCNO,CDC6,CDC7,CDH1,CDKN1A,CENPF,CHRNA5,CLSPN,CSF3R,CXCL2,DBF4,DLX3,DNAH14,E2F7,EIF4A2,EPCAM,EPHB6,EPPK1,ERBB2,ERBB3,EXO1,FABP4,FBXW7,FERMT3,FGFR3,FGFRL1,FOXA2,GATA3,GLI1,GPR19,HELLS,IGF2BP3,IRS2,KDM5C,KIF14,KIF18A,KIF23,KIF2C,KLF4,KRT80,KRTAP5-3/KRTAP5-5,LIFR,LYNX1,MAPK8IP1,MCM2,MECOM,MET,MKI67,MT1A,MUC4,MYCBP2,MYCL,MYL…	120
Dermatological Diseases and Conditions,Organismal Injury and Abnormalities	Hyperkeratosis	1.69e-06	0.00011			AQP5,BRCA1,CXCL8,DSC2,DSG1,DSP,ENPP1,FN1,GJA1,GJB2,KRT1,KRT16,KRT5,KRT6C,KRT9,LORICRIN,PTGS1,SERPINB7,SLURP1,SPINK9,TRPV3	21
Hematological Disease,Infectious Diseases	Septicemia	1.69e-06	0.00011			ABCC2,ADA,ADRA1B,ADRA2B,ADRA2C,ADRB1,ADRB2,C3,C5,FCGR1A,FCGR1B,FCGR2A,FCGR3A/FCGR3B,PDE10A,PDE11A,PDE4A,PDE4B,PDE4C,PDE4D,PDE7A,TYMS	21
Cancer,Gastrointestinal Disease,Organismal Injury and Abnormalities	Gastric adenocarcinoma	1.82e-06	0.000117			ABAT,ABCA12,ABCA2,ABCB11,ABCB9,ABCC5,ACAA1,ACACB,ACOX3,ADAM22,ADAM28,ADAMTS16,ADAMTSL4,ADCY5,ADD3,ADGRB1,ADGRB2,ADGRL2,AFAP1,AFF2,AGAP6 (includes others),AGRN,AHNAK,AHNAK2,AJAP1,AKAP7,ALG10,AMOTL1,AMPD2,ANK1,ANK3,ANKRD36,ANLN,ANO1,ANO10,ANTXR2,AP3M2,APBB1,APLP1,ARHGAP32,ARHGEF10L,ARHGEF25,ARHGEF40,ARSJ,ASB10,ASB11,ASIC1,ASTE1,ATG9B,ATP10D,ATP2A1,ATP2B2,ATP6V0A4,ATP8B3,AXIN2,AZGP1,B4GALNT1,BACE2,B…	722
Cancer,Organismal Injury and Abnormalities	Carcinoma in situ	2.25e-06	0.000143			ACHE,ADAMTS3,ADCY10,ADORA2B,ANXA1,ARL5B,ASB2,C3,CCN1,CDH1,COCH,CTU2,DACT1,DHRS7,EPCAM,ERBB2,FAM20C,FAP,FERMT2,FGFR3,FOXO3,FRMD4B,GIPR,GNRHR,GPER1,GPRC5C,HMGA2,HS3ST3A1,IL22RA1,KAZN,KRT16,LIX1L,LTB4R2,LY6E,MREG,MYCL,P2RY6,PDPN,POU3F1,S100A14,SEC14L4,SH3D21,SLC26A10,TAF13,TFRC,TLX2,TMEM158,TNC,TNFAIP6,TOP2A,TRAM2,TRIM7,TYMS,UPP1,USP6NL	55
Cell Cycle	Arrest in mitosis of tumor cell lines	2.26e-06	0.000143			ACRBP,ADGRL2,ARSB,BIRC5,BUB1,BUB1B,CCNB1,CCNB2,CDKN1A,CENPE,CENPI,CHMP4C,FBXO5,HSF1,KIF11,KIF1C,KIF4A,MAD2L1,MAP3K12,MAPK14,NDC80,NEK6,NUF2,PLK1,PRTFDC1,RMI2,SHROOM2,SPAG5,SPC25,TPX2,UBE2S,ZFP36	32
Developmental Disorder,Organismal Injury and Abnormalities	Ectodermal dysplasia	2.64e-06	0.000166			CDH1,CLUAP1,CTNND1,DLX3,DSP,EDAR,EVC,EVC2,GJA1,GJB6,IFT122,KCTD1,KRT14,KRT16,KRT17,KRT6A,KRT6B,NECTIN4,PKP1,PRKD1,SPAG17,TRPS1,TSPEAR,WDR19,WDR35,WNT10A	26
Dermatological Diseases and Conditions,Organismal Injury and Abnormalities	Keratosis	2.71e-06	0.000169			ACOT1,AQP5,ASIC1,BRCA1,CDH1,COCH,CXCL8,DSC2,DSG1,DSP,ECE1,ENPP1,ERBB2,FGFR3,FN1,GJA1,GJB2,IDE,KNSTRN,KRT1,KRT16,KRT5,KRT6C,KRT9,LORICRIN,ME1,MVD,MVK,PMVK,PRKCA,PTGS1,SCN4A,SERPINB13,SERPINB7,SLC17A9,SLURP1,SPINK9,TRPV3,TYMS,WNT10A	40
Immunological Disease	Delayed hypersensitive reaction	2.76e-06	0.000172			ARG1,ATP1B1,CASP4,CSF2,DEFB4A/DEFB4B,H2AZ1,HAL,KLK7,KRT16,KRT17,KRT6C,PI3,S100A7,S100A9,SERPINB3,SERPINB4,SOD2,SPRR1B,THBD,ZFP36	20
Dermatological Diseases and Conditions,Hereditary Disorder,Organismal Injury and Abnormalities	Hereditary palmoplantar keratoderma	2.79e-06	0.000173			AQP5,DSC2,DSG1,DSP,ENPP1,GJA1,GJB2,KRT1,KRT16,KRT5,KRT6C,KRT9,LORICRIN,SERPINB7,SLURP1,TRPV3	16
Cancer,Endocrine System Disorders,Organismal Injury and Abnormalities,Reproductive System Disease	Advanced ovarian cancer	3.23e-06	0.000198			ARL4C,BRCA1,BRCA2,CALB2,CD24,CMTM8,CTNNAL1,DAB2,DIRAS3,DTNA,EPHB6,FGFR3,GATA6,HPS3,HSD11B1,IGFBP4,KAT2B,KCNK6,KLF8,KLK10,KLK11,KLK6,LPAR5,LRIG1,LRP2,LRP8,LRRN4,MECOM,MET,MMP14,MTFR2,MUC16,MYRF,OCLN,PAPSS2,PARP1,PWWP3B,RNF144B,RRM2,SBSPON,SLC12A7,SMC4,SORT1,SPP1,TFPI2,TMEM176B,TOP2A,TRO,TUBA1C,TUBA4A,TUBA8,TUBB2A,TUBB3,TUBB4A,TYMS,WFDC2,ZFPM2,ZNF738	58
Connective Tissue Disorders,Inflammatory Disease,Organismal Injury and Abnormalities,Skeletal and Muscular Disorders	Rheumatic Disease	3.36e-06	0.000205			A1BG,ABCC2,ACHE,ACSL1,ACTL6A,ADA,ADAM12,ADAMTS13,ADAMTS15,ADAMTS16,ADAMTS20,ADAMTS3,ADAMTS6,ADGRE5,ADGRG6,ADIPOQ,ADORA2A,ADRA1B,ADRA2B,ADRA2C,ADRB1,ADRB2,AIF1,ALDH2,ANG,ANXA1,APOBEC3A,APOE,AQP9,ARAP2,ARG1,ARHGAP32,ARHGAP33,ARRB1,ASIC1,ASNS,ATP1B1,ATP2B2,BCAS4,BIRC5,BLNK,BMP5,BPI,BTC,C1QA,C1QB,C3,C3AR1,C5,CA2,CACNA2D1,CACNA2D4,CAMK2B,CASP4,CAVIN3,CCL18,CCL23,CCL3,CCL3L1,CCNB1,CCND3,CD163,CD180,CD2…	417
Infectious Diseases	Neonatal sepsis	3.5e-06	0.000213			ADORA1,ADORA2A,C3,C5,CSF3R,FCGR1A,FCGR1B,FCGR2A,FCGR3A/FCGR3B,HTR3A,PDE11A,PDE4A,PDE4B,PDE4C,PDE4D,PDE7A,SCN1B	17
Cancer,Organismal Injury and Abnormalities,Renal and Urological Disease	Kidney adenocarcinoma	3.76e-06	0.000227			ABCB9,ABCG4,ABHD11,ACACB,ACADS,ACKR4,ACOT1,ACP6,ADAM19,ADAM23,ADAM28,ADAMTSL4,ADORA1,ADORA2A,ADORA2B,AFDN,AFF2,AHNAK,ALDH7A1,ALMS1,ANK1,ANKHD1/ANKHD1-EIF4EBP3,ANKRD20A8P,ANLN,ANO5,APOD,AQP9,ARAP2,ARAP3,ARFGEF3,ARHGAP39,ASAP3,ASNS,ASPM,ASRGL1,ATP11B,ATP2A1,AURKA,AURKB,AXIN2,AXL,BACH2,BCAR1,BLM,BNIP3L,BPIFC,BRCA1,BRCA2,BST1,BUB1B,C2CD2L,CBX7,CCDC120,CCDC136,CCDC14,CCDC150,CCDC18,CCDC186,CCDC88A,CCN…	431
Cancer,Organismal Injury and Abnormalities	Cancer in situ	4.56e-06	0.000274			ACHE,ADAMTS3,ADCY10,ADORA2B,ANXA1,ARL5B,ASB2,C3,CCN1,CDH1,COCH,CTU2,DACT1,DHRS7,EPCAM,ERBB2,FAM20C,FAP,FERMT2,FGFR3,FOXO3,FRMD4B,GIPR,GNRHR,GPER1,GPRC5C,HMGA2,HS3ST3A1,IL22RA1,IL2RA,KAZN,KRT16,LIX1L,LTB4R2,LY6E,MREG,MYCL,P2RY6,PDPN,POU3F1,S100A14,SEC14L4,SH3D21,SLC26A10,TAF13,TFRC,TLX2,TMEM158,TNC,TNFAIP6,TOP2A,TRAM2,TRIM7,TYMS,UPP1,USP6NL	56
Cancer,Endocrine System Disorders,Organismal Injury and Abnormalities,Reproductive System Disease	Advanced ovarian adenocarcinoma	5.5e-06	0.000328			ARL4C,CALB2,CD24,CMTM8,CTNNAL1,DAB2,DIRAS3,DTNA,EPHB6,GATA6,HPS3,HSD11B1,IGFBP4,KCNK6,KLK10,KLK11,KLK6,LPAR5,LRIG1,LRP2,LRP8,LRRN4,MET,MTFR2,MUC16,MYRF,OCLN,PAPSS2,PARP1,PWWP3B,RNF144B,SBSPON,SMC4,SORT1,SPP1,TFPI2,TMEM176B,TRO,TUBA1C,TUBA4A,TUBA8,TUBB2A,TUBB3,TUBB4A,WFDC2,ZFPM2,ZNF738	47
Cardiovascular Disease,Organismal Injury and Abnormalities	Atherosclerosis	5.65e-06	0.000334			AADAT,ABI2,ADA,ADIPOQ,ADORA1,ADORA2A,ADORA2B,ADRB1,ADRB2,ANKRD29,APOE,BIRC3,BIRC5,CA12,CA2,CACNA2D1,CAMTA1,CD14,CD163,CD36,CDC6,CDKN1A,CERS6,CPEB3,CSF1,CST3,CTNNA3,CYP26B1,CYP2C19,CYP2C9,DISP1,DNAH5,DOCK9,EREG,FAM107B,FGF5,FN1,FOXO3,FRMD4A,GABRA3,GABRA4,GFOD1,GRIN2A,GRIN2C,HCAR2,HMGCR,HMOX1,ICAM1,IL6,ITGB2,ITGB3,JUP,KALRN,KCNA7,KCNE1,KLF4,LDLR,LMCD1,LRIG1,LRP6,LRP8,LRRC20,MECOM,MICA,MKI67,MMP12,M…	126
Cancer,Organismal Injury and Abnormalities,Renal and Urological Disease	Renal cell carcinoma	5.79e-06	0.000341			ABCB9,ABCG4,ABHD11,ACACB,ACADS,ACKR4,ACOT1,ACP6,ADAM19,ADAM23,ADAM28,ADAMTSL4,ADORA1,ADORA2A,ADORA2B,AFDN,AFF2,AHNAK,ALDH7A1,ALMS1,ANK1,ANKHD1/ANKHD1-EIF4EBP3,ANKRD20A8P,ANLN,ANO5,APOD,AQP9,ARAP2,ARAP3,ARFGEF3,ARHGAP39,ASAP3,ASNS,ASPM,ASRGL1,ATP11B,ATP2A1,AURKA,AURKB,AXIN2,AXL,BACH2,BCAR1,BLM,BNIP3L,BPIFC,BRCA1,BRCA2,BST1,BUB1B,C2CD2L,CBX7,CCDC120,CCDC136,CCDC14,CCDC150,CCDC18,CCDC186,CCDC88A,CCN…	429
Connective Tissue Disorders,Inflammatory Disease,Inflammatory Response,Organismal Injury and Abnormalities,Skeletal and Muscular Disorders	Hip or knee osteoarthritis	6.3e-06	0.000366			ADRA1B,ADRA2B,ADRA2C,ADRB1,ADRB2,ASIC1,CACNA2D1,CXCL8,FDFT1,FOXO3,GDF5,HYAL1,HYAL4,IL11,IL6,LTBP3,MMP9,NGF,OPRK1,OPRL1,PTGS1,SCN1B,SCN4A,SCN5A,SCN9A,SLC6A4,TUBA1C,TUBA4A,TUBA8,TUBB2A,TUBB3,TUBB4A	32
Connective Tissue Disorders,Immunological Disease,Inflammatory Disease,Inflammatory Response,Organismal Injury and Abnormalities,Skeletal and Muscular Disorders	Rheumatoid arthritis	6.32e-06	0.000366			A1BG,ACHE,ACSL1,ACTL6A,ADA,ADAM12,ADGRE5,ADGRG6,ADIPOQ,ADORA2A,ADRA2B,ADRA2C,ADRB2,AIF1,ANG,ANXA1,APOE,AQP9,ARAP2,ARG1,ARHGAP33,ARRB1,ASIC1,ATP1B1,BIRC5,BLNK,BMP5,BTC,C1QA,C3,C3AR1,C5,CA2,CCL18,CCL23,CCL3,CCL3L1,CCNB1,CD180,CD24,CD244,CD276,CD300C,CD36,CD40,CD70,CD80,CD83,CD86,CD99L2,CDA,CDH1,CDH11,CDH26,CERS6,COCH,COLQ,CR1,CR2,CSF1,CSF3R,CST3,CTNNA3,CTSB,CX3CL1,CXCL14,CXCL2,CXCL3,CXCL8,CXCR1,CXC…	259
Cell Cycle	Delay in mitosis of tumor cell lines	6.62e-06	0.000381			AURKA,BRCA1,CCNB1,CDC20,CDC25C,CDK1,CENPE,DLGAP5,FERMT2,MAD2L1,PBXIP1,PKMYT1,PLK1,PPP2R2A,RUNX3,TACC3,TOP2A	17
Cardiovascular Disease,Organismal Injury and Abnormalities	Arteriosclerosis	6.67e-06	0.000383			AADAT,ABI2,ADA,ADIPOQ,ADORA1,ADORA2A,ADORA2B,ADRB1,ADRB2,ANKRD29,APOE,BIRC3,BIRC5,CA12,CA2,CACNA2D1,CAMTA1,CD14,CD163,CD36,CDC6,CDKN1A,CERS6,CPEB3,CSF1,CST3,CTNNA3,CYP26B1,CYP2C19,CYP2C9,DISP1,DNAH5,DOCK9,EREG,FAM107B,FGF5,FN1,FOXO3,FRMD4A,GABRA3,GABRA4,GFOD1,GRIN2A,GRIN2C,HCAR2,HMGCR,HMOX1,IBSP,ICAM1,IL6,ITGB2,ITGB3,JUP,KALRN,KCNA7,KCNE1,KLF4,LDLR,LMCD1,LRIG1,LRP6,LRP8,LRRC20,MECOM,MICA,MKI67,MM…	128
Cancer,Organismal Injury and Abnormalities	Tubular adenocarcinoma	6.7e-06	0.000383			ACP6,ANKRD20A8P,APOD,ASNS,AXL,BLM,BUB1B,CCNO,CD70,CDC6,CENPF,CHRNA5,CLSPN,CNGB1,CPQ,CRTC1,CTSS,DPP7,E2F7,ERBB2,EXO1,FABP4,FBXW7,FGFR3,FOXO3,GNRHR,GPX1,IGF2BP3,KIF14,KRT8,KRT80,LRP2,LYNX1,MAPK7,MAST4,MERTK,MET,MKI67,MMP9,MSH2,MTA1,MUC4,MYO15A,NBPF10 (includes others),NCAM1,NDN,NOTCH2,NUDT10,PABPC1L,PIK3C2B,PKMYT1,PNKD,POLQ,PRAG1,RAD54L,RDM1,RET,RNFT2,ROS1,RPTN,RUNX2,SFRP1,SHISA3,SLC8A1,SLC9A3R1,SR…	83
Hematological Disease,Immunological Disease	Eosinophilia	7.33e-06	0.000416			ADRB1,ADRB2,ANO1,ANXA1,APOBEC3A,ARPC1B,BCL2A1,C3,C5,CA2,CCL18,CCL26,CCL3,CD40,CDA,CDH26,CLEC7A,CPA3,CRISP3,CSF2,CXCL2,ENDOU,EPB41L3,EPPK1,FCER1A,FCGR1A,FCGR1B,FCGR2A,FCGR3A/FCGR3B,FLG,GATA3,HDC,IL2RA,KCNMA1,KRT16,LY75,MIR4435-2HG,MMP12,NFKB2,PHLDB2,PMCH,PPAT,RELB,RET,RMI2,RNASE2,SFTA2,SOCS1,SPP1,TET2,TNFAIP6,TPSAB1/TPSB2	52
Cell Cycle	Delay in mitosis	7.35e-06	0.000416			AURKA,BRCA1,CCNB1,CDC20,CDC25C,CDK1,CENPE,DLGAP5,FERMT2,FOXM1,MAD2L1,PBXIP1,PKMYT1,PLK1,PPP2R2A,RUNX3,TACC3,TOP2A	18
Cell Cycle	Delay in mitosis of cervical cancer cell lines	8.96e-06	0.000497			AURKA,CCNB1,CDC20,CDC25C,CDK1,CENPE,DLGAP5,MAD2L1,PBXIP1,PKMYT1,PLK1,PPP2R2A,RUNX3,TACC3,TOP2A	15
Developmental Disorder,Hereditary Disorder,Organismal Injury and Abnormalities,Respiratory Disease	Primary ciliary dyskinesia	9.81e-06	0.000536			CCDC103,CCDC40,CCNO,CDCA7L,CENPF,CFAP300,DNAAF11,DNAAF4,DNAH1,DNAH5,DNAL1,DRC1,GAA,GAS2L2,HYDIN,ODAD1,ODAD2,ODAD3,ODAD4,PRKAR1B,RAG1,RSPH1,SPEF2,TTC14,ZMYND10	25
Hematological Disease,Metabolic Disease,Organismal Injury and Abnormalities	Hypoproteinemia	1.07e-05	0.000578			ADA,ADORA1,ADORA2A,BLNK,C3,C5,CD70,CLEC16A,CR2,FCGR1A,FCGR1B,FCGR2A,FCGR3A/FCGR3B,PDE11A,PDE4A,PDE4B,PDE4C,PDE4D,PDE7A,PVT1,TLR1,TLR2,TLR4,TLR6	24
Developmental Disorder	Ciliopathy	1.07e-05	0.000578			AKT3,ARL6,BBS1,BBS12,BBS5,CCDC103,CCDC28B,CCDC40,CCNO,CDCA7L,CENPF,CEP290,CFAP300,CFAP410,CLUAP1,CRB1,DNAAF11,DNAAF4,DNAH1,DNAH5,DNAL1,DRC1,DYNC2H1,GAA,GAS2L2,GLI1,GLIS2,HYDIN,IFT140,IFT172,IFT27,IFT81,LCA5,NPHP1,ODAD1,ODAD2,ODAD3,ODAD4,PDE6B,PRKAR1B,RAG1,RDH12,RIMS1,RPE65,RPGRIP1L,RSPH1,SDCCAG8,SLC38A8,SPEF2,SRGAP1,TMEM231,TMEM67,TRIM32,TTC14,TTC21B,WDR19,ZMYND10	57
Endocrine System Disorders,Gastrointestinal Disease,Metabolic Disease,Organismal Injury and Abnormalities	Diabetic complication	1.12e-05	0.000605			ADORA1,ADORA2A,ADORA2B,ADRA1B,ADRA2B,ADRA2C,ADRB1,ADRB2,AIF1,AKR1B1,AOC1,APOD,APOE,AQP1,AQP5,ATP10B,ATP1B1,BRCA2,CA12,CA2,CACNA2D1,CACNA2D4,CCL3,CCN1,CCND1,CD24,CD36,CDH11,CDH2,CDS1,CLCNKA,COL19A1,COL22A1,COL24A1,COL9A2,CPNE8,CR1,CTSH,CXADR,CYP4F2,DAAM1,DLG2,DPYSL3,DTNA,EFCAB13,ELMO1,EPHX2,EPOR,ERC1,EXPH5,FBP1,FGF1,FN1,GEM,GNRHR,GRIN2A,GRIN2C,HDAC9,HMGCR,HPGD,HPN,HYAL1,IGFBP2,IGFBP7,IL6,IRAK3,ITG…	123
Carbohydrate Metabolism,Small Molecule Biochemistry	Metabolism of glycosaminoglycan	1.2e-05	0.000644			AGRN,ARSB,B3GALT6,B3GAT2,B3GAT3,B3GNT4,B3GNT7,B4GALT5,B4GALT6,CHP1,CHST2,CHST5,CHST6,FGF2,GPC2,GPC3,GPC4,GPC6,GUSB,HEXA,HMMR,HPSE,HSPG2,HYAL1,HYAL4,IDUA,SDC1,SDC2,SDC3,ST3GAL1,ST3GAL2,ST3GAL3,ST3GAL4,XYLT2	34
Inflammatory Disease	Chronic inflammatory disorder	1.23e-05	0.000653			A1BG,ACHE,ACOT1,ACSL1,ACTL6A,ADA,ADAM12,ADGRE5,ADGRG6,ADIPOQ,ADORA1,ADORA2A,ADORA2B,ADRA1B,ADRA2B,ADRA2C,ADRB1,ADRB2,AIF1,ANG,ANK1,ANXA1,APOE,AQP9,ARAP2,ARG1,ARHGAP33,ARRB1,ASIC1,ASPHD2,ATP1B1,BCL2L12,BIRC3,BIRC5,BLNK,BMP5,BSN,BTC,C1QA,C3,C3AR1,C5,CA12,CA2,CARD11,CCDC103,CCDC40,CCL18,CCL23,CCL3,CCL3L1,CCNB1,CCNO,CCR10,CD177,CD180,CD24,CD244,CD276,CD300C,CD36,CD40,CD70,CD80,CD83,CD86,CD99L2,CDA,CD…	388
Immunological Disease	Systemic autoimmune syndrome	1.27e-05	0.000678			A1BG,ACHE,ACSL1,ACTL6A,ADA,ADAM12,ADAMTS6,ADGRE5,ADGRG6,ADIPOQ,ADORA2A,ADRA2B,ADRA2C,ADRB2,AGPAT1,AIF1,AKR1B1,AKR1B10,ALDH2,ANG,ANXA1,APOBEC3A,APOE,AQP9,ARAP2,ARG1,ARHGAP32,ARHGAP33,ARL4C,ARRB1,ARRDC2,ASIC1,ATP1B1,ATP2B2,ATP6V1B2,BACH2,BCAS4,BIRC5,BLNK,BMP5,BPI,BTC,BTN2A1,C1QA,C3,C3AR1,C5,CA2,CASP4,CCL18,CCL23,CCL3,CCL3L1,CCNB1,CD14,CD163,CD180,CD24,CD244,CD276,CD300C,CD36,CD40,CD70,CD80,CD83,CD8…	421
Connective Tissue Disorders,Inflammatory Disease,Inflammatory Response,Organismal Injury and Abnormalities,Skeletal and Muscular Disorders	Knee osteoarthritis	1.3e-05	0.00069			ADRA1B,ADRA2B,ADRA2C,ADRB1,ADRB2,ASIC1,CACNA2D1,CXCL8,FOXO3,GDF5,HYAL1,HYAL4,IL6,MMP9,NGF,OPRK1,OPRL1,PTGS1,SCN1B,SCN4A,SCN5A,SCN9A,SLC6A4,TUBA1C,TUBA4A,TUBA8,TUBB2A,TUBB3,TUBB4A	29
Dermatological Diseases and Conditions,Developmental Disorder,Hereditary Disorder,Metabolic Disease,Organismal Injury and Abnormalities	Hutchinson-Gilford progeria syndrome	1.37e-05	0.000725			ANKRD34A,BANF1,BCL11B,CA12,CDC42EP3,COCH,ENPP1,FOXE1,FOXO3,FYCO1,GATA6,GPER1,HAPLN1,HAS2,HMOX1,HOXA9,HS3ST3A1,ITGA2,KIAA1549,LRP8,MMP14,MSC,MYBL1,NCAM1,NKX3-1,NTN4,PLA2G4A,PTGER2,PTGER4,PTGS1,PTX3,RUNX2,RUNX3,SDC1,SOX4,STC1,TCF7,TCF7L1,TFAP2C,TFPI2,TNC,TOX,TRIM22	43
Dermatological Diseases and Conditions,Hereditary Disorder,Organismal Injury and Abnormalities	Focal or diffuse nonepidermolytic palmoplantar keratoderma	1.44e-05	0.000754			AQP5,DSG1,KRT1,KRT16,KRT6C,KRT9,SERPINB7,SLURP1,TRPV3	9
Cancer,Neurological Disease,Organismal Injury and Abnormalities	Oligodendroglioma	1.54e-05	0.000806			ABCA2,ABCC3,ACACB,ACHE,ACOX3,ACSL1,ACTR3B,ADAM22,ADAM32,ADAMTSL4,ADAMTSL5,ADGRA3,ADGRB1,ADGRG6,ADORA2A,ADRA2B,AFAP1,AFF2,AGAP2,AGBL5,AHNAK,AHNAK2,AMOTL1,AMPD3,ANK1,ANK3,ANKHD1/ANKHD1-EIF4EBP3,ANKLE1,ANKRD13B,ANKRD34A,ANKRD35,ANO7,ANO8,AOC1,ARAP3,ARHGAP33,ARHGAP39,ARHGEF2,ARHGEF4,ARMC9,ARRB1,ARSH,ARSJ,ARVCF,ASB2,ASTL,ATP10B,ATP1B1,ATP2A1,ATP6V0E2,AXL,AZIN2,B3GNTL1,B4GALNT1,BAIAP2,BBOX1,BCAR1,BLM,B…	552
Dermatological Diseases and Conditions,Hereditary Disorder,Organismal Injury and Abnormalities	Autosomal dominant palmoplantar keratoderma	1.59e-05	0.000829			AQP5,DSG1,DSP,ENPP1,GJA1,GJB2,KRT1,KRT16,KRT6C,KRT9,LORICRIN,TRPV3	12
Cardiovascular Disease,Organismal Injury and Abnormalities	Peripheral vascular disease	1.6e-05	0.00083			ACHE,ADA,ADAP2,ADGRE5,ADIPOQ,ADRA1B,ADRA2B,ADRA2C,ADRB1,ADRB2,AKT3,APOE,ARID5A,ARL4C,BEX4,C3AR1,C5AR1,CA12,CA2,CACNA2D1,CACNB1,CCL18,CD163,CD36,CD53,CD83,CDH2,CHRNA5,CLEC4A,COLGALT1,CST3,CTSB,CTSS,CYP2C19,DAB2,DLG2,EGR2,FABP3,FAHD2A,FCGR1A,FCGR2A,FCGR3A/FCGR3B,FERMT2,FPR1,FTH1,FYB1,GAA,GABRA3,GABRA4,GABRP,GABRQ,GABRR2,GPRC5A,GRIN2A,GRIN2C,GULP1,HCAR2,HCK,HDAC9,HIBCH,HMGCR,HSD17B11,IFI30,IL15,IL1R…	155
Cardiovascular Disease,Organismal Injury and Abnormalities	Peripheral arterial disease	1.62e-05	0.00084			ADAP2,ADGRE5,ADRB1,APOE,ARID5A,ARL4C,BEX4,C3AR1,C5AR1,CCL18,CD163,CD36,CD53,CD83,CLEC4A,CTSB,CTSS,DAB2,EGR2,FAHD2A,FCGR1A,FCGR2A,FCGR3A/FCGR3B,FERMT2,FPR1,FTH1,FYB1,GPRC5A,GULP1,HCAR2,HCK,HIBCH,HMGCR,HSD17B11,IFI30,IL1RL1,ITGA4,KLF4,LAIR1,LAPTM5,LILRB2,LMCD1,LPAR1,MAFB,MBNL2,MSR1,MTHFR,NEDD9,NNMT,P2RY1,PAK3,PART1,PDE4DIP,PLA2G4A,PLAUR,PPARD,PTGER2,PTGER3,PTGER4,PTGIR,PTGS1,RUNX1,SLC19A2,SLC25A32,…	84
Cell Cycle,Cellular Assembly and Organization,Cellular Function and Maintenance,DNA Replication, Recombination, and Repair	Organization of chromosomes	1.74e-05	0.000894			BRCA1,CDCA8,CDT1,CENPH,CENPT,CENPV,CENPW,GEM,H1-5,H3C12,H3C13,H3C14,H3C2,H3C3,H3C7,H3C8,HMGA2,KIF4A,L3MBTL1,NDC80,PADI1,PADI2,PADI4	23
Cancer,Endocrine System Disorders,Organismal Injury and Abnormalities,Reproductive System Disease	Mixed ovarian carcinoma	1.79e-05	0.00092			ABCA12,ABCB9,ABCC3,ACADS,ACE2,ADAM19,ADAMTS20,ADCY10,ADORA1,AGAP2,AIF1,AKR1B1,AKTIP,ALDH1L1,ALOXE3,AMOTL1,AMPD2,ANKRD24,ANKRD31,ANLN,AP1B1,ARHGAP32,ARHGAP39,ARHGAP44,ARHGEF33,ARHGEF40,ASB4,ASPM,ATAD2,ATP10D,ATP11B,ATP6V1B2,AURKB,BDH1,BICD2,BRCA1,BRCA2,BTBD11,C5,CACNA2D1,CAMTA1,CASTOR1,CCDC78,CCDC88A,CDH2,CDK19,CEACAM7,CEP126,CEP128,CEP290,CEP85,CERCAM,CERS3,CES2,CHCHD6,CHL1,CIP2A,CLDN8,CLUAP1,CMY…	328
Gastrointestinal Disease,Inflammatory Response	Inflammation of gastrointestinal tract	1.85e-05	0.000941			ADORA1,ADORA2A,ADORA2B,ANO1,ANXA1,APOBEC3A,ARHGAP33,ATP1B1,BCL2A1,BCL2L12,CA2,CARD11,CCL18,CCL26,CD40,CD80,CD86,CDA,CDC42EP3,CDH1,CDH26,CEP41,CHRNA5,CKMT1A/CKMT1B,CLEC7A,CPA3,CRISP3,CSF3R,CXCL2,CXCL3,CXCL8,ECM1,ENDOU,EPB41L3,EPPK1,FCER1A,FGF2,FGFR3,FLG,FN1,FOXO3,GABRA3,GABRA4,GABRP,GABRQ,GABRR2,GIPR,GRIN2A,GRIN2C,GUCY2C,HDC,HPGD,HRH2,HSD11B1,ICAM1,IL2RA,IL37,IL6,ITGA4,ITGB3,KAZN,KCNMA1,KDM5C,KLF3…	112
Cancer,Organismal Injury and Abnormalities,Renal and Urological Disease	Papillary renal cell carcinoma	1.85e-05	0.000941			ACP6,ANKRD20A8P,APOD,ASNS,AXL,BLM,BUB1B,CCNO,CD70,CDC6,CENPF,CHRNA5,CLSPN,CNGB1,CPQ,CRTC1,CTSS,DPP7,E2F7,ERBB2,EXO1,FABP4,FBXW7,FGFR3,FOXO3,GPX1,IGF2BP3,KIF14,KRT8,KRT80,LRP2,LYNX1,MAPK7,MAST4,MERTK,MET,MKI67,MMP9,MSH2,MTA1,MUC4,MYO15A,NBPF10 (includes others),NCAM1,NDN,NOTCH2,NUDT10,PABPC1L,PIK3C2B,PKMYT1,PNKD,POLQ,PRAG1,RAD54L,RDM1,RET,RNFT2,ROS1,RPTN,RUNX2,SFRP1,SHISA3,SLC8A1,SLC9A3R1,SRCIN1,S…	76
Cancer,Organismal Injury and Abnormalities	Mixed cell carcinoma	1.94e-05	0.000981			ABCA12,ABCB9,ABCC3,ACADS,ACE2,ADAM19,ADAMTS20,ADCY10,ADGRB1,ADORA1,AGAP2,AIF1,AKR1B1,AKTIP,ALDH1L1,ALOXE3,AMOTL1,AMPD2,ANKRD24,ANKRD31,ANLN,AP1B1,ARHGAP32,ARHGAP39,ARHGAP44,ARHGEF33,ARHGEF40,ASB4,ASPM,ATAD2,ATP10D,ATP11B,ATP6V1B2,AURKB,AXIN2,BDH1,BICD2,BRCA1,BRCA2,BTBD11,C5,CACNA2D1,CAMTA1,CASTOR1,CCDC78,CCDC88A,CDH1,CDH2,CDK19,CEACAM7,CEP126,CEP128,CEP290,CEP85,CERCAM,CERS3,CES2,CHCHD6,CHL1,CIP2…	342
Molecular Transport	Transmembrane transport of cation	1.96e-05	0.000987			ASIC1,ATP1B1,ATP6V0A4,ATP6V0E2,CACNA1G,CACNA2D4,HCN2,HVCN1,KCNB1,KCNC3,KCNE1,KCNG1,KCNG3,KCNK1,KCNQ5,LRRC55,NNT,NOX5,P2RX4,P2RX7,PKD2,SCN1B,SCN3B,SCN4A,SCN5A,SCN9A,SLC24A3,SLC39A14,SLC39A6,SLC39A8,SLC41A1,SLC46A1,SLC4A8,SLC8A1,TRPA1,TRPC1,TRPC3,TRPM1,TRPM2,TRPM4,TRPM6,TRPM8,TRPV3,UCP2,UCP3	45
Hematological Disease,Immunological Disease,Organismal Injury and Abnormalities	Histiocytosis	2.33e-05	0.00117			APOE,BLNK,C3,C5,CD1D,CXCL2,CXCL3,ERBB3,FCGR1A,FCGR1B,FCGR2A,FCGR3A/FCGR3B,FGF2,FGR,HDAC9,IL15,IL1RN,IL2RA,IL6,IL7R,LIFR,MMP12,MMP9,NFKB2,PPAT,PTGS1,PTPN6,RRM2,SERPINB2,SLC29A3,SRMS,STX11,TLR4,TNFRSF10C,TNFSF12,TOP2A,TREM1,TUBA1C,TUBA4A,TUBA8,TUBB2A,TUBB3,TUBB4A,UNC13D	44
Cancer,Organismal Injury and Abnormalities	Adenosquamous carcinoma	2.34e-05	0.00117			ABCA12,ABCB9,ABCC3,ACADS,ACE2,ADAM19,ADAMTS20,ADCY10,ADORA1,AGAP2,AIF1,AKR1B1,AKTIP,ALDH1L1,ALOXE3,AMOTL1,AMPD2,ANKRD24,ANKRD31,ANLN,AP1B1,ARHGAP32,ARHGAP39,ARHGAP44,ARHGEF33,ARHGEF40,ASB4,ASPM,ATAD2,ATP10D,ATP11B,ATP6V1B2,AURKB,BDH1,BICD2,BRCA1,BTBD11,C5,CACNA2D1,CAMTA1,CASTOR1,CCDC78,CCDC88A,CDH2,CDK19,CEACAM7,CEP126,CEP128,CEP290,CEP85,CERCAM,CERS3,CES2,CHCHD6,CHL1,CIP2A,CLDN8,CLUAP1,CMYA5,CNT…	329
Cancer,Endocrine System Disorders,Organismal Injury and Abnormalities,Reproductive System Disease	Ovarian endometrioid carcinoma	2.37e-05	0.00118			ABCA12,ABCB9,ABCC3,ACADS,ACE2,ADAM19,ADAMTS20,ADCY10,ADORA1,AGAP2,AIF1,AKR1B1,AKTIP,ALDH1L1,ALOXE3,AMOTL1,AMPD2,ANKRD24,ANKRD31,ANLN,AP1B1,ARHGAP32,ARHGAP39,ARHGAP44,ARHGEF33,ARHGEF40,ASB4,ASPM,ATAD2,ATP10D,ATP11B,ATP6V1B2,AURKB,BDH1,BICD2,BRCA1,BRIP1,BTBD11,C5,CACNA2D1,CAMTA1,CASTOR1,CCDC78,CCDC88A,CDH2,CDK19,CEACAM7,CEP126,CEP128,CEP290,CEP85,CERCAM,CERS3,CES2,CHCHD6,CHL1,CIP2A,CLDN3,CLDN8,CLUA…	333
Gastrointestinal Disease,Hematological Disease,Immunological Disease,Inflammatory Disease,Inflammatory Response,Organismal Injury and Abnormalities	Eosinophilia of esophagus	2.5e-05	0.00124			ANO1,APOBEC3A,BCL2A1,CA2,CCL18,CCL26,CDA,CDH26,CLEC7A,CPA3,CRISP3,CXCL2,ENDOU,EPB41L3,EPPK1,FCER1A,FLG,HDC,IL2RA,KCNMA1,KRT16,LY75,MMP12,PHLDB2,PMCH,SFTA2,SPP1,TNFAIP6,TPSAB1/TPSB2	29
Cancer,Endocrine System Disorders,Organismal Injury and Abnormalities,Reproductive System Disease	Advanced ovarian tumor	2.54e-05	0.00126			ARL4C,AXL,CALB2,CD24,CMTM8,CTNNAL1,DAB2,DIRAS3,DTNA,EPHB6,FGFR3,GATA6,HPS3,HSD11B1,IGFBP4,KCNK6,KLK10,KLK11,KLK6,LPAR5,LRIG1,LRP2,LRP8,LRRN4,MET,MTFR2,MUC16,MYRF,OCLN,PAPSS2,PARP1,PWWP3B,RNF144B,RRM2,SBSPON,SLC12A7,SMC4,SORT1,SPP1,TFPI2,TMEM176B,TOP2A,TRO,TUBA1C,TUBA4A,TUBA8,TUBB2A,TUBB3,TUBB4A,WFDC2,ZFPM2,ZNF738	52
Cancer,Organismal Injury and Abnormalities	Advanced stage carcinoma	2.56e-05	0.00126			ABCC3,ARL4C,AXL,BRCA1,CALB2,CCN1,CD24,CDK4,CDKN3,CEACAM5,CIP2A,CLCN3,CMTM8,CSF3R,CTNNAL1,DAB2,DIRAS3,DLL3,DNAJB6,DTNA,EPB41L4B,EPCAM,EPHB6,ERBB2,ERBB3,FADD,FDFT1,FER,FES,FGFR3,FGR,FN1,FTL,GATA6,GNRHR,GRIN2A,HELB,HPS3,HSD11B1,IFI30,IFNAR2,IGFBP4,IL2RA,KCNK6,KCNMA1,KLF8,KLK10,KLK11,KLK6,LIMD2,LPAR5,LRIG1,LRP2,LRP8,LRRN4,LTK,MAFB,MAP4,MERTK,MET,MGAT4C,MMP14,MMP9,MTFR2,MUC16,MYRF,NECTIN4,NEK11,NES,NR…	116
Inflammatory Disease,Inflammatory Response,Organismal Injury and Abnormalities,Respiratory Disease	Inflammation of airway	2.59e-05	0.00128			ABAT,ADORA1,ADORA2A,ADORA2B,ADRA1B,ADRA2B,ADRA2C,ADRB1,ADRB2,ANO1,ANXA1,ARG1,ARHGAP33,C3,C3AR1,C5,CACNA2D1,CCDC103,CCDC40,CCNO,CDKN1A,CEBPA,CEP41,CLCN3,COCH,CTNNA3,CXCL8,DNAAF11,DNAH1,DNAH5,DNAL1,DRC1,DUSP1,FCER1A,FCGR1A,FCGR1B,FCGR2A,FCGR3A/FCGR3B,FGFR3,FN1,FOXO3,FRMD4B,GATA3,GRIN2A,GRIN2C,GSDMA,HAVCR2,HMGCR,HMOX1,HNMT,HRH2,HRH3,HYDIN,ICAM1,IGFL1,IL17RC,IL1RL1,IL2RA,IL6,IRAK3,ITGA4,KAZN,KCNMA1,L…	109
Developmental Disorder	Syndromic ciliopathy	2.6e-05	0.00128			AKT3,ARL6,BBS1,BBS12,BBS5,CCDC103,CCDC28B,CCDC40,CCNO,CDCA7L,CENPF,CEP290,CFAP300,CFAP410,CLUAP1,CRB1,DNAAF11,DNAAF4,DNAH1,DNAH5,DNAL1,DRC1,GAA,GAS2L2,GLI1,GLIS2,HYDIN,IFT172,IFT27,LCA5,NPHP1,ODAD1,ODAD2,ODAD3,ODAD4,PDE6B,PRKAR1B,RAG1,RDH12,RIMS1,RPE65,RPGRIP1L,RSPH1,SDCCAG8,SLC38A8,SPEF2,SRGAP1,TMEM67,TRIM32,TTC14,TTC21B,WDR19,ZMYND10	53
Cancer,Organismal Injury and Abnormalities	Invasive cancer	2.66e-05	0.0013			ADAM28,ADAMTS20,ADAMTS3,ADAMTS6,ANXA1,APOD,ARRB1,ATAD2,ATP8B3,AXIN2,BIRC5,BIRC7,BLM,BRCA1,BRCA2,BUB1B,CALM1 (includes others),CCN1,CCND3,CD83,CDC42EP3,CDC6,CDC7,CDH1,CDK4,CDKN1A,CENPF,CLSPN,COCH,CSF3R,CTU2,CXCL14,CXCL2,CXCL8,CYP7B1,DACT1,DIXDC1,DNAH14,DNAH7,DNAJB6,E2F7,EPCAM,ERBB2,EXO1,FABP4,FAP,FERMT2,FGF2,FGFR3,FILIP1,FN1,FOXC2,G0S2,GNRHR,GPR19,HELB,HELLS,HOTAIR,IL20RA,IL6,INHBA,ITPR2,JMY,KIF14…	152
Developmental Disorder	Heterotaxy or ciliopathy	2.79e-05	0.00136			ACVR2B,AKT3,ARL6,BBS1,BBS12,BBS5,CCDC103,CCDC28B,CCDC40,CCNO,CDCA7L,CENPF,CEP290,CFAP300,CFAP410,CLUAP1,CRB1,DNAAF11,DNAAF4,DNAH1,DNAH5,DNAL1,DRC1,DYNC2H1,GAA,GAS2L2,GLI1,GLIS2,HYDIN,IFT140,IFT172,IFT27,IFT81,LCA5,NPHP1,ODAD1,ODAD2,ODAD3,ODAD4,PDE6B,PRKAR1B,RAG1,RDH12,RIMS1,RPE65,RPGRIP1L,RSPH1,SDCCAG8,SLC38A8,SPEF2,SRGAP1,TMEM231,TMEM67,TRIM32,TTC14,TTC21B,WDR19,ZMYND10	58
Cancer,Neurological Disease,Organismal Injury and Abnormalities	Grade 3 malignant glioma	3.05e-05	0.00147			ABCA2,ABCC3,ACACB,ACHE,ACOX3,ACSL1,ACTR3B,ADAM22,ADAM32,ADAMTSL4,ADAMTSL5,ADGRA3,ADGRB1,ADGRG6,ADORA2A,ADRA2B,AFAP1,AFF2,AGAP2,AGBL5,AHNAK,AHNAK2,AMOTL1,AMPD3,ANK1,ANK3,ANKHD1/ANKHD1-EIF4EBP3,ANKLE1,ANKRD13B,ANKRD35,ANO7,ANO8,AOC1,ARAP3,ARHGAP39,ARHGEF2,ARHGEF4,ARMC9,ARRB1,ARSH,ARSJ,ARVCF,ASTL,ATP10B,ATP2A1,ATP6V0E2,AXL,B3GNTL1,B4GALNT1,BAIAP2,BBOX1,BCAR1,BLM,BRCA1,BRIP1,BSN,BSPRY,BUB1B,C1QL4,CAC…	537
Cancer,Organismal Injury and Abnormalities,Reproductive System Disease	Stage II-III breast cancer	3.1e-05	0.00149			AIDA,APOBEC3G,CBX3,CDK4,DNAJB6,EPS8,ERBB2,ETNK2,FDFT1,FN1,GIPC1,GJB2,GNRHR,HELB,HMOX1,HPN,KRT14,KRT17,KRT5,KRT8,LAMA1,LAMA3,LAMB3,LAMC2,MMP12,PTGS1,RRM2,S100A14,SDC1,SERPINB5,SLC9A3R1,SQLE,TOP2A,TSPAN15,TUBA1C,TUBA4A,TUBA8,TUBB2A,TUBB3,TUBB4A,TYMS	41
Cancer,Endocrine System Disorders,Organismal Injury and Abnormalities,Reproductive System Disease	Adenosquamous ovarian carcinoma	3.11e-05	0.00149			ABCA12,ABCB9,ABCC3,ACADS,ACE2,ADAM19,ADAMTS20,ADCY10,ADORA1,AGAP2,AIF1,AKR1B1,AKTIP,ALDH1L1,ALOXE3,AMOTL1,AMPD2,ANKRD24,ANKRD31,ANLN,AP1B1,ARHGAP32,ARHGAP39,ARHGAP44,ARHGEF33,ARHGEF40,ASB4,ASPM,ATAD2,ATP10D,ATP11B,ATP6V1B2,AURKB,BDH1,BICD2,BRCA1,BTBD11,C5,CACNA2D1,CAMTA1,CASTOR1,CCDC78,CCDC88A,CDH2,CDK19,CEACAM7,CEP126,CEP128,CEP290,CEP85,CERCAM,CERS3,CES2,CHCHD6,CHL1,CIP2A,CLDN8,CLUAP1,CMYA5,CNT…	318
Cancer,Hematological Disease,Immunological Disease,Organismal Injury and Abnormalities	Neoplasia of leukocytes	3.11e-05	0.00149			ABAT,ABCC3,ABHD5,ABLIM1,ACD,ACHE,ACOT11,ACP6,ADA,ADAM19,ADAM22,ADAM28,ADAM32,ADAMTS16,ADD3,ADGRB1,ADGRF4,ADGRL2,ADIPOQ,ADORA1,ADORA2A,ADRA1B,ADRB1,ADRB2,AGAP6 (includes others),AHNAK,AHNAK2,AKT3,ALDH1A1,ALOX12B,AMOTL1,ANK1,ANK3,ANKFN1,ANKRD36,ANKRD40,ANO1,ANO5,ANTXR2,ANXA1,ANXA6,APOBEC3A,APOBEC3B,APOE,ARHGAP33,ARHGEF10L,ARMC9,ASB10,ASIC3,ASPHD2,ATP1B1,ATP2B2,ATP6V1B2,ATP7A,AUNIP,AURKA,AURKB,AXL,B…	755
Organismal Injury and Abnormalities	Intermittent claudication	3.21e-05	0.00154			ADORA1,ADORA2A,HCAR2,HMGCR,ICAM1,IL6,MMP9,NNMT,PDE11A,PDE4A,PDE4B,PDE4C,PDE4D,PDE7A,TIMP1	15
Cell Signaling,Cell-To-Cell Signaling and Interaction	Cytokine and chemokine mediated signaling pathway	3.5e-05	0.00166			ANXA1,BIRC5,CCL3,CCL3L1,CCND1,CD36,CD80,CD86,CDKN1A,CRLF1,CSF1,CSF2,CSF3,CSF3R,CTF1,CX3CL1,CXCL2,CXCL8,DUOX1,EREG,FER,FGF2,FN1,FOXO3,FPR1,GAB2,GATA3,HCK,HMOX1,ICAM1,IFNL1,IL11,IL11RA,IL12A,IL13RA1,IL18,IL1F10,IL1RL2,IL1RN,IL20RA,IL20RB,IL22RA1,IL2RA,IL32,IL36A,IL36B,IL36G,IL36RN,IL6,INPPL1,ITGAX,ITGB2,LIF,LIFR,MMP9,NDN,OSM,OSMR,PALM3,PIM1,POMC,PTPN6,PTPRZ1,RAPGEF1,RORA,SAA1,SDC1,SOCS1,STX1A,TEC,T…	74
Cancer,Endocrine System Disorders,Organismal Injury and Abnormalities,Reproductive System Disease	Advanced ovarian carcinoma	3.68e-05	0.00173			ARL4C,CALB2,CD24,CMTM8,CTNNAL1,DAB2,DIRAS3,DTNA,EPHB6,FGFR3,GATA6,HPS3,HSD11B1,IGFBP4,KCNK6,KLK10,KLK11,KLK6,LPAR5,LRIG1,LRP2,LRP8,LRRN4,MET,MTFR2,MUC16,MYRF,OCLN,PAPSS2,PARP1,PWWP3B,RNF144B,RRM2,SBSPON,SLC12A7,SMC4,SORT1,SPP1,TFPI2,TMEM176B,TOP2A,TRO,TUBA1C,TUBA4A,TUBA8,TUBB2A,TUBB3,TUBB4A,WFDC2,ZFPM2,ZNF738	51
Cell Cycle	Arrest in mitosis of cervical cancer cell lines	3.77e-05	0.00176			ADGRL2,ARSB,BIRC5,BUB1,CCNB1,CCNB2,CENPE,CENPI,FBXO5,KIF11,KIF1C,KIF4A,MAD2L1,MAP3K12,MAPK14,NDC80,NEK6,NUF2,PLK1,PRTFDC1,RMI2,SHROOM2,SPAG5,SPC25,TPX2,UBE2S	26
Dermatological Diseases and Conditions,Developmental Disorder,Organismal Injury and Abnormalities	Congenital anomaly of skin	3.89e-05	0.00182			ABCA12,ABHD5,ACD,ADRB1,ADRB2,AKT3,ALOX12B,ALOXE3,AP1B1,ATP7A,B3GALT6,BEX2,CASP14,CCND1,CD38,CDSN,CERS3,CHST14,CSTA,CTSB,CYP4F22,DCUN1D2,DDIT3,DSP,EFEMP2,ELOVL4,EXPH5,FLG2,FREM2,GJA1,GJB2,HMOX1,HPGD,HRNR,ITGA3,KLHL24,KRT14,KRT5,LAMA3,LAMB3,LAMC2,LIPN,MECOM,MSH2,NEK11,NIPAL4,PARP1,PLOD1,PNPLA1,PRIM2,PRKCA,PYCR1,RECQL4,RRM2,SASH1,SDR9C7,SERPINB8,SLC27A4,ST14,SULT2B1,TERC,TGM1,TGM5,TNFRSF6B,TRPM4,TRP…	66
Cancer,Organismal Injury and Abnormalities,Reproductive System Disease	Stage I-III mammary tumor	3.9e-05	0.00182			AIDA,APOBEC3G,CBX3,CDK4,DNAJB6,EPS8,ERBB2,ETNK2,FDFT1,FN1,GIPC1,GJB2,GNRHR,HELB,HMOX1,HPN,KRT14,KRT17,KRT5,KRT8,LAMA1,LAMA3,LAMB3,LAMC2,MMP12,PTGS1,RRM2,S100A14,SDC1,SERPINB5,SLC9A3R1,SQLE,TOP2A,TSPAN15,TUBA1C,TUBA4A,TUBA8,TUBB2A,TUBB3,TUBB4A,TYMS	41
Cancer,Organismal Injury and Abnormalities,Reproductive System Disease	Stage III breast cancer	4.07e-05	0.00189			AIDA,APOBEC3G,CBX3,DNAJB6,EPS8,ERBB2,ETNK2,FDFT1,FN1,GIPC1,GJB2,GNRHR,HELB,HMOX1,HPN,KRT14,KRT17,KRT5,KRT8,LAMA1,LAMA3,LAMB3,LAMC2,MMP12,S100A14,SDC1,SERPINB5,SLC9A3R1,SQLE,TOP2A,TSPAN15,TUBA1C,TUBA4A,TUBA8,TUBB2A,TUBB3,TUBB4A,TYMS	38
Cardiovascular Disease,Organismal Injury and Abnormalities	Disorder of coronary artery	4.62e-05	0.0021			AADAT,ACAA1,ADA,ADIPOQ,ADORA1,ADORA2A,ADORA2B,ADRA2B,ADRA2C,ADRB1,ADRB2,ANKRD29,APOE,ASIC1,ASIC3,CA12,CA2,CACNA2D1,CACNB1,CAMTA1,CD14,CD163,CD36,CERS6,CPEB3,CTNNA3,CYP2C19,CYP2C9,DISP1,DOCK9,ENPP1,FAM107B,FGF5,FN1,FRMD4A,GAA,GABRA3,GABRA4,GABRP,GABRQ,GABRR2,GFOD1,HCAR2,HMGCR,HRH2,ICAM1,IL6,ITGB2,ITGB3,JUP,KALRN,KCNA7,KCNE1,LDLR,LRIG1,LRP6,LRP8,LRRC20,MECOM,MGAM,MTARC1,MYO3B,NNMT,NPFFR2,OGDH,OPRK1…	109
Gastrointestinal Disease,Organismal Injury and Abnormalities	Benign oral disorder	4.73e-05	0.00213			ADRA2B,ADRA2C,ALX1,ANXA1,ARHGAP29,ARL5B,ATP1B1,ATP6V1B2,BARX2,BCL11B,C3,C5,CCL18,CCL3,CCL3L1,CCL4L1/CCL4L2,CCND1,CCND2,CD83,CDH1,CDH11,CDKN1A,CDSN,CEL,CELSR2,CKAP2L,CNNM4,COCH,CRNN,CSF3R,CTNND1,CXCL8,CYP4B1,DCUN1D3,DISP1,DLX3,E2F1,EDAR,EGR2,EPHA4,ERC1,ERF,ESRP2,ETNK2,ETV5,EVC,EVC2,EXOSC2,FCER1A,FCGR1A,FCGR1B,FCGR2A,FCGR3A/FCGR3B,FDFT1,FGFBP2,FOXE1,FRMD4A,FST,FTH1,G0S2,GABRA3,GABRA4,GABRP,GABRQ,GA…	145
Developmental Disorder,Hereditary Disorder,Organismal Injury and Abnormalities	Autosomal dominant ectodermal dysplasia	4.76e-05	0.00213			DLX3,EDAR,GJA1,GJB6,KRT16,KRT17,KRT6A,KRT6B,TRPS1	9
Hereditary Disorder,Neurological Disease,Organismal Injury and Abnormalities,Psychological Disorders	Unverricht-Lundborg syndrome	4.76e-05	0.00213			C3,C5,CSTB,CTSB,FCGR1A,FCGR1B,FCGR2A,FCGR3A/FCGR3B,SV2A	9
Neurological Disease,Organismal Injury and Abnormalities,Psychological Disorders	Daytime sleepiness	4.76e-05	0.00213			ADORA1,ADORA2A,ADORA2B,HRH3,PDE4A,PDE4B,PDE4C,PDE4D,SLC52A2	9
Hematological Disease,Immunological Disease,Inflammatory Disease	Eosinophilic inflammation	4.82e-05	0.00216			ADRB1,ADRB2,ANO1,ANXA1,APOBEC3A,BCL2A1,CA2,CCL18,CCL26,CDA,CDH26,CLEC7A,CPA3,CRISP3,CXCL2,ENDOU,EPB41L3,EPPK1,FCER1A,FLG,GATA3,HDC,IL2RA,KCNMA1,KRT16,LY75,MMP12,PHLDB2,PMCH,PPAT,SFTA2,SPP1,TNFAIP6,TPSAB1/TPSB2	34
Cell Cycle	Delay in cell cycle progression	5.25e-05	0.00234			AURKA,BIRC5,CDC7,CDK1,CDKN1A,CSTB,DBF4B,KRT14,LIG1,MGLL,PTPRO,RASSF5,SLC20A1,VASH2	14
Cell Cycle,Cellular Movement	Cytokinesis of bone cancer cell lines	5.29e-05	0.00235			BIRC5,CDH1,CDKN1A,ECT2,LZTS2,NEK2	6
Inflammatory Disease,Inflammatory Response,Organismal Injury and Abnormalities,Respiratory Disease	Chronic sinusitis	5.47e-05	0.00242			ADRA1B,ADRA2B,ADRA2C,ADRB1,ADRB2,CCDC103,CCDC40,CCNO,DNAAF11,DNAH1,DNAH5,DNAL1,DRC1,HYDIN,MS4A2,ODAD1,ODAD2,ODAD3,RSPH1,SCN5A,SLC6A4,TOP2A,ZMYND10	23
Dermatological Diseases and Conditions,Inflammatory Disease,Inflammatory Response,Organismal Injury and Abnormalities	Erythroderma	5.54e-05	0.00245			ANXA1,C3AR1,DSC1,DSC3,DSG1,DSG3,DSP,IVL,LORICRIN,SPINK5,TYMS	11
Cancer,Neurological Disease,Organismal Injury and Abnormalities	Grade 2-3 glioma	5.89e-05	0.0026			ABCA2,ABCC3,ACACB,ACHE,ACOX3,ACSL1,ACTR3B,ADAM22,ADAM32,ADAMTSL4,ADAMTSL5,ADGRA3,ADGRB1,ADGRG6,ADORA2A,ADRA2B,AFAP1,AFF2,AGAP2,AGBL5,AHNAK,AHNAK2,AMOTL1,AMPD3,ANK1,ANK3,ANKHD1/ANKHD1-EIF4EBP3,ANKLE1,ANKRD13B,ANKRD35,ANO7,ANO8,AOC1,ARAP3,ARHGAP39,ARHGEF2,ARHGEF4,ARMC9,ARRB1,ARSH,ARSJ,ARVCF,ASTL,ATP10B,ATP2A1,ATP6V0E2,AXL,B3GNTL1,B4GALNT1,BAIAP2,BBOX1,BCAR1,BLM,BRCA1,BRIP1,BSN,BSPRY,BUB1B,C1QL4,CAC…	546
Cancer,Organismal Injury and Abnormalities	Invasive carcinoma	5.93e-05	0.00261			ADAM28,ADAMTS20,ADAMTS3,ADAMTS6,ANXA1,APOD,ARRB1,ATAD2,BIRC5,BLM,BRCA1,BRCA2,BUB1B,CALM1 (includes others),CCN1,CCND3,CDC42EP3,CDC6,CDC7,CDH1,CDK4,CDKN1A,CENPF,CLSPN,COCH,CSF3R,CTU2,CXCL14,CXCL2,CXCL8,DACT1,DIXDC1,DNAH14,DNAH7,DNAJB6,E2F7,ERBB2,EXO1,FABP4,FAP,FERMT2,FGFR3,FN1,FOXC2,G0S2,GNRHR,GPR19,HELB,HELLS,HOTAIR,IL6,INHBA,JMY,KIF14,KIF18A,KIF23,LGALS1,LMO7,LY6E,LYNX1,MAPK13,MBOAT4,MCM2,MET,MG…	130
Organismal Injury and Abnormalities	Benign lesion	5.96e-05	0.00261			ABAT,ABI2,ACHE,ACSL1,ADAM12,ADGRE5,ADRA1B,ADRB1,ADRB2,AGRN,AIP,ALCAM,ALDH1A1,ALDH1B1,ANTXR2,ANXA1,APOE,ASAP3,ASB2,ATP6V1B2,AURKA,AURKB,AXIN2,AXL,BACE2,BDH1,BEST4,BID,BLM,BMP5,BOK,BRCA1,BRCA2,BRIP1,C2CD4A,CA12,CA2,CCL3,CCN1,CCNB1,CCND1,CCND2,CCND3,CD24,CDC42EP3,CDC7,CDH1,CDH2,CDH26,CDK1,CDK4,CDKN2C,CDSN,CEACAM6,CEACAM7,CEBPA,CES2,CHP2,CIDEA,CIT,CLEC16A,CLMN,CMA1,CNNM4,COL19A1,COL22A1,COL24A1,COL9A…	291
Dermatological Diseases and Conditions,Hereditary Disorder,Inflammatory Disease,Inflammatory Response,Organismal Injury and Abnormalities	Netherton syndrome	6.12e-05	0.00267			DSC1,DSC3,DSG1,DSG3,DSP,IVL,LORICRIN,SPINK5	8
Inflammatory Response,Respiratory Disease	Inflammation of respiratory system component	6.3e-05	0.00274			ABAT,ADORA1,ADORA2A,ADORA2B,ADRA1B,ADRA2B,ADRA2C,ADRB1,ADRB2,ANO1,ANXA1,ARG1,ARHGAP33,ASB2,ATP1B1,C3,C3AR1,C5,CACNA2D1,CCDC103,CCDC40,CCNO,CD180,CD70,CDH11,CDKN1A,CEBPA,CEP41,CHRNA5,CLCN3,COCH,CTNNA3,CXCL8,DNAAF11,DNAH1,DNAH5,DNAL1,DRC1,DUSP1,FCER1A,FCGR1A,FCGR1B,FCGR2A,FCGR3A/FCGR3B,FGFR3,FN1,FOXO3,FRMD4B,GABRA3,GABRA4,GABRP,GATA3,GPER1,GRIN2A,GRIN2C,GSDMA,HAVCR2,HMGCR,HMOX1,HNMT,HRH2,HRH3,HYDIN…	126
Developmental Disorder,Organismal Injury and Abnormalities,Skeletal and Muscular Disorders	Congenital anomaly of limb	6.39e-05	0.00277			ADRA1B,ADRA2B,ADRA2C,B3GAT3,BRCA2,CELSR2,CFAP410,CIBAR1,CKAP2L,COL9A2,DACT1,DHODH,DLL3,DLX5,DYNC2H1,EVC,EVC2,FDFT1,FGFR3,FLVCR1,FREM2,FUZ,GDF5,GJA1,GJB2,GLI1,GPC4,GPX4,HAAO,HOXA11,HOXA13,IFT172,IFT52,IFT80,IFT81,INPPL1,KIAA0753,KRT16,KRT17,KRT6A,KRT6B,LOXL3,MECOM,MMP9,MYH3,NECTIN4,NEPRO,NOG,ODAD1,PAM16,PITX1,PTCH1,RIPK4,RUNX2,SLC6A4,SMOC1,SOX4,SOX9,TCF7L2,TRPS1,TTC21B,WDR19,WDR35,ZNF141	64
Cancer,Endocrine System Disorders,Organismal Injury and Abnormalities,Reproductive System Disease	Serous ovarian adenocarcinoma	6.52e-05	0.0028			APOE,ARL4C,AXIN2,BRCA1,BRCA2,CALB2,CD24,CDH1,CDKN1A,CDKN2C,CLDN3,CMTM8,CTNNAL1,DAB2,DIRAS3,DNMT3A,DTNA,EIF4A2,EPCAM,EPHB6,EPPK1,ERBB2,FBXW7,FGFR3,FOXA2,GATA3,GATA6,GLI1,GNA12,HPS3,HSD11B1,IGFBP2,IGFBP4,KCNK6,KDM5C,KLK10,KLK11,KLK5,KLK6,KLK7,LIFR,LPAR5,LRIG1,LRP2,LRP8,LRRN4,MAPK8IP1,MECOM,MET,MTFR2,MUC16,MYRF,NAV3,NFE2L3,OCLN,PAPSS2,PARP1,PDK4,POLQ,PTGER2,PTGS1,PWWP3B,RAET1G,RNF144B,ROS1,RRM2,SBSP…	88
Gastrointestinal Disease,Organismal Injury and Abnormalities	Periodontal disease	6.67e-05	0.00285			ARL5B,ATP6V1B2,CCL3,CCL3L1,CCL4L1/CCL4L2,CCND1,CCND2,CD83,CDKN1A,CRNN,CXCL8,CYP4B1,DCUN1D3,E2F1,EGR2,FCER1A,FGFBP2,FTH1,G0S2,GLA,GPR84,GSTM1,HMGCR,HYAL1,HYAL4,IL1RN,IL32,IL6,IL7R,KRT13,KRT6A,MAPKAPK5-AS1,MMP12,MMP8,OLR1,OSM,PDE4B,PLAC8,PLAUR,PTGS1,RUNX3,SCN1B,SCN5A,SCN9A,SPRR1A,SPRR2A,SPRR2D,SPRR2F,SPRR3,ST6GAL1,SUMF2,TFDP2,XK,ZNF93	54
Cancer,Hematological Disease,Immunological Disease,Organismal Injury and Abnormalities	Tumorigenesis of lymphocytes	6.74e-05	0.00286			ABAT,ABCC3,ABHD5,ABLIM1,ACD,ACP6,ADA,ADAM19,ADAM22,ADAM28,ADAM32,ADAMTS16,ADD3,ADGRB1,ADGRF4,ADGRL2,ADIPOQ,ADORA1,ADORA2A,ADRA1B,ADRB1,ADRB2,AGAP6 (includes others),AHNAK,AHNAK2,AKT3,ALDH1A1,ALOX12B,AMOTL1,ANK1,ANK3,ANKFN1,ANKRD36,ANKRD40,ANO1,ANO5,ANTXR2,ANXA1,ANXA6,APOBEC3A,APOBEC3B,APOE,ARHGAP33,ARHGEF10L,ARMC9,ASB10,ASIC3,ASPHD2,ATP1B1,ATP2B2,ATP6V1B2,ATP7A,AUNIP,AURKA,AURKB,BACH2,BBC3,BBS12,…	718
Cancer,Organismal Injury and Abnormalities	Carcinoma in situ of breast and genitourinary system	7.24e-05	0.00306			ACHE,ADAMTS3,ADORA2B,ANXA1,ARL5B,C3,CCN1,CDH1,CTU2,DACT1,DHRS7,EPCAM,ERBB2,FAM20C,FAP,FERMT2,FGFR3,FOXO3,GIPR,GNRHR,GPRC5C,HMGA2,HS3ST3A1,IL22RA1,KAZN,KRT16,LIX1L,LTB4R2,MREG,MYCL,P2RY6,PDPN,POU3F1,S100A14,SEC14L4,SH3D21,SLC26A10,TFRC,TLX2,TMEM158,TNC,TNFAIP6,TOP2A,TYMS,UPP1,USP6NL	46
Cancer,Neurological Disease,Organismal Injury and Abnormalities	Brain oligodendroglioma	7.49e-05	0.00316			ABCA2,ABCC3,ACACB,ACHE,ACOX3,ACSL1,ACTR3B,ADAM22,ADAM32,ADAMTSL4,ADAMTSL5,ADGRA3,ADGRB1,ADGRG6,ADORA2A,ADRA2B,AFAP1,AFF2,AGAP2,AGBL5,AHNAK,AHNAK2,AMOTL1,AMPD3,ANK1,ANK3,ANKHD1/ANKHD1-EIF4EBP3,ANKLE1,ANKRD13B,ANKRD35,ANO7,ANO8,AOC1,ARAP3,ARHGAP39,ARHGEF2,ARHGEF4,ARMC9,ARRB1,ARSH,ARSJ,ARVCF,ASTL,ATP10B,ATP2A1,ATP6V0E2,AXL,B3GNTL1,B4GALNT1,BAIAP2,BBOX1,BCAR1,BLM,BRCA1,BRIP1,BSN,BSPRY,BUB1B,C1QL4,CAC…	529
Cardiovascular Disease	Vascular lesion	7.75e-05	0.00326			CD36,CDC45,CST3,CTSS,DNA2,FN1,FOXE3,FTL,GINS2,GINS4,H4C9,HMOX1,HNRNPD,HOXA4,IGFBP7,KRT16,LIG1,MAD2L1,MCM2,MCM3,MCM6,MCM7,MICA,MMP12,MMP14,MMP7,MMP8,MMP9,MTHFR,MYL9,MYLK,P2RY1,PIM1,PLAU,POLA2,PRIM2,PTGER2,PTGER4,PTGS1,RANBP1,RETN,RFC4,RNASEH2A,RPA3,RUVBL1,S100A12,SOAT1,SPI1,TIMP1,TMEM8B	50
Gastrointestinal Disease,Inflammatory Disease,Inflammatory Response,Organismal Injury and Abnormalities	Inflammation of esophagus	7.89e-05	0.00329			ANO1,APOBEC3A,BCL2A1,CA2,CCL18,CCL26,CDA,CDH26,CLEC7A,CPA3,CRISP3,CXCL2,CXCL8,ENDOU,EPB41L3,EPPK1,FCER1A,FLG,HDC,HRH2,IL2RA,KCNMA1,KRT16,LY75,MMP12,PHLDB2,PMCH,SFTA2,SPP1,TNFAIP6,TPSAB1/TPSB2	31
Cancer,Endocrine System Disorders,Organismal Injury and Abnormalities,Reproductive System Disease	Advanced serous ovarian adenocarcinoma	7.89e-05	0.00329			ARL4C,CALB2,CD24,CMTM8,CTNNAL1,DAB2,DIRAS3,DTNA,EPHB6,GATA6,HPS3,HSD11B1,IGFBP4,KCNK6,KLK11,LPAR5,LRIG1,LRP2,LRP8,LRRN4,MET,MTFR2,MYRF,OCLN,PAPSS2,PARP1,PWWP3B,RNF144B,SBSPON,SMC4,SORT1,TFPI2,TMEM176B,TRO,TUBA1C,TUBA4A,TUBA8,TUBB2A,TUBB3,TUBB4A,ZFPM2,ZNF738	42
Cancer,Organismal Injury and Abnormalities	Advanced adenocarcinoma	8.39e-05	0.00349			ABCC3,ARL4C,AXL,CALB2,CCN1,CD24,CDK4,CMTM8,CTNNAL1,DAB2,DIRAS3,DTNA,EPCAM,EPHB6,ERBB2,ERBB3,FER,FES,FGFR3,FGR,GATA6,GNRHR,GRIN2A,HELB,HPS3,HSD11B1,IFNAR2,IGFBP4,IL2RA,KCNK6,KLK10,KLK11,KLK6,LIMD2,LPAR5,LRIG1,LRP2,LRP8,LRRN4,LTK,MERTK,MET,MMP9,MTFR2,MUC16,MYRF,NEK11,NR1I3,OCLN,P2RY1,PAPSS2,PARP1,PLK1,PTGS1,PTK6,PWWP3B,RET,RNF144B,ROS1,RRM2,SBSPON,SCD,SCN1B,SCN5A,SFRP1,SMC4,SORT1,SPP1,SRMS,SYT12,TF…	88
Cancer,Organismal Injury and Abnormalities	Lymphatic system tumor	8.74e-05	0.00363			ABAT,ABCC3,ABHD5,ABLIM1,ACD,ACHE,ACOT11,ACP6,ADA,ADAM19,ADAM22,ADAM28,ADAM32,ADAMTS16,ADD3,ADGRB1,ADGRF4,ADGRG6,ADGRL2,ADIPOQ,ADORA1,ADORA2A,ADRA1B,ADRB1,ADRB2,AGAP6 (includes others),AHNAK,AHNAK2,AKT3,ALDH1A1,ALOX12B,AMOTL1,ANK1,ANK3,ANKFN1,ANKRD36,ANKRD40,ANO1,ANO5,ANTXR2,ANXA1,ANXA6,APOBEC3A,APOBEC3B,APOE,ARHGAP33,ARHGEF10L,ARMC9,ASB10,ASIC3,ASPHD1,ASPHD2,ATP1B1,ATP2B2,ATP6V1B2,ATP7A,AUNIP,AUR…	783
Cancer,Organismal Injury and Abnormalities,Reproductive System Disease	Carcinoma in situ of genital organ	9.69e-05	0.00396			ACHE,ADAMTS3,ADORA2B,ARL5B,DHRS7,FAM20C,FGFR3,GPRC5C,HMGA2,HS3ST3A1,IL22RA1,KAZN,KRT16,LIX1L,LTB4R2,MREG,MYCL,P2RY6,PDPN,S100A14,SEC14L4,SH3D21,SLC26A10,TFRC,TLX2,TYMS,UPP1,USP6NL	28
Connective Tissue Disorders,Immunological Disease,Inflammatory Disease,Inflammatory Response,Organismal Injury and Abnormalities,Skeletal and Muscular Disorders	Polyarticular juvenile rheumatoid arthritis	9.77e-05	0.00398			ANG,APOE,BTC,CCL3,CCL3L1,CD180,CD80,CD83,CD86,CDA,CDH1,COCH,CR1,CXCR1,DNM1,DUSP2,FES,FPR2,HNMT,IL6,LGALS1,MAPK3,OSM,PLAUR,PRDM1,PTGS1,S100A12,S100A8,S100A9,SLC6A4,SOCS1,TAF13,THBS1,TLE3,TLR1,TNFRSF10C,ZFP36	37
Connective Tissue Disorders,Immunological Disease,Inflammatory Disease,Inflammatory Response,Organismal Injury and Abnormalities,Skeletal and Muscular Disorders	Oligo or polyarticular juvenile idiopathic arthritis	0.000103	0.00418			ANG,APOE,BTC,CCL3,CCL3L1,CD180,CD80,CD83,CD86,CDA,CDH1,COCH,CR1,CXCR1,DNM1,DUSP2,FES,FPR2,HNMT,IL6,LGALS1,MAPK3,OSM,PLAUR,PRDM1,PTGS1,RAG1,S100A12,S100A8,S100A9,SLC6A4,SOCS1,TAF13,THBS1,TLE3,TLR1,TNFRSF10C,ZFP36	38
Infectious Diseases	Sepsis	0.000103	0.00419			ABCC2,ACHE,ADA,ADORA1,ADORA2A,ADRA1B,ADRA2B,ADRA2C,ADRB1,ADRB2,ANXA1,APOC1,APOE,AXL,BID,C3,C5,C5AR2,CD14,CD163,CD36,CSF3R,CXCL8,F8,FCGR1A,FCGR1B,FCGR2A,FCGR3A/FCGR3B,GABRA3,GABRA4,GABRP,GABRQ,GABRR2,HTR3A,IL18,IL1RN,IL27,IL6,IL7R,ITGA4,ITGB2,KCNA7,KCNE1,LY96,MMP9,OPRK1,PDE10A,PDE11A,PDE4A,PDE4B,PDE4C,PDE4D,PDE7A,PROC,RELB,SCN1B,SCN5A,SERPINE1,TFRC,THBD,TLR4,TREM1,TYMS	63
Cardiovascular Disease,Hematological Disease,Organismal Injury and Abnormalities	Thrombosis of vein	0.000114	0.00458			ADA,EPOR,HABP2,HMGCR,IL6,MMP7,MPL,P2RY1,PDE10A,PDE11A,PDE4A,PDE4B,PDE4C,PDE4D,PDE7A,PDGFA,PDGFB,PLAT,PLAU,PTGS1,STXBP5,TFPI,THBD,THBS1,VEGFC	25
Cancer,Gastrointestinal Disease,Organismal Injury and Abnormalities	Oral cancer	0.000119	0.00474			ABCA12,ABCA2,ABCC5,ACOT11,ADAM12,ADAM28,ADAMTS6,ADCY10,ADCY5,ADD3,ADGRA3,ADGRF1,AFDN,AGAP2,AGAP6 (includes others),AHNAK2,AKAP1,AKAP7,AKT3,AMD1,AMMECR1,ANKFN1,ANO5,ANO9,ANXA1,AP1B1,AP2B1,ARF6,ARHGEF16,ARMC5,ARVCF,AS3MT,ASNS,ASPH,ASRGL1,ATF2,ATP11B,ATP13A4,ATP2C2,ATP7A,AXL,AZIN1,AZIN2,BIRC5,BRCA2,CACNA1G,CALHM2,CARD6,CARMIL3,CCDC127,CCDC150,CCDC88A,CCNB1IP1,CD276,CD46,CD83,CDH1,CDH2,CDR2,CDSN,CELS…	406
Cancer,Organismal Injury and Abnormalities,Respiratory Disease	Lung squamous cell carcinoma	0.000123	0.00488			A2ML1,ABCA12,ABCC5,ABCG4,ACOT1,ADAMTS20,ADCY10,ADGRF1,AHNAK2,AIFM2,AKT3,ALCAM,ALDH1L1,ALMS1,ALX1,ANKFN1,ANKRD24,ANXA6,APOBEC3B,APOD,ASB11,ASNS,ATAD2,ATP1B1,ATP7A,AURKA,AURKB,AXIN2,AXL,BCAR1,BIRC5,BLM,BMP2K,BRCA1,BRCA2,BRD3OS,BRIP1,BRSK1,BST1,BUB1B,CABYR,CAMK1G,CAMK4,CARMIL3,CCDC150,CCND1,CCND3,CCNO,CD53,CD72,CDC42BPA,CDC42EP3,CDC6,CDC7,CDCA5,CDH1,CDH12,CDK1,CDK18,CDKL2,CDKN1A,CDKN2C,CEBPA,CEL,CEN…	351
Cancer,Organismal Injury and Abnormalities,Reproductive System Disease	Stage II-IV breast cancer	0.000125	0.00493			AIDA,APOBEC3G,CBX3,CDK4,DNAJB6,EPS8,ERBB2,ETNK2,FDFT1,FN1,GIPC1,GJB2,GNRHR,HELB,HMOX1,HPN,KRT14,KRT17,KRT5,KRT8,LAMA1,LAMA3,LAMB3,LAMC2,MMP12,PARP1,PTGS1,RRM2,S100A14,SDC1,SERPINB5,SLC9A3R1,SQLE,TOP1MT,TOP2A,TOPBP1,TSPAN15,TUBA1C,TUBA4A,TUBA8,TUBB2A,TUBB3,TUBB4A,TYMS	44
Gastrointestinal Disease,Inflammatory Disease,Inflammatory Response,Organismal Injury and Abnormalities,Respiratory Disease	Pharyngitis	0.000125	0.00493			ADORA1,ADORA2A,ADORA2B,ADRA1B,ADRA2B,ADRA2C,ADRB1,ADRB2,GRIN2A,GRIN2C,HRH2,HRH3,OPRK1,PDE4A,PDE4B,PDE4C,PDE4D,PTGS1,SCN1B,SCN5A,SCN9A,SLC6A4	22
Skeletal and Muscular Disorders	Limb defect	0.000125	0.00493			ADAMTS16,ADAMTS20,ADAMTS3,ADAMTS6,ADRA1B,ADRA2B,ADRA2C,B3GAT3,BRCA2,CELSR2,CFAP410,CIBAR1,CKAP2L,COL19A1,COL22A1,COL24A1,COL9A2,DACT1,DHODH,DLL3,DLX5,DYNC2H1,EVC,EVC2,FDFT1,FGFR3,FLVCR1,FREM2,FST,FUZ,GDF5,GJA1,GJB2,GLI1,GPC4,GPX4,HAAO,HOXA11,HOXA13,HPGD,IFT172,IFT52,IFT80,IFT81,INPPL1,KIAA0753,KRT16,KRT17,KRT6A,KRT6B,LOXL3,MECOM,MMP14,MMP17,MMP27,MMP7,MMP9,MYH3,NECTIN4,NEPRO,NOG,ODAD1,PAM16,PITX1…	79
Cancer,Gastrointestinal Disease,Organismal Injury and Abnormalities	Oral tumor	0.000126	0.00497			ABCA12,ABCA2,ABCC5,ACOT11,ADAM12,ADAM28,ADAMTS6,ADCY10,ADCY5,ADD3,ADGRA3,ADGRF1,AFDN,AGAP2,AGAP6 (includes others),AHNAK2,AKAP1,AKAP7,AKT3,AMD1,AMMECR1,ANKFN1,ANO5,ANO9,ANXA1,AP1B1,AP2B1,ARF6,ARHGEF16,ARMC5,ARVCF,AS3MT,ASNS,ASPH,ASRGL1,ATF2,ATP11B,ATP13A4,ATP2C2,ATP7A,AXL,AZIN1,AZIN2,BIRC5,BRCA2,CACNA1G,CALHM2,CARD6,CARMIL3,CCDC127,CCDC150,CCDC88A,CCNB1IP1,CD276,CD46,CD83,CDH1,CDH2,CDR2,CDSN,CELS…	407
Cardiovascular Disease,Organismal Injury and Abnormalities,Skeletal and Muscular Disorders	Myocardial infarction	0.000127	0.00497			ADIPOQ,ADORA1,ADORA2A,ADORA2B,ADRA1B,ADRA2B,ADRA2C,ADRB1,ADRB2,APOE,C3,C5,CA12,CA2,CACNA2D1,CD14,CD163,CD36,CSF3,CSF3R,CXCL8,CYP2C19,CYP2C9,EPOR,FCGR1A,FCGR1B,FCGR2A,FCGR3A/FCGR3B,GAA,GCLM,GSTM1,HMGCR,IL1RN,IL6,ITGB2,ITGB3,KCNA7,KCNE1,LRP8,MGAM,NGF,NGFR,OLR1,OPRK1,P2RY1,PIM1,PLAT,PPARD,PTGER2,PTGER3,PTGER4,PTGS1,PTX3,SCNN1A,SCNN1B,SCNN1D,SCNN1G,SERPINE1,SERPINF2,SH2B3,SOAT1,TLR2,TUBA1C,TUBA4A,TUB…	68
Dermatological Diseases and Conditions,Developmental Disorder,Hereditary Disorder,Metabolic Disease,Organismal Injury and Abnormalities	Premature aging	0.000127	0.00498			ANKRD34A,BANF1,BCL11B,CA12,CDC42EP3,COCH,ENPP1,FOXE1,FOXO3,FYCO1,GATA6,GPER1,HAPLN1,HAS2,HMOX1,HOXA9,HS3ST3A1,ITGA2,KIAA1549,LRP8,MMP14,MSC,MYBL1,NCAM1,NKX3-1,NTN4,PLA2G4A,PTGER2,PTGER4,PTGS1,PTX3,PYCR1,RUNX2,RUNX3,SDC1,SOX4,STC1,TCF7,TCF7L1,TFAP2C,TFPI2,TNC,TOX,TRIM22,UNC13D	45
Connective Tissue Disorders,Organismal Injury and Abnormalities,Skeletal and Muscular Disorders	Intervertebral disc prolapse	0.000144	0.00558			ADORA1,ADORA2A,ADRA1B,ADRA2B,ADRA2C,ADRB1,ADRB2,CACNA2D1,CACNA2D4,MMP9,OPRK1,PDE11A,PDE4A,PDE4B,PDE4C,PDE4D,PDE7A	17
Dermatological Diseases and Conditions,Inflammatory Disease,Organismal Injury and Abnormalities	Acne	0.000146	0.00562			AIF1,AKR1B10,APOBEC3A,C3AR1,CD14,CD163,CR1,CXCL2,CXCL8,DEFB1,DEFB4A/DEFB4B,FABP5,GPX1,ICAM1,IL13RA1,IL36G,ITGA4,MMP8,MMP9,NGF,NR0B1,PI3,PLAUR,PTGS1,RAC2,RARG,RBP4,S100A9,SAA2,SERPINA1,SOD2,SOX9,TIMP1,TLR2,TLR4,TNC	36
Cancer,Endocrine System Disorders,Organismal Injury and Abnormalities,Respiratory Disease	Neuroendocrine lung cancer	0.000146	0.00562			ABCA12,ABCA2,ABCB11,ABCB9,ABCC12,ABCC5,ABI2,ACOT11,ACTR3B,ADAM19,ADAM22,ADAM23,ADAM32,ADAMTS16,ADAMTS20,ADAMTS6,ADAP1,ADCY10,ADD3,ADGRE5,ADGRL2,AFDN,AFF2,AFMID,AHNAK,AKR1B1,ALMS1,AMMECR1,ANKFN1,ANKHD1/ANKHD1-EIF4EBP3,ANKRD20A8P,ANKRD24,ANKRD35,ANO1,ANO5,ANO7,ANO8,ANTXR2,ANXA10,ANXA6,AQP9,ARAP2,ARC,ARHGAP33,ARHGAP36,ARHGEF10L,ARHGEF12,ARHGEF16,ARHGEF25,ARHGEF33,ARL9,ARMCX2,ARMCX3,ARVCF,ASB11,ASB12…	724
Cancer,Endocrine System Disorders,Organismal Injury and Abnormalities	Thoracic neuroendocrine neoplasm	0.000147	0.00564			ABCA12,ABCA2,ABCB11,ABCB9,ABCC12,ABCC5,ABI2,ACOT11,ACTR3B,ADAM19,ADAM22,ADAM23,ADAM32,ADAMTS16,ADAMTS20,ADAMTS6,ADAP1,ADCY10,ADD3,ADGRE5,ADGRL2,AFDN,AFF2,AFMID,AHNAK,AKR1B1,ALMS1,AMMECR1,ANKFN1,ANKHD1/ANKHD1-EIF4EBP3,ANKRD20A8P,ANKRD24,ANKRD35,ANO1,ANO5,ANO7,ANO8,ANTXR2,ANXA10,ANXA6,AQP9,ARAP2,ARC,ARHGAP33,ARHGAP36,ARHGEF10L,ARHGEF12,ARHGEF16,ARHGEF25,ARHGEF33,ARL9,ARMCX2,ARMCX3,ARVCF,ASB11,ASB12…	726
Cancer,Organismal Injury and Abnormalities,Reproductive System Disease	Stage III-IV breast cancer	0.000149	0.00572			AIDA,APOBEC3G,CBX3,CDK4,DNAJB6,EPS8,ERBB2,ETNK2,FDFT1,FN1,GIPC1,GJB2,GNRHR,HELB,HMOX1,HPN,KRT14,KRT17,KRT5,KRT8,LAMA1,LAMA3,LAMB3,LAMC2,MMP12,PARP1,RRM2,S100A14,SDC1,SERPINB5,SLC9A3R1,SQLE,TOP1MT,TOP2A,TOPBP1,TSPAN15,TUBA1C,TUBA4A,TUBA8,TUBB2A,TUBB3,TUBB4A,TYMS	43
Cancer,Organismal Injury and Abnormalities	Poorly differentiated adenocarcinoma	0.000153	0.00583			CDH2,HMGA2,KLK10,KLK6,MUC16,PTGS1,SPP1,TUBA1C,TUBA4A,TUBA8,TUBB2A,TUBB3,TUBB4A,TYMS,WFDC2,WHRN	16
Connective Tissue Disorders,Organismal Injury and Abnormalities,Skeletal and Muscular Disorders	Prolapsed lumbar intervertebral disc	0.000159	0.00601			ADORA1,ADORA2A,ADRA1B,ADRA2B,ADRA2C,ADRB1,ADRB2,MMP9,OPRK1,PDE11A,PDE4A,PDE4B,PDE4C,PDE4D,PDE7A	15
Cardiovascular Disease,Developmental Disorder,Hereditary Disorder,Inflammatory Disease,Inflammatory Response,Organismal Injury and Abnormalities,Respiratory Disease	Kartagener syndrome	0.00016	0.00604			CCDC103,CCDC40,CCNO,DNAAF11,DNAH1,DNAH5,DNAL1,DRC1,HYDIN,ODAD1,ODAD2,ODAD3,RSPH1,ZMYND10	14
Cancer,Endocrine System Disorders,Organismal Injury and Abnormalities,Respiratory Disease	Neuroendocrine lung tumor	0.000163	0.00614			ABCA12,ABCA2,ABCB11,ABCB9,ABCC12,ABCC5,ABI2,ACOT11,ACTR3B,ADAM19,ADAM22,ADAM23,ADAM32,ADAMTS16,ADAMTS20,ADAMTS6,ADAP1,ADCY10,ADD3,ADGRE5,ADGRL2,AFDN,AFF2,AFMID,AHNAK,AKR1B1,ALMS1,AMMECR1,ANKFN1,ANKHD1/ANKHD1-EIF4EBP3,ANKRD20A8P,ANKRD24,ANKRD35,ANO1,ANO5,ANO7,ANO8,ANTXR2,ANXA10,ANXA6,AQP9,ARAP2,ARC,ARHGAP33,ARHGAP36,ARHGEF10L,ARHGEF12,ARHGEF16,ARHGEF25,ARHGEF33,ARL9,ARMCX2,ARMCX3,ARVCF,ASB11,ASB12…	725
Cancer,Organismal Injury and Abnormalities	Clear cell neoplasm	0.000163	0.00614			ABAT,ABCB9,ABCG4,ABHD11,ACACB,ACADS,ACKR4,ACOT1,ADAM23,ADAMTSL4,AFDN,AFF2,AHNAK,ALDH7A1,ALMS1,ANK1,ANLN,ANO5,APOD,APOE,ARAP2,ARAP3,ARFGEF3,ARHGAP39,ASAP3,ASPM,ASRGL1,ATP11B,ATP2A1,AURKA,AURKB,AXIN2,AXL,BACH2,BCAR1,BLM,BPIFC,BRCA1,BRCA2,BUB1B,C2CD2L,CBX7,CCDC120,CCDC136,CCDC14,CCDC150,CCDC18,CCDC186,CCDC88A,CCN1,CCND1,CD70,CDC42EP3,CDC6,CDH1,CDKN1A,CDKN2C,CEBPA,CENPE,CENPF,CENPN,CERS4,CIT,CLCN2,CL…	344
Cancer,Hematological Disease,Immunological Disease,Organismal Injury and Abnormalities	Lymphocytic cancer	0.000167	0.00628			ABAT,ABCC3,ABHD5,ABLIM1,ACD,ACHE,ACOT11,ACP6,ADA,ADAM19,ADAM22,ADAM28,ADAM32,ADAMTS16,ADD3,ADGRB1,ADGRF4,ADGRL2,ADIPOQ,ADORA1,ADORA2A,ADRA1B,ADRB1,ADRB2,AGAP6 (includes others),AHNAK,AHNAK2,AKT3,ALDH1A1,ALOX12B,AMOTL1,ANK1,ANK3,ANKFN1,ANKRD36,ANKRD40,ANO1,ANO5,ANTXR2,ANXA1,ANXA6,APOBEC3A,APOBEC3B,APOE,ARHGAP33,ARHGEF10L,ARMC9,ASB10,ASIC3,ASPHD1,ASPHD2,ATP1B1,ATP2B2,ATP6V1B2,ATP7A,AUNIP,AURKA,AURK…	767
Cancer,Hematological Disease,Organismal Injury and Abnormalities	Mature lymphocytic neoplasm	0.00017	0.00636			ABCC3,ABHD5,ABLIM1,ACD,ADA,ADAM19,ADAMTS16,ADGRB1,ADGRL2,ADIPOQ,ADRA1B,ADRB1,ADRB2,AGAP6 (includes others),AHNAK,AHNAK2,ALDH1A1,ALOX12B,AMOTL1,ANKFN1,ANKRD36,ANKRD40,ANO1,ANO5,ANTXR2,ANXA1,ANXA6,APOBEC3A,APOBEC3B,APOE,ARHGAP33,ARMC9,ASB10,ATP1B1,ATP2B2,ATP7A,AUNIP,AURKA,BACH2,BBC3,BBS12,BCAT1,BCL11B,BIRC3,BIRC5,BMPER,BRCA2,BRIP1,BRSK1,BVES,C1QTNF1,C3,CA2,CACNA1G,CAMTA1,CARD11,CARNS1,CASP9,CBX7,CC…	575
Infectious Diseases	Severe sepsis	0.00018	0.0067			ADRA1B,ADRA2B,ADRA2C,ADRB1,ADRB2,ANXA1,APOC1,APOE,AXL,BID,C3,C5,CD14,F8,FCGR1A,FCGR1B,FCGR2A,FCGR3A/FCGR3B,IL27,IL6,LY96,PROC,SERPINE1,TLR4	24
Carbohydrate Metabolism,Post-Translational Modification	Processing of O-glycan	0.00018	0.0067			A4GNT,B3GNT4,B3GNT7,B3GNT8,B4GALT5,GALNT13,GALNT14,GALNT2,GALNT6,GCNT1,GCNT4,MUC12,MUC13,MUC15,MUC16,MUC21,MUC4,POMGNT1,ST3GAL1,ST3GAL2,ST3GAL3,ST3GAL4,ST6GAL1,ST6GALNAC4	24
Cancer,Organismal Injury and Abnormalities	Lymphoid cancer	0.000181	0.00673			ABAT,ABCC3,ABHD5,ABLIM1,ACD,ACHE,ACOT11,ACP6,ADA,ADAM19,ADAM22,ADAM28,ADAM32,ADAMTS16,ADD3,ADGRB1,ADGRF4,ADGRL2,ADIPOQ,ADORA1,ADORA2A,ADRA1B,ADRB1,ADRB2,AGAP6 (includes others),AHNAK,AHNAK2,AKT3,ALDH1A1,ALOX12B,AMOTL1,ANK1,ANK3,ANKFN1,ANKRD36,ANKRD40,ANO1,ANO5,ANTXR2,ANXA1,ANXA6,APOBEC3A,APOBEC3B,APOE,ARHGAP33,ARHGEF10L,ARMC9,ASB10,ASIC3,ASPHD1,ASPHD2,ATP1B1,ATP2B2,ATP6V1B2,ATP7A,AUNIP,AURKA,AURK…	771
Inflammatory Disease,Inflammatory Response,Organismal Injury and Abnormalities,Respiratory Disease	Asthma	0.000185	0.00687			ABAT,ADORA1,ADORA2A,ADORA2B,ADRA1B,ADRA2B,ADRA2C,ADRB1,ADRB2,ANO1,ANXA1,ARG1,ARHGAP33,C3,C3AR1,C5,CACNA2D1,CDKN1A,CEBPA,CEP41,CLCN3,COCH,CTNNA3,CXCL8,DUSP1,FCER1A,FCGR1A,FCGR1B,FCGR2A,FCGR3A/FCGR3B,FGFR3,FN1,FOXO3,FRMD4B,GATA3,GSDMA,HAVCR2,HMGCR,HMOX1,HNMT,ICAM1,IGFL1,IL17RC,IL1RL1,IL2RA,IL6,IRAK3,ITGA4,KAZN,KCNMA1,LY6E,MGLL,MKI67,MMP12,MMP9,MS4A2,MYLK,NGF,PDE11A,PDE4A,PDE4B,PDE4C,PDE4D,PDE7A,PDP…	86
Cancer,Hematological Disease,Organismal Injury and Abnormalities	Lymphocytic neoplasm	0.000192	0.0071			ABAT,ABCC3,ABHD5,ABLIM1,ACD,ACHE,ACOT11,ACP6,ADA,ADAM19,ADAM22,ADAM28,ADAM32,ADAMTS16,ADD3,ADGRB1,ADGRF4,ADGRL2,ADIPOQ,ADORA1,ADORA2A,ADRA1B,ADRB1,ADRB2,AGAP6 (includes others),AHNAK,AHNAK2,AKT3,ALDH1A1,ALOX12B,AMOTL1,ANK1,ANK3,ANKFN1,ANKRD36,ANKRD40,ANO1,ANO5,ANTXR2,ANXA1,ANXA6,APOBEC3A,APOBEC3B,APOE,ARHGAP33,ARHGEF10L,ARMC9,ASB10,ASIC3,ASPHD1,ASPHD2,ATP1B1,ATP2B2,ATP6V1B2,ATP7A,AUNIP,AURKA,AURK…	767
Cancer,Endocrine System Disorders,Organismal Injury and Abnormalities,Respiratory Disease	Small cell lung carcinoma	0.000193	0.00712			ABCA12,ABCA2,ABCB11,ABCB9,ABCC12,ABCC5,ABI2,ACOT11,ACTR3B,ADAM19,ADAM22,ADAM23,ADAM32,ADAMTS16,ADAMTS20,ADAMTS6,ADAP1,ADCY10,ADD3,ADGRE5,ADGRL2,AFDN,AFF2,AFMID,AHNAK,AKR1B1,ALMS1,AMMECR1,ANKFN1,ANKHD1/ANKHD1-EIF4EBP3,ANKRD20A8P,ANKRD24,ANKRD35,ANO1,ANO5,ANO7,ANO8,ANTXR2,ANXA10,ANXA6,AQP9,ARAP2,ARC,ARHGAP33,ARHGAP36,ARHGEF10L,ARHGEF12,ARHGEF16,ARHGEF25,ARHGEF33,ARL9,ARMCX2,ARMCX3,ARVCF,ASB11,ASB12…	721
Organismal Injury and Abnormalities	Backache	0.000202	0.00741			ADORA1,ADORA2A,ADORA2B,ADRA2B,ADRA2C,ASIC1,CACNA2D1,CACNA2D4,CD14,GABRA3,GABRP,GABRQ,GABRR2,GRIN2A,GRIN2C,HRH2,NGF,OPRK1,OPRL1,PDE4A,PDE4B,PDE4C,PDE4D,PTGS1,SCN1B,SCN4A,SCN5A,SCN9A,SLC6A4,VAMP1	30
Hematological Disease,Immunological Disease	Lymphoproliferative disorder	0.000207	0.00754			ABAT,ABCC3,ABHD5,ABLIM1,ACD,ACHE,ACOT11,ACP6,ADA,ADAM19,ADAM22,ADAM28,ADAM32,ADAMTS16,ADD3,ADGRB1,ADGRF4,ADGRL2,ADIPOQ,ADORA1,ADORA2A,ADRA1B,ADRB1,ADRB2,AGAP6 (includes others),AHNAK,AHNAK2,AKT3,ALDH1A1,ALOX12B,AMOTL1,ANK1,ANK3,ANKFN1,ANKRD36,ANKRD40,ANO1,ANO5,ANTXR2,ANXA1,ANXA6,APOBEC3A,APOBEC3B,APOE,ARHGAP33,ARHGEF10L,ARMC9,ASB10,ASIC3,ASPHD1,ASPHD2,ATP1B1,ATP2B2,ATP6V1B2,ATP7A,AUNIP,AURKA,AURK…	768
Gastrointestinal Disease,Organismal Injury and Abnormalities	Chronic periodontal disease	0.000207	0.00754			ARL5B,CCL3,CCL3L1,CCL4L1/CCL4L2,CD83,CDKN1A,CRNN,CXCL8,CYP4B1,DCUN1D3,EGR2,FCER1A,FGFBP2,FTH1,G0S2,GLA,GPR84,GSTM1,HMGCR,IL1RN,IL32,IL7R,KRT13,KRT6A,MAPKAPK5-AS1,OLR1,OSM,PDE4B,PLAC8,PLAUR,RUNX3,SPRR1A,SPRR2A,SPRR2D,SPRR2F,SPRR3,ST6GAL1,SUMF2,XK,ZNF93	40
Cancer,Hematological Disease,Organismal Injury and Abnormalities	Hematologic cancer of cells	0.000214	0.00777			ABAT,ABCC3,ABHD5,ABLIM1,ACD,ACHE,ACOT11,ACP6,ADA,ADAM19,ADAM22,ADAM28,ADAM32,ADAMTS16,ADD3,ADGRB1,ADGRF4,ADGRL2,ADORA1,ADORA2A,ADRA1B,ADRB1,ADRB2,AHNAK,AHNAK2,AKT3,ALDH1A1,AMOTL1,ANK1,ANK3,ANKFN1,ANKRD36,ANKRD40,ANO1,ANO5,ANXA1,ANXA6,APOBEC3A,APOBEC3B,ARHGAP33,ARHGEF10L,ARMC9,ASB10,ASIC3,ASPHD2,ATP1B1,ATP2B2,ATP6V1B2,ATP7A,AURKA,AURKB,AXL,BACH2,BBC3,BBS12,BCAR1,BCAT1,BCL11B,BHLHE41,BID,BIRC3,BIRC…	690
